# Supplementary material for: Epigenetic Regulation of Alternative mRNA Splicing in Dilated Cardiomyopathy
Source: J Clin Med. 2020 May 16;9(5):1499. doi: 10.3390/jcm9051499 (PMC7291244; doi:10.3390/jcm9051499)
Supplement: Supplementary file 1 [file jcm-09-01499-s001.zip]

Archive with 5 entries (5 files):
- Supplemental Figures_14.05.2020_Gi.pdf
- Supplemental File 1 Results of Differential Gene Expression.csv
- Supplemental File 2 List of Up- and Down-regulated Genes.csv
- Supplemental File 3 GO Up- and Down-regulated Genes.xlsx
- Supplemental File 4 GO Regions with DEU and DMR.xlsx
