# Supplementary material for: Epigenetic Regulation of Alternative mRNA Splicing in Dilated Cardiomyopathy
Source: J Clin Med. 2020 May 16;9(5):1499. doi: 10.3390/jcm9051499 (PMC7291244; doi:10.3390/jcm9051499)
Supplement: Supplementary file 1 [file jcm-09-01499-s001.zip › Supplemental File 1 Results of Differential Gene Expression.csv]

	baseMean	log2FoldChange	lfcSE	stat	pvalue	padj
ENSG00000000003	61.1383922382845	0.127355306002294	0.109630620031581	1.16167641819053	0.245366928085686	0.586307491081152
ENSG00000000005	1.79567555331984	0.482012991600661	0.594658230961319	0.810571461899121	0.417611811013104	0.724734132892162
ENSG00000000419	247.156327574413	0.148263841655444	0.154989754123536	0.956604147763657	0.338767094506262	0.666490680204832
ENSG00000000457	72.0640539777589	-0.104852271617889	0.102063226969379	-1.02732663596211	0.304266684131022	0.639702010794248
ENSG00000000460	32.6966514830607	-0.00936947297294398	0.176587953853074	-0.0530583925375773	0.957685382673323	0.98626179934028
ENSG00000000938	19.6606129593399	-0.806172826764832	0.250844495386272	-3.21383503163351	0.00130974899505738	0.0282576763861172
ENSG00000000971	471.989625970136	0.492984442966635	0.296928243195362	1.66028141230836	0.09685785327098	0.389210801793535
ENSG00000001036	258.081667924992	-0.00475723326832814	0.104736387881989	-0.0454210171319669	0.963771729025105	0.988117341265955
ENSG00000001084	173.422600416335	0.172453299928841	0.127603135412759	1.35148168084589	0.176541184261189	0.512496444504109
ENSG00000001167	96.2563465758395	-0.111761814324541	0.120200016210805	-0.929798662660199	0.352475338891209	0.676532088485533
ENSG00000001460	45.0727980178755	-0.109259684723924	0.132104509840168	-0.827070058820216	0.408197353573324	0.719953415004858
ENSG00000001461	329.254068578999	0.157373486116598	0.0882303826365415	1.78366546096583	0.0744780416889801	0.345079717239526
ENSG00000001497	113.256480433949	-0.202828002645366	0.0999439840769458	-2.02941682301969	0.042415853043132	0.260568247938965
ENSG00000001561	241.408306827225	0.20912292068105	0.173317049883179	1.20659173937016	0.227589409601908	0.5683372306431
ENSG00000001617	97.0341010692668	-0.359990171058107	0.208381869586622	-1.72755034673716	0.0840688714011794	0.363943528698837
ENSG00000001626	1.95471325642294	-0.896109039223496	0.620739623759858	-1.44361501171088	0.148847299857973	0.47707193997826
ENSG00000001629	226.483096294327	0.0937308900432443	0.136848152808614	0.684926234805154	0.493390470107477	0.77538244756844
ENSG00000001630	4.7623344139744	0.122907147193927	0.393736233653838	0.312156049376912	0.7549219318383	0.910620502266057
ENSG00000001631	189.128632508617	0.0386044250332808	0.120212046201351	0.321136077898712	0.748107270857628	0.907964102687621
ENSG00000002016	44.1617762073199	-0.414100134667589	0.158441175794334	-2.6135891291612	0.00895967109051275	0.105744955312447
ENSG00000002079	0.768457255537017	-0.490687059337006	0.608237781162459	-0.806735580284422	0.419818840463972	0.726016373276281
ENSG00000002330	208.507757238693	-0.226605958940419	0.281525870198668	-0.804920552347487	0.42086552755297	0.72680432242443
ENSG00000002549	562.053669872096	-0.160072803684554	0.106738687947972	-1.49966995811846	0.133699916163659	0.453730013546152
ENSG00000002586	1200.23244218314	0.0118222163619579	0.127644039914261	0.0926186320168091	0.926206541164301	0.975317169738658
ENSG00000002587	9.89694661478929	-0.0995681401035272	0.322169340919761	-0.309055293155054	0.757279466334985	0.911298258421007
ENSG00000002726	3.39715403426515	-0.847927132847623	0.590319866249344	-1.43638590080834	0.150892562849296	0.480249562204216
ENSG00000002745	0.215421122365488	-1.2608874699606	1.19394579092109	-1.05606760336067	0.290937330109067	NA
ENSG00000002746	1.45917430480348	0.0538266130167168	0.777995988214076	0.069186234674909	0.944841379989195	0.983323128394879
ENSG00000002822	73.0144959451509	-0.360947295999636	0.190571909098599	-1.89402151506436	0.0582221541507767	0.306316038949039
ENSG00000002834	430.421298677618	-0.357616196728744	0.151355120340921	-2.36276246170746	0.018139291994207	0.160925860242607
ENSG00000002919	100.092648094937	-0.404644905073452	0.121367913347407	-3.33403528093283	0.000855957999610921	0.0206666794826564
ENSG00000002933	106.241859185826	-0.543644997894741	0.256457712892434	-2.11982315432549	0.0340209618784765	0.232462692394853
ENSG00000003056	484.022261121046	0.0434346057150862	0.0612621024079009	0.708996329017342	0.478326754911681	0.764490129331797
ENSG00000003096	134.442409490327	0.286321347356184	0.136227953803001	2.10178116431398	0.0355724498540991	0.23707210911408
ENSG00000003137	26.274414068159	0.968286063341423	0.314661337131643	3.07723240537914	0.00208932335156021	0.0392385117244234
ENSG00000003147	293.335818295068	0.012151504761803	0.098637383388643	0.123193705513503	0.901953709874578	0.965111569478843
ENSG00000003249	31.883334310725	-0.0667730175974083	0.241053024453074	-0.27700551672774	0.781775870107841	0.920099854962066
ENSG00000003393	389.246531528545	0.219998355274293	0.135732528451313	1.62082264129637	0.105055681281459	0.404674428038571
ENSG00000003400	80.9026615300892	-0.399916318546637	0.100531871328085	-3.97800531576214	6.94958184736705e-05	0.00305199080773417
ENSG00000003402	1736.07976780376	-0.311795153473316	0.0995862525370561	-3.13090557712568	0.0017426818169056	0.034298658212074
ENSG00000003436	136.586103123671	-0.146977244581962	0.178138813066422	-0.825071426332897	0.409331040795387	0.720383448571855
ENSG00000003509	192.653314163105	0.167426069596396	0.105610473230566	1.58531691483738	0.112894347806546	0.419665521311831
ENSG00000003756	503.253146581879	-0.221556680158851	0.10953025457738	-2.02278978546816	0.0430948252458312	0.263141221695218
ENSG00000003987	6.03763541053835	-0.326616171825866	0.305958931042186	-1.0675163843504	0.285738719056787	0.620796419200045
ENSG00000003989	312.423273196964	-0.221140354292096	0.157384993213646	-1.40509174208181	0.159993999389262	0.492781457668248
ENSG00000004059	313.603724493958	-0.326574645259907	0.149233248266629	-2.1883504450458	0.0286440850049992	0.211375551276151
ENSG00000004139	142.422794009488	-0.0633639362119905	0.121468368030862	-0.521649687397557	0.601914261235178	0.840237588411197
ENSG00000004142	1456.63949199577	-0.0623303675309839	0.107428861087754	-0.580201324856911	0.561778860316407	0.816866656287765
ENSG00000004399	597.522043812805	-0.37545487488125	0.177929907776723	-2.11012796877518	0.0348473347939003	0.234591795582693
ENSG00000004455	402.539092487961	4.03244507099086e-05	0.076449596777766	0.000527464531005037	0.999579144213855	0.999745996887657
ENSG00000004468	35.1881844193557	-0.68910082720299	0.193999774375793	-3.55207025070115	0.000382212800800276	0.0111275252175621
ENSG00000004478	422.141637500281	0.114092516376935	0.0928039438578339	1.22939297226111	0.218924503905006	0.559270583708818
ENSG00000004487	274.230353306673	-0.0484270760470574	0.0764817946915627	-0.633184357693947	0.526613259344156	0.796052460659201
ENSG00000004534	368.547771746113	-0.287504720807527	0.13240932780342	-2.17133283264128	0.0299060221575855	0.216397107835024
ENSG00000004660	50.4381572570592	0.606458260460366	0.186414087051331	3.25328557542634	0.00114078786165563	0.0254992922430132
ENSG00000004700	297.267418223865	0.0793110823110094	0.153226583054696	0.517606545351848	0.604732814098674	0.841107251422426
ENSG00000004766	139.388775275337	0.0306643803632469	0.155511132539895	0.197184470734789	0.843683182600485	0.945086661658075
ENSG00000004776	5162.91807647702	0.0862013188852537	0.223596941890208	0.385521010066322	0.699851443397737	0.886389954084502
ENSG00000004777	30.0475350612337	-0.326166973887087	0.29897159394427	-1.090963089784	0.275289124203169	0.612454532575149
ENSG00000004779	1426.2874561464	-0.237289202158759	0.172997888061059	-1.37163062982022	0.170178453596039	0.505330434680791
ENSG00000004799	1934.02313703167	0.181793846426916	0.383591303258802	0.473925881224328	0.635552762477831	0.85730450990849
ENSG00000004809	0.366961510776964	-0.168189880606667	1.30505938045631	-0.12887527044774	0.897456344787808	NA
ENSG00000004838	2.62597459109778	-0.146544176398946	0.475165417674192	-0.30840665365809	0.757772919678439	0.911548203222515
ENSG00000004846	0.407778007838007	-0.0242607087720456	1.48536843315662	-0.0163331253246631	0.986968630874894	NA
ENSG00000004848	0.136690344323152	0.392381171744607	2.18102646985303	0.17990665274734	0.857225852284832	NA
ENSG00000004864	58.9176890922356	0.101648584102613	0.105539427689589	0.963133743737754	0.33548040976195	0.664120350175917
ENSG00000004866	163.670936122826	-0.137719998490863	0.0906093786274434	-1.51993094508598	0.128528332070116	0.445887047756539
ENSG00000004897	375.982385870419	0.163828948907802	0.135436244099164	1.20963889686611	0.226417485767033	0.566678150322556
ENSG00000004939	0.826486251108357	0.0885247381345882	0.882820946027845	0.100274850220643	0.920126123456829	0.973184239491193
ENSG00000004948	0.492757544777662	-0.306735301483973	0.820964262256383	-0.373628080521952	0.708681039331431	NA
ENSG00000004961	315.019695570834	0.210933790406017	0.0948770598644729	2.22323278890941	0.0262001069300678	0.199920155315065
ENSG00000004975	116.684741446373	-0.218544907181723	0.15204449758359	-1.43737465449266	0.150611566558316	0.479946610569095
ENSG00000005001	0.118407498429554	-0.908203376220439	2.16024422082255	-0.420416991498593	0.674180857520575	NA
ENSG00000005007	474.003516491103	-0.103878667922054	0.157919607015246	-0.657794620221072	0.51067011176964	0.786512939648974
ENSG00000005020	39.356282873719	-0.657017036645939	0.22439948149316	-2.92789017280312	0.00341270570025798	0.0553820627084017
ENSG00000005022	893.855938130502	0.207579240989972	0.115026714299673	1.80461766863284	0.0711345312820186	0.336983844737938
ENSG00000005059	22.4547684265135	-0.79892141150915	0.246979598181544	-3.23476682848069	0.00121742107485925	0.0267490656479609
ENSG00000005073	0.0687310182358059	-0.495464573788642	3.02255756033902	-0.16392229557179	0.869792315180712	NA
ENSG00000005075	179.468587838781	-0.187449586437345	0.171061903660712	-1.09579972177287	0.273166430287234	0.61026401448446
ENSG00000005100	89.6404810813107	0.0648172411283626	0.0641463856103347	1.01045819669565	0.312275817794806	0.646190869754969
ENSG00000005102	163.666825839954	-0.295620070238489	0.192238795664412	-1.53777529253017	0.124103566716471	0.438208830610183
ENSG00000005108	29.529907153577	0.318755596716874	0.202748631538376	1.57217138433085	0.115910809933505	0.425006303089517
ENSG00000005156	107.555874138373	-0.0594041617248228	0.105061752458996	-0.565421386322366	0.571787181488259	0.824433896986688
ENSG00000005175	136.255914575047	0.181160805778607	0.156331121743543	1.1588275178873	0.246526498392179	0.587621957679516
ENSG00000005187	49.5724546627081	-0.42067324984763	0.178905526080229	-2.35137091103033	0.0187043784784413	0.163574978647458
ENSG00000005189	36.2281331991096	0.281617547536162	0.141831790380104	1.98557422691653	0.047080620586066	0.274996143784163
ENSG00000005194	325.570548074855	0.0322407300052242	0.0975567147797387	0.330481915858038	0.741035854811558	0.905231715709587
ENSG00000005206	110.71274089416	0.0539010979437992	0.218252750967894	0.246966408005223	0.804934221462126	0.930677842139971
ENSG00000005238	182.705115459486	0.168586279552142	0.135952507192513	1.24003803264487	0.214961327173021	0.555737694947051
ENSG00000005243	170.066982505435	-0.0639699095210765	0.140437577518324	-0.455504222242298	0.648746530682974	0.864608178463193
ENSG00000005249	273.020304222477	0.190880668285904	0.159410972481881	1.19741235696683	0.231145869619824	0.572671393388514
ENSG00000005302	100.086608436685	-0.322002196291253	0.098650933232324	-3.26405626121077	0.00109829353791999	0.0247789319046982
ENSG00000005339	437.736849911027	-0.134734453049798	0.119929481283365	-1.12344730926879	0.261247566804559	0.599800346159347
ENSG00000005379	153.416699818083	-0.615386921129244	0.227019866882252	-2.71071835950122	0.00671376259768481	0.0870239471902038
ENSG00000005381	1.86505216308483	-0.574905217465636	0.3914373396166	-1.468703057375	0.141913347848702	0.465534688889101
ENSG00000005421	0.822303537288641	1.32477509887148	0.874160288567778	1.51548304835717	0.129650120020926	0.447532413057239
ENSG00000005436	137.233734394959	0.0378415945151166	0.121829319489936	0.310611556179978	0.75609594091164	0.910838945850558
ENSG00000005448	18.3127121971839	-0.184098766182477	0.19319929254509	-0.952895653794959	0.340642942397744	0.668238329415938
ENSG00000005469	71.5291356417086	0.235482429561148	0.146662636272837	1.60560614172433	0.108360475169679	0.410710448088381
ENSG00000005471	70.8057077376722	0.0330226249088641	0.123978776633348	0.266357079861534	0.789964216861192	0.923591569941101
ENSG00000005483	393.254835311175	-0.0372317953866776	0.100932063934222	-0.368879758675518	0.712217351278201	0.892670265718581
ENSG00000005486	208.251957326932	-0.365145125241753	0.176924074048469	-2.06385211964834	0.0390317396402068	0.25016611543221
ENSG00000005513	17.4533357189806	0.248910718375152	0.377399895479995	0.659541036858465	0.509548403264375	0.785965876180457
ENSG00000005700	459.363370573215	0.118853546213293	0.144824283447268	0.820674153423784	0.411831896933387	0.721990610695142
ENSG00000005801	60.3109032399088	-0.102038999842493	0.140033018563903	-0.728678142404886	0.46619856615649	0.756666229268384
ENSG00000005810	498.893331349055	0.0402840516852461	0.103996859746831	0.387358347005028	0.698490935720122	0.885972625014922
ENSG00000005812	279.449222697775	-0.0242281622493326	0.137993210488549	-0.175575031289985	0.860627819745771	0.951201881092254
ENSG00000005844	40.6831713690699	-2.53852585700822	0.258909226759226	-9.80469444362032	1.07471773533194e-22	2.39984470299623e-18
ENSG00000005882	1417.6580895451	-0.12390372363581	0.164325325504235	-0.754014776819148	0.450840348817334	0.74760450574128
ENSG00000005884	170.631266958483	0.0514696241666428	0.174221275886128	0.295426743403508	0.767667906211196	0.915156847714926
ENSG00000005889	196.859911968681	-0.235487824738234	0.143003642759513	-1.64672605672186	0.0996143658955029	0.394416170227333
ENSG00000005893	466.397824896757	0.0788190855428362	0.120200142363735	0.655732048172819	0.511996544629865	0.787456265572828
ENSG00000005955	320.600037179804	-0.0271953437540076	0.0972993637759916	-0.279501763409454	0.779859784919425	0.919541081278422
ENSG00000005961	3.52479469113831	0.79724520134739	0.517936869015925	1.53927099814722	0.123738151093242	0.437636689935802
ENSG00000005981	37.9520652492644	0.0458837906790431	0.224140061076052	0.204710351459548	0.837798432386396	0.943944648831334
ENSG00000006007	972.617424947681	0.0613357321191351	0.082692738060067	0.741730574631373	0.458250591347143	0.751532003825348
ENSG00000006015	118.923053620097	0.701121347770611	0.29227722205345	2.39882308598921	0.016447859226301	0.151768882860869
ENSG00000006016	61.0209737152637	0.868702597905202	0.336055569699791	2.58499687620485	0.00973798796689027	0.111000138489362
ENSG00000006025	43.2574722868339	-0.502541716566752	0.199214139366008	-2.52262072444291	0.0116483959383132	0.123564327902561
ENSG00000006042	97.0838019652196	-0.136419489928252	0.149633256828813	-0.911692312386957	0.361930711991963	0.683793791723409
ENSG00000006047	15.1098526542847	-0.0780290205824385	0.2518084670648	-0.309874491084364	0.756656401807446	0.911092852526936
ENSG00000006059	0	NA	NA	NA	NA	NA
ENSG00000006062	166.55124009086	-0.35765060309535	0.137624125529909	-2.59874932333448	0.00935640714439251	0.108616304146352
ENSG00000006071	20.9326712589839	-0.325369389490411	0.28880985531151	-1.12658686504818	0.259917195138124	0.599000290980577
ENSG00000006074	10.0542596734854	-3.00715004732502	0.657448267092815	-4.57397212501967	4.78563537247609e-06	0.000312465607799389
ENSG00000006075	2.47511784774724	-2.76893552558093	0.597952838411552	-4.63069216785817	3.64445361219336e-06	0.000246608027758417
ENSG00000006114	186.80350444258	0.00645292459605415	0.105433434675938	0.0612037786295019	0.951196920465488	0.984670256689083
ENSG00000006116	0.0125460177710393	-0.215364406637002	3.02267847631525	-0.0712495253215083	0.943199166032416	NA
ENSG00000006118	58.2010910109797	-0.0329061385860122	0.289946443944343	-0.113490402359715	0.909641771728964	0.968774777636656
ENSG00000006125	1202.07150093962	0.0665251997070247	0.0722890318528669	0.92026685102695	0.357433327310939	0.68042415444941
ENSG00000006128	0.344694674017586	0.489070495561604	0.844774085324273	0.57893643289717	0.562632065916829	NA
ENSG00000006194	185.256712416213	-0.1469353527148	0.0762072355151266	-1.92810238714977	0.0538423921300565	0.293763844168666
ENSG00000006210	280.744512480162	-0.536916487177328	0.194930258842144	-2.75440298682477	0.00587993190274566	0.0797684564935058
ENSG00000006282	636.538589521033	-0.304501653683185	0.204494307531262	-1.48904709064645	0.136474968846115	0.457649204735509
ENSG00000006283	9.00038888943613	0.0835920144343814	0.398525781278759	0.209753090919633	0.833860386555522	0.942599090401175
ENSG00000006327	392.229077714713	0.216262789822578	0.291389497300435	0.742177709993444	0.457979671762513	0.751468082763628
ENSG00000006377	0.615196522593016	0.0211415923494659	0.807114369593443	0.026194047765641	0.979102563450058	NA
ENSG00000006432	19.5359236743086	0.105628716891783	0.17140816923311	0.616240855756014	0.537735567410389	0.802935449100905
ENSG00000006451	241.53269068709	-0.173535701702507	0.144933587918262	-1.19734634459181	0.231171587647637	0.572671572240042
ENSG00000006453	27.6483418446212	0.163382340963801	0.142056563252719	1.15012173477084	0.250093735574917	0.590377265582812
ENSG00000006459	177.433200502137	-0.0313770845188371	0.143480866381457	-0.21868479965418	0.82689559052489	0.93944904437697
ENSG00000006468	500.732626049569	0.382260167643432	0.139368310880175	2.7428054859048	0.0060916758340868	0.0817470681341096
ENSG00000006530	311.093055696696	0.170970081563698	0.102604487545905	1.66630218280859	0.0956532421968042	0.387085338574599
ENSG00000006534	39.2684970272226	-0.280566909394364	0.19674132671575	-1.42607002848834	0.153848129119464	0.484363221678732
ENSG00000006555	1.29899062048705	-0.0549340264578187	0.590975377211762	-0.092954848164739	0.925939431793321	0.975317169738658
ENSG00000006576	185.287637019088	0.170622738193066	0.166391792606219	1.02542760986331	0.305161466128468	0.640539281358609
ENSG00000006606	0.94436624104299	-0.262714179530955	0.498392287393552	-0.527123284561393	0.598107978069065	0.838349830536829
ENSG00000006607	116.527941680447	0.00335127914940474	0.0954326774649612	0.0351166837023428	0.971986697946455	0.990566874789645
ENSG00000006611	0.714847786744279	1.46050180207903	0.817591227820066	1.78634720185679	0.0740430586890596	0.34408049262567
ENSG00000006625	98.6469705932691	-0.0613113448805225	0.148604995436729	-0.412579299237803	0.679914870412559	0.876597772118061
ENSG00000006634	19.7241581098656	-0.370891131540005	0.19908309812163	-1.86299658303192	0.0624627469740653	0.317431301759417
ENSG00000006638	24.3258538648109	-0.273115788461558	0.270185589065726	-1.01084513576747	0.312090556451311	0.646074138287037
ENSG00000006652	165.783301822892	-0.183276317765809	0.181272288229419	-1.01105535521157	0.311989936515717	0.646025156008527
ENSG00000006659	0.0199847001093725	-0.215364406318	3.02267847631506	-0.0712495252159769	0.943199166116404	NA
ENSG00000006695	399.189841959984	0.0945750358621699	0.0971568867402165	0.973425961198714	0.330341641264878	0.660580492878441
ENSG00000006704	92.6273846994861	-0.10643153747968	0.12469321497561	-0.853547143687794	0.393355955736543	0.708288430169984
ENSG00000006712	313.158368470454	0.0736663509874173	0.0919316730414229	0.801316331469617	0.422948538596638	0.728150417396536
ENSG00000006715	281.957105470797	0.125828708729456	0.108296731074012	1.16188833662451	0.245280825369563	0.586307491081152
ENSG00000006740	89.4923897182555	-0.0229814508298921	0.0994033366044243	-0.231193958019204	0.817164123672576	0.936285847483638
ENSG00000006744	535.167565836567	-0.0163402881942536	0.0958053744849353	-0.170557114171325	0.864572021648751	0.952761473681928
ENSG00000006747	0.408344410279965	0.975734550813095	0.842939874409766	1.15753754263471	0.247052810078852	NA
ENSG00000006756	105.627290031385	0.14666649093091	0.112456338270264	1.30420831041492	0.192162567156261	0.531918944415434
ENSG00000006757	230.393593711555	-0.100256247504864	0.123564778411604	-0.811365898872111	0.417155576394468	0.724621129074028
ENSG00000006788	1.478834805116	0.699413195612559	0.547070198893698	1.27847065518636	0.201083525203262	0.540833635548337
ENSG00000006831	480.902362307286	0.174236761855326	0.076377847054706	2.28124735868147	0.022533813787348	0.183642358347255
ENSG00000006837	2.7936214158221	-0.399304329460484	0.356971854346791	-1.11858771104281	0.263316068519164	0.602022956054964
ENSG00000007001	0.306209748331254	0.0980158791417344	0.895832329266895	0.109413197023092	0.912874766879286	NA
ENSG00000007038	0.315334205477336	-0.556561838311814	1.15748201681765	-0.480838432239328	0.630631333183665	NA
ENSG00000007047	164.551934247602	-0.0549037483893998	0.17178074814772	-0.319615259459613	0.749260005319763	0.908107681219622
ENSG00000007062	41.0043386500302	0.0016709635577702	0.238291077561993	0.00701227916238488	0.994405056572812	0.997590839038038
ENSG00000007080	230.685521652774	-0.145407340482606	0.283870038862326	-0.512232080093269	0.608488593757753	0.843004733751745
ENSG00000007129	3.57478824777447	-1.3059407071792	0.378697450308143	-3.44850673305713	0.00056369541594822	0.0151108266964271
ENSG00000007168	1335.44456508538	0.129197540130952	0.102080598096904	1.26564246820249	0.205641114385089	0.545861486857284
ENSG00000007171	8.51655965177952	-0.773352474478297	0.321409968853933	-2.40612472984543	0.0161227589763688	0.150018808568121
ENSG00000007174	0.853125709905659	-0.223506894462702	0.801140399632032	-0.278985923772362	0.78025562726367	0.919677128829794
ENSG00000007202	796.322578766293	0.0767171465735711	0.067685202224345	1.1334404574768	0.257029332349709	0.596362904117148
ENSG00000007216	0.0125460177710393	-0.215364406637002	3.02267847631525	-0.0712495253215083	0.943199166032416	NA
ENSG00000007237	839.648405334488	-0.108339443462569	0.170491729140454	-0.635452781250856	0.525133153476607	0.795261936877011
ENSG00000007255	54.9889927240302	-0.23911515127595	0.25992268516511	-0.919947218627943	0.357600341997378	0.680532667128512
ENSG00000007264	4.72004912588281	-1.81043802239625	0.471984314129275	-3.83580125059067	0.00012515559131651	0.00480193187989288
ENSG00000007306	0.0733643649459371	-0.352761873338497	3.02267847600381	-0.116705060144165	0.907093780265989	NA
ENSG00000007312	40.0067959615628	-0.627339117877176	0.247526668188693	-2.53443042104436	0.0112630292099163	0.121276003701344
ENSG00000007314	12.6272903727646	-0.310330527336424	0.371194814636546	-0.83603141827367	0.403137228303816	0.715466318528949
ENSG00000007341	79.7701991149402	0.0361619797097557	0.0985382211297838	0.3669842959934	0.713630731983217	0.893708192688623
ENSG00000007350	73.4425328853669	-0.418627253193495	0.214994920912049	-1.94714950203288	0.0515168137531889	0.287441871345328
ENSG00000007372	10.8023914265768	0.0259153406332343	0.233468340893704	0.111001519666571	0.911615141661165	0.969424751246392
ENSG00000007376	56.4035961008158	-0.289046624973404	0.319795201089302	-0.903849163429719	0.366075388520109	0.687675418702349
ENSG00000007384	184.760995994771	-0.168009737228498	0.202994441224933	-0.827656837372858	0.407864869818537	0.71990410438026
ENSG00000007392	106.719660028897	-0.410504592670431	0.20247860588636	-2.02739736809935	0.0426217908915342	0.261181281725565
ENSG00000007402	45.7467381054351	-0.102997061234476	0.208357901170942	-0.494327600036511	0.621074836087594	0.849115354793116
ENSG00000007516	102.373945078124	-0.35576581340381	0.183022619315496	-1.94383521957217	0.0519153251455505	0.28851896727231
ENSG00000007520	240.810135244105	0.196503853352358	0.177734858656902	1.10560108938274	0.268899218099246	0.607159095108589
ENSG00000007541	126.161613705627	-0.25627737056056	0.281747847921188	-0.909598325067767	0.363034382250688	0.685080516830716
ENSG00000007545	71.5716502807521	-0.201534854431811	0.110161682616501	-1.8294460437156	0.0673328153173554	0.328413627324492
ENSG00000007866	271.732580445764	0.119016488309678	0.147495102286785	0.806918239754608	0.419713589522649	0.726016373276281
ENSG00000007908	8.86017347094505	-1.84755892526527	0.416666556919311	-4.43414258856167	9.24394336277736e-06	0.000550446014108849
ENSG00000007923	580.855600225632	-0.125988477754675	0.103736514869581	-1.21450463140264	0.22455508234212	0.565394306512479
ENSG00000007933	20.6507651472321	0.0119273366989286	0.26533218675973	0.0449524682421182	0.964145195472504	0.988117341265955
ENSG00000007944	137.07407231367	-0.00669876131458982	0.105663341594835	-0.0633972124436133	0.949450206935726	0.984232861355967
ENSG00000007952	1.68001591050449	-0.366496154091778	0.502958596911075	-0.728680564051629	0.466197084486789	0.756666229268384
ENSG00000007968	1.16443044774855	-1.02947846159927	0.651433526126961	-1.58032772387375	0.114031833991169	0.421647765031099
ENSG00000008018	758.022865962082	-0.0966811465535229	0.102309808748694	-0.944984139213893	0.344666973509953	0.671509880389836
ENSG00000008056	79.6979714106592	-0.188719639116223	0.190147974161609	-0.992488297329046	0.320959385371597	0.653985133255568
ENSG00000008083	98.9522531674888	-0.190427043491692	0.0898959936567468	-2.11830400605845	0.0341493295860141	0.232820168313858
ENSG00000008086	32.2267766244736	-0.0770477382222511	0.228314563086211	-0.337463091187741	0.73576783094397	0.903177157109496
ENSG00000008118	0.688645268981806	-0.428283310083994	0.906558769164793	-0.47242751893357	0.636621665794848	0.857675285098401
ENSG00000008128	1.95542846764083	-0.385478617297758	0.51850405532828	-0.743443784742821	0.457213044006513	0.751022782964081
ENSG00000008130	137.776978317258	-0.400798405691139	0.134185934268526	-2.98688836408951	0.00281832616916817	0.0481209694937176
ENSG00000008196	0.524334574644275	0.0663837833166905	0.985510839478205	0.0673597698345342	0.946295295435471	NA
ENSG00000008197	0.0376380533131179	-0.0353057087782897	3.02257450257476	-0.0116806744542491	0.990680382118918	NA
ENSG00000008226	237.844320109643	0.0994450196994384	0.112129217487444	0.88687874514574	0.37514418614815	0.694361618116907
ENSG00000008256	399.26950470375	0.0201325672322451	0.128673860520631	0.156461981872512	0.875668884199335	0.956549851297432
ENSG00000008277	43.7166184047157	0.324434965761655	0.15140025020994	2.14289583611504	0.0321214634104137	0.225628272398408
ENSG00000008282	586.85315601842	0.0107890422539281	0.137237125632293	0.0786160611002287	0.937338012168387	0.979629215188621
ENSG00000008283	99.099722411519	-0.210808020951302	0.160698595629074	-1.31182242213175	0.189580057668638	0.528768759398037
ENSG00000008294	531.551422750858	0.0941392042078127	0.121686694460352	0.773619536838393	0.439155815292821	0.739445057752622
ENSG00000008300	3.38411692784734	0.00854063513977345	0.320772946613934	0.0266251728206136	0.978758695366903	0.993485234217144
ENSG00000008311	192.559258467427	-0.176600821507663	0.139950668590187	-1.26187908415642	0.20699229929009	0.547206588931262
ENSG00000008323	0.532041736385535	0.0505928378923986	0.874256246452427	0.0578695755365719	0.953852517698726	NA
ENSG00000008324	51.7981181709658	-0.258388394318722	0.142212207562062	-1.81692133712191	0.069229159036313	0.332398948043741
ENSG00000008382	115.876645380776	-0.302858393648656	0.19742103256128	-1.53407359752638	0.125011547827673	0.440162072373372
ENSG00000008394	35.9386300663396	-0.72983861263565	0.2556428612105	-2.85491489642924	0.00430483626144095	0.064977834990267
ENSG00000008405	120.85022070129	0.0240271343913616	0.137261275366116	0.175046708019244	0.861042932440579	0.951394955209464
ENSG00000008438	0.153021327067579	-1.0116236967957	1.24822388459286	-0.810450520361309	0.417681291912366	NA
ENSG00000008441	778.975764016197	-0.242551979149829	0.189754775499345	-1.2782391300116	0.201165122949906	0.540833635548337
ENSG00000008513	1826.02018732592	0.165025061964365	0.116619352251373	1.41507441756882	0.157046678029007	0.48853205968137
ENSG00000008516	16.8103154515207	-1.74923508344072	0.390166321125508	-4.48330619207401	7.34953534052253e-06	0.000448401978562481
ENSG00000008517	194.675854857365	-0.811509099930755	0.203437366960947	-3.98898743162822	6.63559369067789e-05	0.00294578145353553
ENSG00000008710	1051.31088494497	-0.0583709081662394	0.291725839001657	-0.200088234782342	0.841411574596784	0.944808006796259
ENSG00000008735	3.05070229384	-0.206870636145543	0.385719674182245	-0.536323786397789	0.591734794064599	0.835077921472698
ENSG00000008838	426.882343821985	-0.0836262174949503	0.105515989714882	-0.792545449470919	0.428042701863849	0.731028186051224
ENSG00000008853	488.396922336574	-0.0577640664019728	0.144398458831984	-0.400032430188086	0.689132630794448	0.881700272986535
ENSG00000008869	292.674828496145	0.0625392790466301	0.115076501580849	0.543458292418564	0.586814299765567	0.832114851857568
ENSG00000008952	552.114746119081	0.0101961278505005	0.170293509067672	0.0598738490170442	0.952256107979297	0.985018253307377
ENSG00000008988	2829.50925423439	-0.440765523339973	0.186292545235209	-2.36598583579108	0.017982132367582	0.16010407327277
ENSG00000009307	7090.28710272642	0.183523771794784	0.114764779617305	1.59912973655125	0.109791778544315	0.413641035075849
ENSG00000009335	577.653744286437	0.188325527401648	0.0836561373209857	2.2511860269026	0.0243737575320033	0.192925836198331
ENSG00000009413	194.936566513786	-0.103367155560487	0.109764972104109	-0.941713495471453	0.346339343759659	0.672482249836475
ENSG00000009694	8.35502872004611	-0.268370591095493	0.298344405198364	-0.899532843315958	0.36836890996012	0.689315335125808
ENSG00000009709	0.0885231966970787	-0.18105831093369	2.29771749106871	-0.0787992047053082	0.937192336635286	NA
ENSG00000009724	14.6447520199717	-0.53716395618546	0.264360606950964	-2.03193646126368	0.0421600887533251	0.259399473555635
ENSG00000009765	0.333069302964491	0.808260044884409	1.6175298300455	0.499687875840703	0.61729487078693	NA
ENSG00000009780	75.1223316153004	0.0593036414274199	0.109795353342536	0.540128881797087	0.589108153997091	0.833319718659257
ENSG00000009790	26.5560049686475	-2.14053381514174	0.316360705062583	-6.76611785499181	1.3228380217188e-11	5.68057173557323e-09
ENSG00000009830	99.9418826647814	0.0338166844923673	0.13602801765891	0.248600877042571	0.803669530011431	0.930034235341794
ENSG00000009844	266.90492150177	0.176071128153988	0.122550426482827	1.43672391200254	0.150796457722152	0.480217470184775
ENSG00000009950	4.30508898357742	-2.06273951397453	0.799925661340159	-2.57866401050156	0.009918320405118	0.112112012890665
ENSG00000009954	508.567828682401	0.110669909662557	0.0960088506067926	1.15270528668038	0.249031370778943	0.589825043433792
ENSG00000010017	272.135091895369	0.225530038153081	0.0954260623275677	2.36340086399989	0.0181080707149573	0.160776627858846
ENSG00000010030	2.63396221410946	-2.1473207948032	0.537183483422533	-3.99736935529379	6.40503200024526e-05	0.00287197519207784
ENSG00000010072	58.3550901451648	0.0566165817030149	0.120355441797339	0.470411481670675	0.63806106265197	0.858566045737782
ENSG00000010165	158.180351922858	-0.0425356125203482	0.0604172978834827	-0.704030368957909	0.48141386133879	0.766626870764943
ENSG00000010219	74.3975368787731	0.0672646025928556	0.128981156759473	0.521507205260161	0.602013487549966	0.840237588411197
ENSG00000010244	394.113925356057	-0.0332271817019417	0.0706022098796108	-0.470625236215692	0.637908382800714	0.858464062432348
ENSG00000010256	5272.49872846981	-0.160699443246114	0.133998861057152	-1.19925976966008	0.230426952956925	0.572078037414616
ENSG00000010270	157.022622528642	0.0992806534715928	0.112437224080952	0.882987411714405	0.377243072965395	0.695265584294921
ENSG00000010278	405.70773525172	0.31060022546707	0.125924854093024	2.46655219657925	0.0136420844055967	0.136478227703938
ENSG00000010282	2380.81715403868	-0.184437750455154	0.151253714223032	-1.21939319905355	0.222694989983258	0.563610729403975
ENSG00000010292	187.912996954694	0.0399681165429152	0.0860904982427603	0.464257001164194	0.642463626752941	0.860653799776542
ENSG00000010295	158.714266729491	-0.352535026435627	0.186240056134874	-1.89290657311831	0.0583702949776602	0.30685528200238
ENSG00000010310	22.5532961444383	0.0669855602059378	0.305284961813502	0.219419783431256	0.826323060545574	0.939203659882167
ENSG00000010318	46.1498646745122	0.0171998050179831	0.157371399571352	0.109294351227935	0.912969026824153	0.969890923643279
ENSG00000010319	200.134067801272	0.277267625296193	0.158349594626825	1.75098411808137	0.0799486457596818	0.355062303065572
ENSG00000010322	470.691192425391	-0.338763597013302	0.170287817996291	-1.98935896295694	0.0466615957888099	0.273550389594152
ENSG00000010327	307.99840804495	-0.803385352013332	0.224037467216917	-3.58594194976986	0.000335863671796645	0.0101522593011933
ENSG00000010361	151.207494193321	-0.391866405131226	0.212278453123675	-1.84600179323391	0.0648919450561793	0.324024403645904
ENSG00000010379	10.0305861182099	-0.531754915769624	0.269121267781525	-1.9758933218214	0.0481668607242516	0.277995864557389
ENSG00000010404	709.202956391092	-0.0541628657991702	0.0914827989651287	-0.592055188646074	0.553813632780713	0.81271400985227
ENSG00000010438	0.244745901469853	-1.27037248085625	1.26952368328673	-1.00066859530129	0.316987055049653	NA
ENSG00000010539	43.2532977709153	-0.0747311111758513	0.130795808330648	-0.571357080396135	0.567757616364481	0.821861552723071
ENSG00000010610	88.1415929164465	-1.52850873521073	0.257928839572015	-5.92608696936335	3.10238325598035e-09	5.1698670228389e-07
ENSG00000010626	64.6946803201602	-0.108579653655696	0.122202193503082	-0.888524588169181	0.374258635629025	0.694003930708862
ENSG00000010671	13.6479161787074	-1.44464384285248	0.377202885290145	-3.82988545207246	0.000128202922845569	0.00487695275492599
ENSG00000010704	33.3082256000443	-0.328986419370324	0.137806577692252	-2.38730563431458	0.016972374714894	0.154438927214174
ENSG00000010803	460.333368964768	0.0286766022525569	0.0990979741820454	0.289376271202853	0.772293451435646	0.91663514497786
ENSG00000010810	298.085201986269	-0.214930915884837	0.118879743341974	-1.80796921193343	0.0706112925033492	0.33555015143643
ENSG00000010818	283.715943326479	-0.0850590168486526	0.136923487502775	-0.621215675995168	0.53445772660512	0.801291864851103
ENSG00000010932	4.55927641827241	0.081654095045461	0.347483309270801	0.234987099716569	0.814218745847225	0.93480442356009
ENSG00000011007	319.39376129647	0.0177746792828128	0.0773971547656673	0.229655461323204	0.818359506568171	0.936566312504892
ENSG00000011009	181.831702835856	-0.305068248839319	0.194230323692793	-1.57065201271988	0.116263501364001	0.425669850609858
ENSG00000011021	210.0796550123	-0.0822428395075859	0.104380199178911	-0.787916100510779	0.430745782821816	0.733121442866703
ENSG00000011028	498.208458892952	0.00766543754019278	0.230418343550368	0.0332674795855268	0.973461286929231	0.991081499891931
ENSG00000011052	0	NA	NA	NA	NA	NA
ENSG00000011083	14.5745525845796	0.0734492625336288	0.249810038450669	0.294020460463333	0.768742268839849	0.915337757989152
ENSG00000011105	2553.73578212989	0.150598975450734	0.142783531741418	1.05473631037135	0.291545940269369	0.626645571875542
ENSG00000011114	196.016584602201	0.0811277448693513	0.104309724380906	0.777758213348343	0.436711566580082	0.73770854691983
ENSG00000011132	49.0556311639234	-0.618026406145755	0.294055735078314	-2.10173219706515	0.0355767414975944	0.23707210911408
ENSG00000011143	57.4418466649308	0.108993374530662	0.109019508684744	0.9997602800233	0.317426532200811	0.651243519298429
ENSG00000011198	111.843365987443	0.0557161948794834	0.156233373560541	0.356621595051797	0.721375108617946	0.896999942963451
ENSG00000011201	85.257153382571	0.0471659611225733	0.154687211343335	0.304911832807474	0.760433303366923	0.912424591448943
ENSG00000011243	266.401843813976	-0.184644881411432	0.125375239759996	-1.4727380124249	0.140821692566298	0.4640772770001
ENSG00000011258	87.4294729603598	-0.10430629528398	0.149556324538205	-0.697438210025909	0.485528596018516	0.76962998870721
ENSG00000011260	50.543176270832	-0.332685586924785	0.165886556662464	-2.00550058798143	0.0449095579478909	0.268724543045403
ENSG00000011275	372.03187959618	0.294707035409674	0.128658442033938	2.29061560788942	0.0219856554220529	0.180758352567909
ENSG00000011295	282.763954623491	-0.0751184631577556	0.0897077167272992	-0.837369023515634	0.402385172027687	0.715270377901415
ENSG00000011304	306.90355320139	-0.402088745821577	0.167839317085756	-2.39567672702179	0.0165897146261884	0.152322503126146
ENSG00000011332	1.00492967190359	0.278222906048429	0.556021163515884	0.500381863685088	0.616806221199795	0.847534485224997
ENSG00000011347	161.488465614247	-0.287224405105064	0.196373027922461	-1.46264692327541	0.143564016538818	0.468554499955784
ENSG00000011376	231.248073614326	0.0273930714067141	0.0869603113617668	0.315006592981885	0.75275664804707	0.909731421216129
ENSG00000011405	285.059669840342	-0.0262001268361645	0.167077886212439	-0.156813851492298	0.875391556002071	0.95652481462043
ENSG00000011422	19.4498361738386	-0.193749911113074	0.22905339453421	-0.845872253965378	0.397624012375163	0.711836408977724
ENSG00000011426	15.5672995308233	1.52882205499772	0.502635775237911	3.04161010877925	0.00235316481729686	0.0427900410181098
ENSG00000011451	241.518617494554	0.21671955040445	0.187019120533534	1.15880959008996	0.246533807570476	0.587621957679516
ENSG00000011454	493.019530911318	0.182563873734415	0.100798641725743	1.81117394648176	0.0701139298164568	0.334039695498502
ENSG00000011465	6724.60727257345	0.0790954496895661	0.179043738433207	0.441766075606566	0.658658489675893	0.869514872862115
ENSG00000011478	13.6246041054743	-0.279129493969516	0.199225254247247	-1.40107485380897	0.161191690308972	0.494054002370878
ENSG00000011485	452.192402040164	-0.0235948263979368	0.0992956548165292	-0.237621942687558	0.812174330106053	0.934140998600204
ENSG00000011523	338.54937524018	0.0932558659851242	0.0666903169361838	1.39834192232676	0.162010414509063	0.494693361956431
ENSG00000011566	262.450965098303	0.011485805775206	0.148173243061661	0.0775160584858509	0.938213016885991	0.979809964786464
ENSG00000011590	1.70614747584079	-1.31159768450905	0.6045595234215	-2.16950959119141	0.0300440169923359	0.216973770840511
ENSG00000011600	66.729173142452	-1.30013673615373	0.288809532976401	-4.50170990810046	6.74089457945596e-06	0.000418122710997921
ENSG00000011638	764.540259960328	0.141329930966715	0.132916222090733	1.06330084276875	0.28764554311777	0.623177953560924
ENSG00000011677	0.0125460177710393	-0.215364406637002	3.02267847631525	-0.0712495253215083	0.943199166032416	NA
ENSG00000012048	67.320076235593	-0.0529267891135571	0.140309142957259	-0.377215539900203	0.706013432702413	0.889588079914507
ENSG00000012061	636.976324950518	-0.0769435985284819	0.151506099997647	-0.507858089738149	0.611552868085594	0.84498180549494
ENSG00000012124	2.87141713070726	0.253927763474265	0.636238587773824	0.399107769245416	0.689813797864802	0.882016840719253
ENSG00000012171	147.72130547539	-0.16694895777788	0.252652651056021	-0.660784508217421	0.508750519124918	0.785709565386008
ENSG00000012174	129.118154928511	0.078783470055117	0.101960602508087	0.772685411003418	0.439708582757309	0.739526448216517
ENSG00000012211	147.386952558556	-0.311615760502309	0.151355533663725	-2.05883295416633	0.0395102436021824	0.251787596928291
ENSG00000012223	30.0387751696856	-0.00716814479966599	0.143507574722381	-0.0499495919538251	0.960162557932299	0.987319692330608
ENSG00000012232	668.61602911261	0.107404049199682	0.109476319234939	0.981071065873071	0.326557697687063	0.657450460981734
ENSG00000012504	0.228473349467763	-0.0908432573028351	1.04193450625166	-0.08718710893801	0.930522785912422	NA
ENSG00000012660	217.438987961481	-0.0502579922541639	0.132367208243053	-0.379686124088075	0.704178421567939	0.888730240977339
ENSG00000012779	22.1113839123023	-1.72638584063002	0.291008682498216	-5.93242038625635	2.98501143345217e-09	5.01167709090127e-07
ENSG00000012817	180.478097330803	0.881959527388113	0.684369958156039	1.28871747930675	0.197496323490028	0.538584095370365
ENSG00000012822	1215.69657250198	0.0196502116127226	0.0830497435897471	0.236607733670938	0.812961119949196	0.934587201836159
ENSG00000012963	236.326743910381	0.0957665925446234	0.0881363758486375	1.08657284376078	0.277225631950742	0.613097787606227
ENSG00000012983	126.266473715982	-0.0250264721240202	0.132183066545287	-0.189331907468238	0.849832689006875	0.946956029144844
ENSG00000013016	506.817073302321	0.272253295848327	0.12824027725435	2.12299366218886	0.0337543829519222	0.231562326057273
ENSG00000013275	396.616968763393	0.0711162412143565	0.0790247018062232	0.899924195712133	0.368160592875375	0.689227316617739
ENSG00000013288	319.743655741686	-0.0453129424673798	0.141139483400541	-0.321050788734898	0.748171902593717	0.907964102687621
ENSG00000013293	0.858753522929708	-1.04248191350962	0.722475607211959	-1.44293025688793	0.149040118789813	0.477415844581339
ENSG00000013297	20.8229064537304	-0.0242528945059307	0.254145153105702	-0.0954293017575025	0.923973842840303	0.974648501369993
ENSG00000013306	307.187068728627	-0.257426832228223	0.174468812461691	-1.47548910659748	0.140081094826541	0.463546361511064
ENSG00000013364	267.416618913621	-0.410955384121142	0.165425082237306	-2.48423865693847	0.0129828765521655	0.132741590389128
ENSG00000013374	359.915233216715	-0.0464238343198583	0.0572763131299648	-0.810524137866883	0.417638997852949	0.724734132892162
ENSG00000013375	142.37976618004	0.0147895024603033	0.12383476056723	0.119429329798511	0.904935225761898	0.966297034777314
ENSG00000013392	51.1098413005935	-0.013687654500183	0.119318555199289	-0.114715221595849	0.908670848491956	0.968341130420224
ENSG00000013441	368.306629111135	-0.261029115163498	0.209721776255312	-1.24464478522119	0.213262350320913	0.553721052531593
ENSG00000013503	94.4583576113332	0.247100589752411	0.1300542960456	1.89998021799889	0.0574357157050321	0.30412862938226
ENSG00000013523	163.020847462894	-0.13528572307319	0.0928131400106	-1.45761390098147	0.144946995844547	0.470162487844901
ENSG00000013561	589.773795123717	0.227176768308185	0.110007716958933	2.06509847298251	0.0389136838905195	0.249745523793458
ENSG00000013563	457.036389342065	-0.243126639761661	0.155047519680749	-1.56807822699952	0.116862877144839	0.426522345938405
ENSG00000013573	46.4816396824328	-0.379159851998889	0.192708668940693	-1.96752877845665	0.0491222815092272	0.280659960205044
ENSG00000013583	247.621689926365	-0.0422315764249264	0.103287389675917	-0.40887446722621	0.68263178746897	0.877830625363174
ENSG00000013588	5.70130602513999	0.0804895557134757	0.371273604313878	0.216793100231895	0.828369589311325	0.939817748669947
ENSG00000013619	34.9085040115309	-0.321607979865864	0.156718338970756	-2.05214004932682	0.0401560537374694	0.253395875064999
ENSG00000013725	13.2126734184047	-2.74905504515876	0.43254577300291	-6.35552400864697	2.07717302053872e-10	4.98744876866986e-08
ENSG00000013810	27.5315822807765	-0.432486445100713	0.23304136713727	-1.85583551286825	0.0634770070043833	0.319870562491299
ENSG00000014123	273.518797489027	0.122459657711798	0.163415683458014	0.749375183094107	0.453631104432406	0.749007879471727
ENSG00000014138	47.5216768465278	-0.301504837951961	0.115098194053703	-2.61954447183839	0.00880472916063951	0.104738930965604
ENSG00000014164	77.5389228029085	-0.180166581161871	0.275683170744402	-0.653527673362809	0.513416154848719	0.788122319921432
ENSG00000014216	547.684709047907	-0.161572143756101	0.172201688269181	-0.938272704408892	0.348104283381051	0.673867733122099
ENSG00000014257	1.24793725821078	-0.882437344375947	0.577130761562142	-1.52900764115817	0.126262549653259	0.442057499805154
ENSG00000014641	9859.25059491151	0.210808180120493	0.142787652226853	1.47637542065313	0.139843137343521	0.463244036532946
ENSG00000014824	713.350681622913	0.179867305734411	0.121021979666318	1.48623668386802	0.137216527579318	0.458694226420745
ENSG00000014914	32.0027443162767	-0.0780331179828831	0.234535158986893	-0.332713944979328	0.739350222149423	0.904838894036864
ENSG00000014919	319.910789591801	0.0632266380981106	0.0931662072474013	0.678643469194934	0.497363792988215	0.778152098847826
ENSG00000015133	58.5810252265297	-0.42477437589998	0.190118938830184	-2.23425597951287	0.025466234995339	0.197236673810971
ENSG00000015153	308.40085424755	0.166269058609494	0.166681554686737	0.997525244601791	0.318509626503786	0.652083880987915
ENSG00000015171	703.452467830893	0.213922041026057	0.107759402504602	1.98518213774358	0.0471242108882518	0.275034926590346
ENSG00000015285	16.8399951959698	-1.72074939553871	0.318246590534104	-5.40696883083909	6.41002930467911e-08	7.15679771867423e-06
ENSG00000015413	0.214174229896026	0.298465929306582	1.39789324330707	0.21351124682489	0.830928217667134	NA
ENSG00000015475	93.9849434489616	-0.0692095800976061	0.125783429858064	-0.550228119679225	0.582162918908714	0.829788029902323
ENSG00000015479	1553.6906419147	0.0936273310221539	0.122013274638621	0.767353644916583	0.442871281387775	0.74239445782148
ENSG00000015520	2.14192555386073	0.105166961383128	0.382174738241656	0.275180305917104	0.783177716703387	0.920924613690712
ENSG00000015532	118.773068595426	-0.284568976413483	0.16473176094431	-1.72746879400922	0.0840835049062829	0.363943528698837
ENSG00000015568	11.4270569104744	-0.0526793116505676	0.208552560234513	-0.252594893063557	0.800581276820524	0.928338610932117
ENSG00000015592	0.139503405576997	0.0111623288688226	1.53768284845395	0.0072591879918838	0.994208056845878	NA
ENSG00000015676	802.286846587145	0.000590547229646249	0.0690962682039557	0.00854673117661136	0.993180778169128	0.997244785130474
ENSG00000016082	0.0275978930005848	-0.115951493326387	3.02261954676968	-0.0383612596730233	0.969399648533994	NA
ENSG00000016391	42.3387212103504	-0.870044291561269	0.261027976204395	-3.33314575783245	0.000858699434819841	0.0206847447459839
ENSG00000016402	68.2857435226623	-0.0840377714137637	0.261400812728144	-0.321490092309555	0.747839019292993	0.907964102687621
ENSG00000016490	0.355118562415962	0.60736029983162	0.949414059877732	0.639721198051182	0.522353871540811	NA
ENSG00000016602	0.115377056296661	-0.0386267536295768	2.17314058478921	-0.0177746225439545	0.985818649838038	NA
ENSG00000016864	198.379068987054	-0.000552944627620027	0.0809946921366164	-0.00682692424692914	0.994552944857358	0.997590839038038
ENSG00000017260	561.716569665558	0.110935612424673	0.134851081249173	0.822652746993475	0.410705493836672	0.721749069086242
ENSG00000017373	15.5940213659577	0.418602226561315	0.281434552565775	1.48738746804546	0.136912504833021	0.458565506662871
ENSG00000017427	91.2271783997158	0.114415291163955	0.259944372153943	0.440152984332341	0.65982630912434	0.869619238913083
ENSG00000017483	11.0702807929131	-0.960707296026733	0.30434692490997	-3.15661903372581	0.00159609727001426	0.0324013822436634
ENSG00000017621	20.3221535073873	-0.36534561973784	0.297806497152532	-1.22678861351609	0.219902051571095	0.560159963051785
ENSG00000017797	416.241348038793	0.101309114006407	0.094395482881906	1.07324112249259	0.283162944423141	0.618691638842342
ENSG00000018189	139.129802072908	-0.102870956149976	0.101728501176195	-1.01123043159559	0.311906153858573	0.646018052659969
ENSG00000018236	3.31457867679576	0.127757715912188	0.505156550232136	0.25290717472332	0.800339945047771	0.928249673968562
ENSG00000018280	6.85412523898156	-0.0824451562873033	0.276902897315513	-0.297740316502945	0.765901370020929	0.914658951877679
ENSG00000018408	347.208210651603	0.00802962124443001	0.170733294460459	0.0470302015187179	0.962489156822549	0.987883014885435
ENSG00000018510	216.492984397919	0.105460710143649	0.183365344523592	0.575139814001661	0.565196743199801	0.81937565900484
ENSG00000018607	0.275029365684328	0.236555338765425	1.15700899607587	0.204454191426109	0.83799858578621	NA
ENSG00000018610	102.2026153398	0.0250329712304623	0.110447011123917	0.226651413883679	0.820694809974772	0.937445143318669
ENSG00000018625	3130.22206756393	0.151818873593818	0.169843699523218	0.893874038424744	0.371389289731119	0.691629592185074
ENSG00000018699	92.0095583067216	0.189096887950776	0.135834934414118	1.39210791955977	0.163889720425782	0.496965977336734
ENSG00000018869	23.7694071726193	-0.11694523107526	0.108455113390084	-1.07828231809264	0.280907785490361	0.616478707616684
ENSG00000019102	9.53701648913429	-0.543672297377425	0.25918201912682	-2.09764666240756	0.0359363698159987	0.238472254975112
ENSG00000019144	1011.17719711035	-0.125597506387475	0.142610895022199	-0.880700639091598	0.378479870796034	0.696280731164561
ENSG00000019169	6.30962630868656	-0.943212161431444	0.456598843723749	-2.06573488828654	0.0388535191175667	0.249596974078039
ENSG00000019186	0.113879952220461	-0.289915597982958	1.93954643039222	-0.149475977187269	0.881178063826709	NA
ENSG00000019485	79.5717192408215	0.0879281364349127	0.139728779788868	0.629277208086791	0.529167590016363	0.797698797344588
ENSG00000019505	42.2184682510024	-0.189530328639575	0.283203214824123	-0.669237913691334	0.503343724610152	0.782325145858196
ENSG00000019549	61.5802681834007	-0.718610148381466	0.208934287932884	-3.43940745911607	0.000582989061161672	0.0154977925425478
ENSG00000019582	2905.00880636842	-1.39994590917254	0.216673491782576	-6.46108528392264	1.03954708292906e-10	3.03184252445641e-08
ENSG00000019991	31.8589500427188	-0.246289776343631	0.255267141725683	-0.964831488606944	0.334629221355217	0.66343518714925
ENSG00000019995	433.405016147865	0.0390306881918456	0.0834131093602804	0.467920312420714	0.639841577040318	0.859614481069008
ENSG00000020129	319.724553163823	-0.045430265877304	0.194112289649653	-0.234041162253558	0.814953023061488	0.935240055759226
ENSG00000020181	422.695009482062	-0.0158941257959446	0.187661830575082	-0.0846955704696992	0.932503417568622	0.977797514708315
ENSG00000020219	0	NA	NA	NA	NA	NA
ENSG00000020256	64.0862875476456	-0.0580293876726571	0.130646838901026	-0.444169856391385	0.656919784004812	0.868736132296114
ENSG00000020426	68.0558391311218	0.163101772251729	0.138391316130725	1.17855496148084	0.238575434722759	0.579757259479727
ENSG00000020577	1536.75983488604	0.14963230854436	0.0982726765497337	1.52262372205396	0.127852871386833	0.44455848926627
ENSG00000020633	18.9543118504389	-1.93638897519934	0.423552938986088	-4.57177556088907	4.83608775631225e-06	0.000314236812765208
ENSG00000020922	45.134174882505	-0.180327167661524	0.171591556893377	-1.05090932751181	0.293300236024215	0.628601043326684
ENSG00000021300	125.057685036702	0.344149839881829	0.162913282395473	2.11247256713178	0.0346459365182794	0.23379986777068
ENSG00000021355	201.157178663809	-0.348978189273144	0.117691791487073	-2.96518716270433	0.00302498831751645	0.0506356740106015
ENSG00000021461	0.178919837186954	-0.250134047114896	1.1602428581238	-0.215587663706356	0.829309172622683	NA
ENSG00000021488	0.762265086443603	-0.473562343242178	1.0336205599911	-0.458158788217464	0.646838365640089	0.863501624459068
ENSG00000021574	60.6446494069327	0.250452076102729	0.186520468719235	1.34275920397631	0.179349957249958	0.515031448738626
ENSG00000021645	12.1096250861266	0.901668624486075	0.272297253076654	3.31133940683657	0.000928505168721903	0.0219219596472022
ENSG00000021762	111.035548467289	-0.278285680941532	0.227536088704401	-1.22303974954523	0.221314683269237	0.56201671738181
ENSG00000021776	136.043685728173	0.0918113522982249	0.119172643209235	0.770406276355127	0.441058931512155	0.74100231580438
ENSG00000021826	23.4530337427145	0.171413305333321	0.197592274740062	0.867510157261056	0.385662548906308	0.701963041911705
ENSG00000021852	0.0501840710841572	0.055043818151821	3.02252260551043	0.018211218024133	0.985470353432058	NA
ENSG00000022267	12359.9368726407	0.172872462962073	0.152828098190753	1.13115627956256	0.257989319956371	0.597479933066351
ENSG00000022277	439.524113228001	-0.047496404988841	0.0802703794084817	-0.591705250913794	0.554047979746668	0.81271400985227
ENSG00000022355	0.122684189183314	0.458788297687803	3.02180432729682	0.151825945030073	0.87932421817794	NA
ENSG00000022556	1.36713151705549	-1.36983119798166	0.642990954350611	-2.13040508379332	0.0331381844543645	0.229877495764511
ENSG00000022567	122.924523798955	0.126306426815816	0.160988455904014	0.784568223271383	0.432706767209113	0.734545627402317
ENSG00000022840	1773.84952649237	-0.0611447466056141	0.0827614426959192	-0.738807162053363	0.460024102196457	0.752730648023357
ENSG00000022976	105.310357513147	-0.22233718565131	0.088303560447202	-2.51787339633093	0.011806575093797	0.12488906766674
ENSG00000023041	123.643589269723	-0.102454581974198	0.0965855526805409	-1.06076508474377	0.288796673372117	0.624228838258247
ENSG00000023171	288.689383602261	0.0550410794639161	0.144865816142541	0.379945255061126	0.703986053167227	0.888730240977339
ENSG00000023191	746.838542072096	-0.0428322519590449	0.242859807100062	-0.176366161492492	0.860006287150413	0.95104690673927
ENSG00000023228	4549.37116019591	0.14404056859177	0.145000596728123	0.993379143548264	0.32052522161625	0.653934916500756
ENSG00000023287	613.185926595859	0.167967011127162	0.16218968132921	1.03562082217934	0.300379073958301	0.635858962289293
ENSG00000023318	257.906403099893	0.0519013047975993	0.100019223587934	0.518913294222575	0.603821206642555	0.840868571520315
ENSG00000023330	1262.40345842216	0.0446707301439373	0.100417627587298	0.444849487258628	0.656428528673224	0.868736132296114
ENSG00000023445	74.7428942630054	-0.59750573967165	0.247791043277454	-2.41132904470085	0.0158945013803774	0.149131504394025
ENSG00000023516	419.684636343364	0.226466864325729	0.160602809221523	1.41010524923856	0.158508607532444	0.490308418140956
ENSG00000023572	68.5558754210309	-0.0850223576770938	0.154145765361852	-0.551571153949684	0.581242204311975	0.829420624807549
ENSG00000023608	48.0930570967342	-0.10789527429117	0.196678739359367	-0.548586362931818	0.583289346573543	0.830080135086709
ENSG00000023697	127.981976981965	0.0214863001564939	0.109574287548445	0.196088887614207	0.844540593818808	0.945452889026349
ENSG00000023734	772.426247801441	0.124435481715474	0.0831761783376231	1.49604711592271	0.134641377576682	0.455191818514354
ENSG00000023839	1.40102261801588	-0.564354333974324	0.556281770829283	-1.01451164422125	0.310338676034225	0.644518474315871
ENSG00000023892	16.524829745008	-2.46439139737939	0.32510350971022	-7.58032849161184	3.44681134468003e-14	3.66510939650977e-11
ENSG00000023902	326.240098203073	-0.224150971844944	0.148249593208227	-1.51198372281607	0.13053800344155	0.44851224158911
ENSG00000023909	86.986009932293	0.324898376525435	0.128531880461127	2.52776490439426	0.0114791189345384	0.122821622332651
ENSG00000024048	429.095740442734	0.0073772101109311	0.10955307986964	0.0673391393442287	0.946311718894909	0.983539922444529
ENSG00000024422	637.90800979301	-0.122835339780745	0.194462370118991	-0.631666371779707	0.527604906493237	0.796741567728004
ENSG00000024526	3.41482819533317	1.32562218099998	0.514879507465114	2.57462602760472	0.010034852096459	0.112432637889578
ENSG00000024862	81.7159094403171	-0.125134696080318	0.13818372501944	-0.905567541059657	0.365164795634523	0.686554233316129
ENSG00000025039	857.199378744259	0.157332266298712	0.112815089833739	1.39460303165632	0.163135580381025	0.496011678538304
ENSG00000025156	172.966852829212	-0.0175116367518319	0.145966358235421	-0.119970361414295	0.904506626515188	0.96603891325067
ENSG00000025293	256.033274375955	0.136171758752638	0.0906820938787768	1.50163888953283	0.133190394054773	0.453393360735393
ENSG00000025423	1.88228210692364	0.379078927315271	0.383324277653375	0.988924911398534	0.322699881226184	0.655181574743328
ENSG00000025434	84.8312974554482	-0.645767834152417	0.165156497802938	-3.91003589167249	9.2282408046933e-05	0.00383656846795164
ENSG00000025708	62.4786252168604	-1.15456252624421	0.277598924764236	-4.15910301967047	3.19499784155824e-05	0.00158191356545445
ENSG00000025770	177.545261967008	-0.276020050253775	0.169132928060898	-1.63197109763505	0.10268557494486	0.400658551200196
ENSG00000025772	110.029117369777	-0.0663805114375001	0.104056247569618	-0.637929129561287	0.523519814663432	0.794309754648762
ENSG00000025796	421.64253168093	0.18205162675184	0.106178764594845	1.71457661469794	0.0864228792807316	0.368630220926393
ENSG00000025800	576.476100371897	0.0799998711444518	0.0883643981679525	0.905340530836837	0.36528501044049	0.686658328406107
ENSG00000026025	3554.56773894491	-0.476120644688108	0.220935971609713	-2.15501641140259	0.0311605499943841	0.221411659093333
ENSG00000026036	4.71044712900566	-0.220408564592598	0.442465947286436	-0.498136785314947	0.618387634565555	0.848207725469967
ENSG00000026103	48.1080760876824	-0.643382417055532	0.207525434884189	-3.10025813180238	0.00193352056128526	0.0373413766471661
ENSG00000026297	40.4024475070338	-1.27841498023895	0.229764516965675	-5.56402266599736	2.63625681988716e-08	3.40275229988903e-06
ENSG00000026508	174.23654199003	-0.498735184142317	0.216944156107668	-2.29891043432761	0.0215100257772495	0.178424545173098
ENSG00000026559	1.60055010208494	-0.0861311610754178	0.549164547446406	-0.156840352269505	0.875370669871315	0.95652481462043
ENSG00000026652	29.1013266688204	-0.113669849702288	0.175792482035225	-0.64661382777172	0.517881906376284	0.791173335720371
ENSG00000026751	16.2514636540239	-2.55727917156246	0.389750312129065	-6.56132680841989	5.333109273394e-11	1.77743776231176e-08
ENSG00000026950	161.875787086556	-0.745916083696157	0.124443054753992	-5.99403546602693	2.04696699990608e-09	3.59911599274824e-07
ENSG00000027001	252.998010829465	0.165575492906954	0.115970471665627	1.42773837623383	0.153367175900333	0.483684991580973
ENSG00000027075	200.813504512262	0.0661567609875949	0.122365007406862	0.540650978491134	0.588748173156526	0.833171754986128
ENSG00000027644	3.44223054307043	-0.3230910147112	0.372861238962176	-0.866518106334926	0.386206101422378	0.702282024392492
ENSG00000027697	563.721066578767	0.041030824426771	0.128286123923536	0.31983836732979	0.749090861153657	0.908068265544671
ENSG00000027847	90.5564622210234	-0.20578291490789	0.170215624345456	-1.20895432307818	0.226680394236868	0.567081918363126
ENSG00000027869	8.32778808755912	-1.08114429283141	0.457687766407353	-2.36218743908739	0.0181674540108964	0.160973871398967
ENSG00000028116	125.295377937033	-0.0301973552730071	0.148693153424028	-0.203085041763109	0.839068563058463	0.94435619519278
ENSG00000028137	190.821084443053	-0.641898342809348	0.166693785981951	-3.85076347644326	0.000117750176540418	0.00460749546859311
ENSG00000028203	384.851032135265	0.204198860481812	0.110727301374863	1.84416000341691	0.0651598253808242	0.324617244292605
ENSG00000028277	12.115403062424	-1.72806601257496	0.311287757798429	-5.55134588265418	2.834785683368e-08	3.59663433577315e-06
ENSG00000028310	166.216199675647	0.0729294807960809	0.0719286639186881	1.01391402012589	0.310623780815567	0.644750792490389
ENSG00000028528	765.533362387334	-0.0728144820727938	0.0881644021889068	-0.825894354920898	0.408864023139698	0.720196705585664
ENSG00000028839	114.284713458178	-0.0293707840138548	0.159475413458471	-0.184171236035098	0.853879123799547	0.948011801522421
ENSG00000029153	9.98858482576655	-0.259215879364079	0.334384532656329	-0.775202959613247	0.438219739628655	0.738803079343742
ENSG00000029363	603.600455832444	0.041815977695007	0.116594282287981	0.358645182889191	0.719860541342883	0.896238173189938
ENSG00000029364	264.650166456458	0.0645618118275679	0.0765099635071435	0.843835349908904	0.398761418863355	0.71280359295699
ENSG00000029534	991.627870452272	-0.104232280500584	0.17069342797757	-0.610640267382065	0.541437758496963	0.805376042315293
ENSG00000029559	0.37108864406596	1.11614690816097	1.65819689244	0.673108792598557	0.500878080542654	NA
ENSG00000029639	77.1610860082902	0.0468603578215553	0.119958096845887	0.390639390367771	0.696063805264821	0.884768974248977
ENSG00000029725	652.409285339892	0.228313324898221	0.107717602318948	2.11955446448013	0.0340436360408926	0.232507207635774
ENSG00000029993	55.187089996011	0.699661037305662	0.192190424332535	3.64045732109464	0.000272154218712417	0.00859576195735256
ENSG00000030066	175.774369788434	0.121474380094569	0.116622958169842	1.04159920139962	0.297597539095958	0.633520178931217
ENSG00000030110	154.884579182785	-0.200082296400689	0.121178926701714	-1.65113111533987	0.0987118050184823	0.393051819911325
ENSG00000030304	11.3157874651095	0.00796294121879142	0.247765000581092	0.0321390882494124	0.974361131584384	0.99136107176219
ENSG00000030419	37.7317421898994	-0.218552953329899	0.196866952345489	-1.1101556189398	0.266931973535784	0.60548659005198
ENSG00000030582	898.557763731341	-0.0913743837455206	0.1862554617294	-0.490586331789148	0.623719055573741	0.850259036836428
ENSG00000031003	317.100043677039	-0.000821766178155559	0.125261727008142	-0.00656039316863438	0.994765601124982	0.997669700117711
ENSG00000031081	478.383816895187	0.0702254770685149	0.0768232414884179	0.914117599152625	0.360655055873874	0.683015427505628
ENSG00000031544	0.614337310596565	-0.179549713173949	0.606628663797759	-0.295979606452965	0.767245655697361	NA
ENSG00000031691	35.067101203668	0.0436359758189954	0.191561484038204	0.227790967678518	0.81980874886755	0.937143382762754
ENSG00000031698	611.616715099182	0.032545017140991	0.067224505676536	0.484124305764147	0.628297652540771	0.852817920797608
ENSG00000031823	319.191171146268	-0.147125156401746	0.144192436573229	-1.02033892968462	0.30756774641486	0.641868016583535
ENSG00000032219	145.28943495443	0.056271792208143	0.145917092739264	0.385642224305371	0.69976165716927	0.886382411130082
ENSG00000032389	79.1505553364931	0.00999596606260061	0.0997657130832064	0.100194403003603	0.920189989412054	0.973184239491193
ENSG00000032444	188.006740001938	-0.278443710027396	0.219831369447851	-1.26662409794726	0.205289731622301	0.545468789519988
ENSG00000032742	60.6698433321098	0.150800450716628	0.144100506615759	1.04649493786122	0.295332580878012	0.630716959736611
ENSG00000033011	92.8927334373894	0.0218890964723236	0.11229754320622	0.194920528511715	0.845455162999949	0.945711801667624
ENSG00000033030	79.6945978800093	-0.202786531182973	0.107140675163972	-1.89271283639591	0.0583960684175113	0.30685528200238
ENSG00000033050	418.683457923947	0.108958907871566	0.0749821420277081	1.45313143803365	0.146187263788798	0.472479606369062
ENSG00000033100	163.784797624907	0.198936368443949	0.211682254564286	0.939787649434424	0.347326495197104	0.673487475283738
ENSG00000033122	7.78594748905715	0.269793368743173	0.333739274863432	0.808395622162162	0.418862871339586	0.725466248225619
ENSG00000033170	61.7443184775782	-0.0214152176457964	0.0972861357660296	-0.220126099954257	0.825772948473703	0.939005421500023
ENSG00000033178	108.708600862096	-0.0936153326835764	0.133287595307332	-0.702355927929526	0.482457222806602	0.767545581737775
ENSG00000033327	349.109775010973	0.183071274130888	0.145212872648059	1.26070967946887	0.20741346526954	0.547657878617576
ENSG00000033627	201.901423413396	-0.121752003823695	0.0972500040763265	-1.25194857295984	0.210588603825825	0.5514768996635
ENSG00000033800	177.779416617403	0.0194875924318358	0.0989352662311024	0.196973164112328	0.843848538295508	0.945086661658075
ENSG00000033867	103.575721066374	-0.0964267383008022	0.228761635861071	-0.421516212444656	0.673378175101256	0.8740525477061
ENSG00000034053	4.80481980080915	-0.336657588534371	0.498354915136712	-0.675537811124059	0.499334137081701	0.779560801043919
ENSG00000034063	1.93171045414987	-0.968248160707148	0.520175206156882	-1.86138852687863	0.062689329612436	0.317859384706107
ENSG00000034152	350.878284927752	0.0808494595363767	0.139589593554593	0.579194032145075	0.562458257185675	0.817315864056492
ENSG00000034239	1.5536438047454	-1.89611635241418	0.729727812223036	-2.59838849589392	0.00936624589103903	0.108630949425579
ENSG00000034510	1495.54689710012	-0.758601292973099	0.199293134668977	-3.80645973697551	0.000140970229624413	0.00523176213862195
ENSG00000034533	56.6911614844258	0.035746200176077	0.107724023472245	0.331831276106087	0.740016666207947	0.904891853487965
ENSG00000034677	376.05133224719	0.066422781528419	0.133124935934549	0.498950711691428	0.617814107225708	0.847979612595857
ENSG00000034693	104.578371212949	0.0493118351796572	0.12361765059496	0.398906102343184	0.689962392602033	0.882156325611416
ENSG00000034713	1079.37999385403	0.178502484783729	0.0986695549218284	1.80909384789613	0.0704364246975142	0.334973465112691
ENSG00000034971	54.7681305402752	0.0494084503808651	0.264657647921932	0.186688164006654	0.851905136702358	0.947394950816402
ENSG00000035115	54.3694220711028	-0.2821717609335	0.16658277466862	-1.69388318507012	0.0902874827831144	0.37607153339805
ENSG00000035141	158.65673640536	-0.0967747616995992	0.103409360774282	-0.93584140715109	0.349354848595011	0.674601674950415
ENSG00000035403	2392.52122752203	0.163791749338947	0.145540036517349	1.12540681765889	0.260416683399268	0.599309959837746
ENSG00000035499	0.906896720962174	-1.57100580919615	0.787163602126416	-1.9957805530544	0.0459578144740505	0.271347963301309
ENSG00000035664	247.422250638873	-0.298126201440817	0.123071551182894	-2.42238111550067	0.015419170030593	0.146889960231716
ENSG00000035681	172.182716183825	-0.166974176281678	0.104674942279871	-1.59516855366623	0.110674548758304	0.415774339463819
ENSG00000035687	43.9266567496561	-0.331093523890496	0.163095974074886	-2.03005332147851	0.0423511195675321	0.26030842277539
ENSG00000035720	1.46907641836034	-3.70781402372232	1.02426530458979	-3.61997424603509	0.000294632339604996	0.00921448199352879
ENSG00000035862	1524.97272610683	0.031684733607468	0.126369598791675	0.250730665527406	0.802022350162122	0.929139251835029
ENSG00000035928	231.198282654946	-0.0157820480520702	0.109624724473754	-0.143964312136982	0.885528650802282	0.958852254047476
ENSG00000036054	168.939206242961	0.13818648276257	0.149029407793838	0.927243050940203	0.353800355156198	0.677038472074548
ENSG00000036257	445.060321320705	0.104076427368974	0.134288955845234	0.775018516704532	0.438328718093918	0.738888782299229
ENSG00000036448	15697.0928002447	0.139484153307548	0.131514970469593	1.06059525246061	0.288873881043155	0.624228838258247
ENSG00000036473	0.634761598325269	-0.494715049329108	0.9990491858857	-0.495185879052113	0.620468917430316	NA
ENSG00000036530	39.5887749158226	0.00987935848638241	0.181488265828927	0.0544352464951912	0.95658839783075	0.985931988717276
ENSG00000036549	204.645094162651	0.0907826559398703	0.117140040764236	0.774992524738706	0.438344076751891	0.738888782299229
ENSG00000036565	0.355175872114225	-0.800958622269835	1.05350540132945	-0.760279559325546	0.447087497491756	NA
ENSG00000036672	544.820933101242	-0.29942247153584	0.1872694764154	-1.59888561268609	0.109846021417832	0.413705794950277
ENSG00000036828	0.0392167973355317	-0.0353057074055217	3.02257450257401	-0.0116806740000802	0.990680382481268	NA
ENSG00000037042	116.968657085135	-0.171692581001791	0.162955578908695	-1.05361585133573	0.292058828928053	0.627204621077459
ENSG00000037241	43.141273083169	0.102058216828798	0.143265912312745	0.712369154541163	0.476236211034435	0.762881189955079
ENSG00000037280	123.668129910411	-0.0123221106302345	0.218462751356473	-0.0564037143802518	0.955020198020464	0.985744708412543
ENSG00000037474	359.575777167388	0.00635410857290262	0.066930526329191	0.0949358823453827	0.924365755230841	0.974831742434338
ENSG00000037637	221.501167620855	-0.0707538696131571	0.0846643510379799	-0.835698481659859	0.403324549667005	0.715632673346382
ENSG00000037749	231.712809963501	0.12955206509002	0.102553739280024	1.26326027699758	0.206495656826594	0.54666359864937
ENSG00000037757	93.5486116418387	-0.245726302014026	0.134038992140291	-1.83324492440855	0.0667661557746623	0.327267098791472
ENSG00000037897	23.1952414739748	0.111823770142178	0.165164803786723	0.677043580583768	0.498378303940924	0.778935830880743
ENSG00000037965	0.229066982864667	0.293333349394482	1.16752667119259	0.251243381956192	0.801625945994537	NA
ENSG00000038002	45.94550877222	0.0738903089745912	0.169727619490329	0.435346405001581	0.663311006293306	0.870766300442653
ENSG00000038210	51.9572992176611	-0.323675553393668	0.1650918825711	-1.96057824499198	0.0499282422188129	0.283095032086072
ENSG00000038219	360.245885695277	0.000486414519452152	0.124157382559306	0.00391772530497578	0.996874115462006	0.998707837869199
ENSG00000038274	500.812306090736	0.0497312800503697	0.119453922829051	0.416321865976217	0.677174494265292	0.875582307871684
ENSG00000038295	6.91396147202513	0.0717097973516088	0.350977227072263	0.204314672919917	0.838107604483453	0.943977468312659
ENSG00000038358	148.099997529111	-0.0202697501133069	0.173478560293641	-0.116842969407845	0.906984492274616	0.96734138436424
ENSG00000038382	469.31007590396	0.00636988340661088	0.105092518986678	0.060612148876347	0.951668097910968	0.984898337588991
ENSG00000038427	451.742718902325	0.627557873842922	0.274787533330373	2.28379310457443	0.0223836931157449	0.18289507593972
ENSG00000038532	193.590537244708	-0.0105680726619361	0.129735112484059	-0.0814588468733525	0.935077051509674	0.979004704106926
ENSG00000038945	22.5221785680687	-0.877070958806276	0.294988049687466	-2.97324233892022	0.0029467169520911	0.0497732144782105
ENSG00000039068	0.416842927944496	-1.8333679263499	1.24073866808405	-1.47764228963782	0.139503548732872	NA
ENSG00000039123	576.118341359706	0.123498352208817	0.0977128899645259	1.26389007892052	0.206269483213485	0.546317661355982
ENSG00000039139	2.39726408649195	0.902544693853787	0.562874147956043	1.6034573574416	0.108833716463745	0.411628876801394
ENSG00000039319	317.377469976851	0.157338931136106	0.160050330906576	0.983059080508539	0.32557836198517	0.657370880369604
ENSG00000039523	545.418425517297	-0.198885269186738	0.167436072550495	-1.18782808362134	0.234901147671619	0.576408640108886
ENSG00000039537	652.68076581937	-0.0912033598953013	0.209943362045925	-0.434418878532348	0.663984291143562	0.870882186269354
ENSG00000039560	70.1450100391753	-0.0475772865510447	0.191811836593172	-0.248041452478008	0.804102334295868	0.930258980274397
ENSG00000039600	1.64191315435224	0.242151543262741	0.484982569484709	0.499299476927645	0.617568423575418	0.847979612595857
ENSG00000039650	101.462808617572	-0.265055963407783	0.207064872844492	-1.28006242568648	0.20052318199292	0.54040136234908
ENSG00000039987	0.472749752808839	-0.235019861241523	0.901158215014504	-0.260797557327645	0.794248628249181	NA
ENSG00000040199	48.9482661999117	-0.0808714270151088	0.158134382705944	-0.511409508996482	0.609064337852747	0.843154725676108
ENSG00000040275	27.6732000401049	-0.156831212589977	0.161502246348978	-0.971077592636647	0.331509641089298	0.661236085972876
ENSG00000040341	531.149070455537	0.215983410665882	0.111729467796255	1.93309262924029	0.0532247879230865	0.292376264285983
ENSG00000040487	47.7320536231757	-0.201736122430598	0.190351209436006	-1.05981003760535	0.289231029380973	0.624311616407073
ENSG00000040531	81.9977833085267	-0.113731699302045	0.16162291695101	-0.703685476339466	0.481628667012222	0.766626870764943
ENSG00000040608	6.14244260076526	1.2163193441562	0.395826619289848	3.07285888538371	0.00212018721343276	0.0397179366409007
ENSG00000040633	119.439099795846	0.0191650521218469	0.105466215469389	0.181717453656136	0.855804467987022	0.948882612336587
ENSG00000040731	0.119661421403912	-0.0933151077280982	1.74682887406707	-0.0534197190769103	0.95739749409226	NA
ENSG00000040933	299.437431428283	0.172341219447796	0.0860240890976722	2.00340650224287	0.0451336741164291	0.269410475922279
ENSG00000041353	2.28658789929607	-1.83328930553721	0.606873528274335	-3.02087538856774	0.0025204506467736	0.0446305041861468
ENSG00000041357	432.914593750035	-0.00258928571924956	0.141126108355604	-0.0183473189292883	0.985361778761839	0.995595048987996
ENSG00000041515	29.5612180452148	0.574828998840779	0.23853925743363	2.40978782706539	0.0159618000987155	0.149226244797251
ENSG00000041802	197.307588052795	0.0901092081109502	0.0777692780541957	1.15867358377887	0.246589262405424	0.587621957679516
ENSG00000041880	147.038955889769	-0.0214903270208578	0.119746850824437	-0.179464652914883	0.85757286959905	0.949739730106967
ENSG00000041982	125.063383330318	-0.253941782022151	0.344180234793444	-0.73781628446663	0.460626096227532	0.753257509203515
ENSG00000041988	307.123657193848	-0.228374673141953	0.177821778873981	-1.28428966681183	0.199040621013174	0.53943606213921
ENSG00000042062	108.508418015724	-0.397719681667253	0.190746916714942	-2.0850647995617	0.0370634189416226	0.242279316442164
ENSG00000042088	18.0905127611159	-0.521339848668832	0.200618066535051	-2.59866849318751	0.00935861035278015	0.108616304146352
ENSG00000042286	202.466724881556	0.0338818220201846	0.0975572990316385	0.347301763748056	0.728364625880745	0.900674609365214
ENSG00000042304	0	NA	NA	NA	NA	NA
ENSG00000042317	70.3810831045811	0.057516775911068	0.0837352248016599	0.686888654652872	0.492152896890516	0.775011088136551
ENSG00000042429	151.048199670967	0.0815576339296047	0.105362565011473	0.774066518983509	0.438891455565774	0.73937248582617
ENSG00000042445	247.497350974718	0.0801002657346224	0.109209581773906	0.733454559879664	0.463281232746855	0.754886164067685
ENSG00000042493	26.7285924772556	-1.71532120389041	0.354680972276458	-4.83623689447145	1.32320215728938e-06	0.000103311553049901
ENSG00000042753	226.79754386978	-0.268433965045184	0.140429774900987	-1.91151744873514	0.0559381166474122	0.299774132083724
ENSG00000042781	16.3987954343002	-0.118752966871702	0.195084431943226	-0.608726004883168	0.542706067118234	0.806134935059547
ENSG00000042813	0.603850613672852	-0.192026319536622	0.884708252116722	-0.217050444682963	0.828169032695296	NA
ENSG00000042832	2.53661205964063	0.108420686413429	0.410963278466747	0.263820862092432	0.791917958300148	0.924580571412857
ENSG00000042980	10.2569953087964	-1.10239841214789	0.261259929832976	-4.21954646031121	2.44794274311797e-05	0.00127716265079029
ENSG00000043039	0.302747281200193	0.326041104410002	1.0579140907708	0.30819242058913	0.757935919462005	NA
ENSG00000043093	141.455711175013	0.139944218542389	0.19135171218752	0.731345525694837	0.46456812957461	0.755943039670701
ENSG00000043143	225.992177459462	-0.253105337339795	0.124029173774356	-2.04069195687997	0.0412814553308662	0.256746829072926
ENSG00000043355	0.0459636895905834	-0.49546457374162	3.02255756033899	-0.163922295556235	0.869792315192958	NA
ENSG00000043462	49.5056506985757	-1.48831553957602	0.230918947140137	-6.44518588885134	1.15458815808846e-10	3.29279228651208e-08
ENSG00000043514	95.7397772068088	-0.124813866819913	0.144934166688981	-0.861176282109902	0.389140960882327	0.705260746408762
ENSG00000043591	144.148463173893	-0.355099985862794	0.235712521107808	-1.50649606645368	0.131939876152159	0.451320072683473
ENSG00000044012	0.134182712120835	-0.49546457374162	3.02255756033899	-0.163922295556235	0.869792315192958	NA
ENSG00000044090	133.385243045786	-0.27037274805375	0.135542813786335	-1.99474055835934	0.046071183399796	0.271520664080445
ENSG00000044115	2838.44097094773	0.15513787024869	0.0807145620508275	1.92205552885236	0.0545987709982684	0.29613567072901
ENSG00000044446	304.461463945981	-0.202524146928007	0.13448464318296	-1.50592768166461	0.132085739497788	0.451470798410486
ENSG00000044459	35.6091892977319	-0.246636882829769	0.233134435951869	-1.05791699893141	0.290093284571259	0.625183256243924
ENSG00000044524	125.343129093773	0.458176868563026	0.194477389370865	2.35593901196037	0.0184759508120524	0.162364416227127
ENSG00000044574	2865.38731654411	0.172367478945354	0.0946470765249485	1.82116009573649	0.0685825243308481	0.331410467065103
ENSG00000046604	597.17930132083	0.406395629334462	0.143896367324104	2.82422438378253	0.00473951916184297	0.0697190137575451
ENSG00000046647	77.5897873507404	0.00953806246125805	0.107037446772424	0.089109584999138	0.928994819973232	0.976120401644073
ENSG00000046651	83.1100992807535	-0.207516207517674	0.133980613811629	-1.54885249152114	0.121417183719207	0.43315371312654
ENSG00000046653	82.435950087561	0.765606097033329	0.205083468576352	3.73314388696472	0.000189104492294604	0.00652658935539181
ENSG00000046774	0	NA	NA	NA	NA	NA
ENSG00000046889	159.274241947494	0.231188790927518	0.165294636311848	1.39864665960093	0.161918966964963	0.494617035886133
ENSG00000047056	308.440317235664	0.0637569699118693	0.0954636546274499	0.66786642686877	0.504218859736113	0.78307354329728
ENSG00000047188	160.699836768688	-0.0314731163801675	0.133887770294723	-0.235070882955826	0.814153717563316	0.93480442356009
ENSG00000047230	65.8524011839169	-0.119566763087706	0.149750699678681	-0.798438760848928	0.424615917513084	0.728985549931412
ENSG00000047249	268.916489317757	0.0939346443319317	0.0855208208588532	1.09838333388971	0.272037136738806	0.609450062680503
ENSG00000047315	1215.14245397579	0.173128672530247	0.123593441199256	1.40079174793047	0.161276357024079	0.494126364292416
ENSG00000047346	230.829824407653	0.211342099780521	0.114821060868213	1.84062138237071	0.0656770620579963	0.325253669495466
ENSG00000047365	28.5693837171097	-0.0749261615570339	0.250713517901823	-0.298851702070466	0.7650531999926	0.914541646457964
ENSG00000047410	762.028173702709	0.26542647408456	0.133914377626744	1.98206106609684	0.0474724064242589	0.276200843005133
ENSG00000047457	42.7121979634174	-0.253595587916458	0.274971874007762	-0.92226009962495	0.356392921129632	0.679611778721151
ENSG00000047578	145.047705644047	0.165767361586718	0.149072762627433	1.11198959934089	0.266142622230847	0.604451256551548
ENSG00000047579	101.800478359012	-0.212129944654761	0.160510314723784	-1.32159696415652	0.186302394849411	0.524210241555864
ENSG00000047597	91.9729519717299	0.274466452959449	0.153173556655867	1.79186576946888	0.0731544703685859	0.341816137964118
ENSG00000047617	24.8004653749584	0.26270369086383	0.170396529977224	1.54171972222054	0.123141717209818	0.436607581024965
ENSG00000047621	97.3815395276212	-0.0871524165202624	0.137352146902277	-0.634518050760937	0.525742790433904	0.795416334518503
ENSG00000047634	55.6260305714547	-0.300899197993695	0.223591378748271	-1.34575491988204	0.178381568177895	0.514123415508196
ENSG00000047644	509.141383147118	0.0804579815574961	0.0800557436594161	1.00502447269482	0.314885065870444	0.648651616317991
ENSG00000047648	46.6595423505493	-0.0318074906528339	0.1261525336655	-0.252135171039633	0.800936585380652	0.928555835706867
ENSG00000047662	45.9767208665711	-0.357090968447359	0.159102405481635	-2.24440961383565	0.0248060585192552	0.194402031899555
ENSG00000047849	8320.79457584929	0.302087263882205	0.127250800611432	2.37395177421828	0.0175988489075642	0.158141769056704
ENSG00000047932	333.618270708738	0.0637921746928968	0.137664791722936	0.463387725318213	0.643086475392073	0.861176671394602
ENSG00000047936	1.02556586691745	0.329142693197627	0.554409708302768	0.593681330374323	0.552725272362403	0.812009887586865
ENSG00000048028	941.598675188912	0.0208021779809857	0.125884916372012	0.165247581525268	0.868749115375721	0.953963658190639
ENSG00000048052	226.082218323076	0.165877281273882	0.14185739836023	1.16932414658174	0.242273058105551	0.584102503508632
ENSG00000048140	225.689857623441	-0.0579780145507944	0.132656027606433	-0.437055259356966	0.662071273156491	0.870338478633992
ENSG00000048162	475.128212711112	-0.145045479181433	0.174541452274858	-0.831008779238431	0.405968669811916	0.718155778887751
ENSG00000048342	89.4999736070435	0.0772223612295709	0.137886657046258	0.560042304917612	0.575450582211888	0.826143494882099
ENSG00000048392	263.090905772108	0.0488867766693236	0.177860209489778	0.274860671813912	0.783423283114126	0.920937023051425
ENSG00000048405	69.3057070105582	-0.211086923927758	0.112653052837252	-1.87377899321301	0.0609608929370688	0.313292416845166
ENSG00000048462	0.400004923418888	-1.84504326944905	1.264210390923	-1.45944320873837	0.144443160795322	NA
ENSG00000048471	137.397271157122	-0.0463779602368333	0.0916080001236398	-0.506265393570854	0.612670353557359	0.845487208997439
ENSG00000048540	21.0800016599195	0.0294054965920672	0.340487365804401	0.0863629595259629	0.931177890897109	0.977325719237578
ENSG00000048544	514.361402224796	0.0894041524135814	0.114927207441319	0.777919819023103	0.436616283605786	0.737659197466686
ENSG00000048545	0.063613358339383	0.175136046007089	2.44288807659543	0.0716922104148014	0.942846855400431	NA
ENSG00000048649	256.441350220997	0.10884901973636	0.153151762318708	0.710726524385963	0.477253719683182	0.763783814271157
ENSG00000048707	985.833471099815	-0.126342396253206	0.128309881149998	-0.98466614668209	0.324788086685067	0.656920060715708
ENSG00000048740	681.349336805263	0.00764202492073749	0.089404037446358	0.0854774027998755	0.931881859665722	0.977541312835795
ENSG00000048828	1085.07777782297	0.120032588992964	0.0668397518778888	1.79582637009567	0.0725221354412427	0.340285623955232
ENSG00000048991	105.179559300278	0.02409737564187	0.0893244229913512	0.269773650194227	0.787334395561021	0.922289495757357
ENSG00000049089	9.036965064587	0.106085984047594	0.426632409078907	0.248658990245565	0.803624573612414	0.930030408331962
ENSG00000049130	150.615528647309	-0.0440548787927354	0.195602429256692	-0.225226644475471	0.821802962599139	0.937976285536765
ENSG00000049167	42.4278863384297	-0.0278409444296246	0.143159063816205	-0.194475597195636	0.845803501565363	0.945711801667624
ENSG00000049192	9.32833771301724	-0.29317775949874	0.244166471761734	-1.20072898372727	0.229856347316672	0.571251222657906
ENSG00000049239	632.303518584908	-0.08870297580378	0.129316845968461	-0.685935193821647	0.492753975850979	0.775364405662206
ENSG00000049245	581.537991823666	0.0777365279804362	0.0694003790797704	1.12011676321082	0.262664008063524	0.601378200195662
ENSG00000049246	215.622939130144	0.232385603162355	0.190902554626732	1.21729959882796	0.223490246894208	0.564412713543052
ENSG00000049247	35.7501583981629	0.234676789852172	0.236089481360628	0.994016287806156	0.320214937877077	0.653840486722306
ENSG00000049249	0.940627285228586	-2.78992791183057	0.823613602690756	-3.38742330470968	0.000705524399021092	0.0179230487259852
ENSG00000049283	67.2328094234602	-0.684368055073674	0.294160637546411	-2.32651132653905	0.0199912889378713	0.169800487631292
ENSG00000049319	0.0670436705913654	-0.0183469019157609	2.10841490143314	-0.0087017512081185	0.993057094679219	NA
ENSG00000049323	1465.07343695381	0.467278561396449	0.148800821356809	3.14029557858397	0.00168777451574292	0.0335302535022592
ENSG00000049449	254.87687771462	-0.250894898334908	0.131188708448779	-1.91247327076831	0.0558155178323295	0.299613384840706
ENSG00000049540	501.519280646914	0.476926521713793	0.330108937564315	1.44475495038929	0.148526729003905	0.476317946094673
ENSG00000049541	65.605646943404	-0.123764007953856	0.107934015685943	-1.14666360894024	0.251520676181826	0.591125955189898
ENSG00000049618	408.688859298127	0.0289045573739248	0.0629283450381348	0.45932492514158	0.646000851332091	0.863267445257067
ENSG00000049656	228.633073972427	0.0219608753941577	0.114567486274297	0.191685059246032	0.847988909959471	0.946587065689494
ENSG00000049759	383.076283000514	-0.00603879524908633	0.0927576563487202	-0.0651029304404115	0.948092047230649	0.983831056432804
ENSG00000049768	5.64045978330017	-0.907170344880402	0.314800144890648	-2.88173420376133	0.00395493195827014	0.0612438492567075
ENSG00000049769	193.011472019232	0.0175562560786569	0.166044064785358	0.105732512037401	0.915794584051809	0.971167892595901
ENSG00000049860	596.889190312767	0.124537611145109	0.147557608261602	0.843993153672692	0.398673231359385	0.71276006855525
ENSG00000049883	127.467259342882	0.14973616209396	0.10175274959283	1.47156870642945	0.141137381279268	0.464431128725947
ENSG00000050030	1.67656436618752	0.0614809114149893	0.460166270630225	0.133605862356638	0.893714248265534	0.961765742832259
ENSG00000050130	165.561588019038	-0.00775933479350764	0.133714709969951	-0.0580290290817768	0.953725505617125	0.985276270815953
ENSG00000050165	4935.57117238059	0.407446948906929	0.158164347487408	2.57609856696286	0.00999221574035136	0.112236507787749
ENSG00000050327	6.3629808797345	-0.157562335595042	0.306631821637791	-0.513848610863234	0.607357838564608	0.842378915226565
ENSG00000050344	24.1429070182564	-0.729512746339437	0.158383887574259	-4.60597828170748	4.10531238332119e-06	0.000272022627654487
ENSG00000050393	225.91258546228	0.015294789183415	0.116199863687231	0.131624846175235	0.895281032102185	0.962402890218439
ENSG00000050405	202.171030158134	0.0142132126030277	0.153837508452646	0.0923910738414151	0.926387331138327	0.975317169738658
ENSG00000050426	165.720155151021	0.0431774935152704	0.11091141967319	0.3892970953081	0.697056384782062	0.885044013884314
ENSG00000050438	2.36459616858533	0.147689446168958	0.505381437186786	0.29223361861305	0.770108009005042	0.915688259961937
ENSG00000050555	17.4689224568285	0.819810022707575	0.5165784886396	1.58699992496112	0.112512661620219	0.418874247078942
ENSG00000050628	7.80881941481139	0.339820875575737	0.366829718019634	0.926372261795727	0.354252554129812	0.67732336105135
ENSG00000050730	0.523566050844741	-1.77766192001697	1.23617342464955	-1.43803602679853	0.150423832332298	NA
ENSG00000050748	385.608536144657	0.116838774196966	0.0750667528625106	1.55646500936258	0.119597556905207	0.430318103208482
ENSG00000050767	128.306092584348	-0.264818029299964	0.206762379581043	-1.28078439528776	0.200269406588647	0.540175682316304
ENSG00000050820	299.572502459693	0.349465840150089	0.211291502412256	1.65395122927489	0.0981374224766929	0.391881845454636
ENSG00000051009	148.969651821555	-0.261553181791928	0.106375884601474	-2.45876387088868	0.0139416281117941	0.138424435631997
ENSG00000051108	732.608838400156	0.106240378498742	0.0860752740719055	1.23427290408615	0.217101229120353	0.557866010384708
ENSG00000051128	30.6477804931236	0.222402707211134	0.24766970244114	0.897981081331451	0.369195635625942	0.690174846674531
ENSG00000051180	5.27048893160528	0.302148065869357	0.322048536953435	0.938206609251091	0.348138242496322	0.673867733122099
ENSG00000051341	6.12339456260173	0.26054411613383	0.315072478466803	0.826933908672957	0.408274522803695	0.719953415004858
ENSG00000051382	251.052814462676	0.0891354679724425	0.106503338217739	0.836926517647838	0.402633873724852	0.715316604365976
ENSG00000051523	108.716485020796	-1.04931868084499	0.327305289844851	-3.20593254494112	0.00134625543376378	0.0288842635756249
ENSG00000051596	17.1586032523758	-0.170543813487465	0.22501576278431	-0.757919406965903	0.448499231458457	0.745717635031076
ENSG00000051620	554.624307502979	-0.232734358082717	0.127917587030484	-1.81940860115861	0.0688491154605871	0.331654348033347
ENSG00000051825	114.524875244327	0.00111330354079696	0.130066459366431	0.00855949755394273	0.993170592446337	0.997244785130474
ENSG00000052126	622.994301051062	0.140270136490055	0.111710313608805	1.25565967866909	0.20923938409295	0.550030097540776
ENSG00000052344	0.445158808013083	0.825845519853812	0.87889995803347	0.939635407085049	0.347404607957119	NA
ENSG00000052723	146.183667064388	0.00185264357820055	0.141336500410372	0.0131080334720429	0.98954160196563	0.996143899192702
ENSG00000052749	174.73794349655	0.0538069175062548	0.239688145285435	0.224487187057909	0.822378235769684	0.937976285536765
ENSG00000052795	464.302149739348	-0.0151937657975556	0.156639294291634	-0.0969984311169555	0.922727640362903	0.974011039836919
ENSG00000052802	80.0726850461943	-0.0645948173488358	0.200400778589894	-0.322328175585707	0.747204090188438	0.907945270953055
ENSG00000052841	263.460119488831	-0.0609635530502902	0.0895587373424536	-0.68071027863176	0.496054831182276	0.777140871577786
ENSG00000052850	1.94330027858274	-0.901848940695662	0.391912075060439	-2.30115119713161	0.0213830863156343	0.177720082744101
ENSG00000053108	0.750883245430343	0.789377880888344	0.682881898035055	1.15595080666177	0.247701279259168	0.588729675776868
ENSG00000053254	919.879617359058	0.180341211228427	0.121884208463523	1.47961096438838	0.138977098728935	0.461671915295614
ENSG00000053328	9.07182398686125	0.245165589820911	0.253786515066331	0.966030798590043	0.334028769986808	0.663279779758391
ENSG00000053371	259.927566008546	-0.195173867505948	0.168287758895521	-1.15976271112577	0.246145429850367	0.587225154760544
ENSG00000053372	107.200121340854	-0.158433477227523	0.0942703124417149	-1.68062959720727	0.0928348832066347	0.381506933332693
ENSG00000053438	6.96647485871759	-0.299305356735586	0.3442903395456	-0.86933997953766	0.38466120159062	0.701178279311785
ENSG00000053501	125.666051390887	-0.00871571096113377	0.152052491105088	-0.0573204088784714	0.954289963145693	0.985523668882598
ENSG00000053524	14.1093080159729	0.310578800527898	0.250684564775878	1.23892271072041	0.21537412223134	0.556117501089943
ENSG00000053702	61.4072146153986	0.158267874549133	0.173446061877293	0.912490447094165	0.361510596065061	0.683478763350566
ENSG00000053747	62.0798329019445	0.0951406255544479	0.169190554992899	0.562328231374623	0.573892406939534	0.825520370149652
ENSG00000053770	249.394340896729	0.192825585952534	0.118663885623885	1.62497279554548	0.104168355589507	0.403444083342455
ENSG00000053900	98.1915245993348	-0.0610547399776606	0.141220463167885	-0.432336352735778	0.665496969618642	0.871555627682827
ENSG00000053918	364.262781895843	-0.0249063930933202	0.203817999321114	-0.122199183468975	0.902741273106917	0.965235732508615
ENSG00000054116	286.377523514115	-0.00637513039641967	0.0922087029142584	-0.0691380552478617	0.944879729779172	0.983323128394879
ENSG00000054118	909.806465543637	-0.0114777796775181	0.07360270057395	-0.155942371516466	0.876078446197614	0.956558768019817
ENSG00000054148	783.462498066078	-0.273536837194623	0.169481017474957	-1.61396740042018	0.106534497530441	0.407265169100802
ENSG00000054179	16.612942197667	-0.554119236022895	0.281380911561666	-1.96928509808121	0.048920361453431	0.280028626315077
ENSG00000054219	7.31860644574526	-1.27608868956243	0.355158121953007	-3.59301564763675	0.000326872950666294	0.00994006220774103
ENSG00000054267	182.513738519248	-0.144918601352775	0.163398132994953	-0.886904878877969	0.375130114711029	0.694361618116907
ENSG00000054277	35.065188723797	-0.187397064780774	0.166044002471563	-1.12859881712902	0.259067109921117	0.598548221887072
ENSG00000054282	101.18759538921	0.0557289301171549	0.0917520666844393	0.607386101817435	0.543594709664551	0.806810891778626
ENSG00000054356	0.588074076384306	1.09455295061073	0.838656827147615	1.30512614359017	0.191849897871672	NA
ENSG00000054392	28.9216076821308	0.00433524565366631	0.160725625672088	0.0269729586401553	0.978481302060848	0.993365817048715
ENSG00000054523	1018.76138973499	0.0920508166777	0.122579663309414	0.750946887864641	0.452684620529894	0.748441253993228
ENSG00000054598	48.8383235021596	0.0654081626393817	0.22521664414769	0.290423307242288	0.771492415112317	0.916401171842015
ENSG00000054611	164.459051599668	-0.232198944799535	0.162798625761558	-1.42629548445713	0.153783067494207	0.484272443540495
ENSG00000054654	1646.79984842634	-0.10494240888268	0.128119789463438	-0.819096014145637	0.412731635822475	0.722167170342882
ENSG00000054690	53.2675255586481	-0.298293856218815	0.148966582095776	-2.00242129491185	0.045239440087581	0.269554501329932
ENSG00000054793	368.151137437457	0.242036594052977	0.0923061786497229	2.62210609943502	0.00873882208675781	0.104240329699413
ENSG00000054796	0.0376380533131179	-0.0353057087782897	3.02257450257476	-0.0116806744542491	0.990680382118918	NA
ENSG00000054803	0.35590138226882	-0.675403105199412	1.32853916748605	-0.508380273407714	0.611186684257088	NA
ENSG00000054938	32.8656226764521	-1.45975737562449	0.32391529920305	-4.50660212474073	6.58739877551782e-06	0.000410884398484114
ENSG00000054965	466.345010415129	0.0198580243371578	0.0833330797731498	0.238297017117519	0.811650734719069	0.93399437806116
ENSG00000054967	21.131110157297	-0.364775470711471	0.318156516520882	-1.1465283650336	0.251576597592994	0.591125955189898
ENSG00000054983	187.517423525159	-0.0979307194171164	0.119963951063434	-0.816334561749582	0.414308812235241	0.723032826767653
ENSG00000055044	166.672445418153	-0.0411103472603175	0.138291929084334	-0.297272209105185	0.766258697047331	0.914757467534791
ENSG00000055070	752.45032970947	-0.0556780668583806	0.0873261492912124	-0.637587564667568	0.523742192627781	0.794309754648762
ENSG00000055118	654.228678180993	0.332246011354619	0.195602727436694	1.69857555520104	0.0893991855369196	0.374396814148428
ENSG00000055130	433.549374168665	0.157149242622863	0.0696530758779103	2.25617089614704	0.0240599304879693	0.191740987793132
ENSG00000055147	180.702818995634	0.233327270011823	0.113874773215123	2.04898120474006	0.0404639528399134	0.254882952585407
ENSG00000055163	260.443396235566	0.129570910929473	0.127372771136176	1.01725753293808	0.30903093311376	0.643438109373029
ENSG00000055208	526.308592374805	0.0812273909821337	0.0901678034865704	0.900846952473803	0.367669699365924	0.688994997217278
ENSG00000055211	412.990278220846	0.0153536274973779	0.0993184906962345	0.154589818972752	0.877144696787557	0.956567488657051
ENSG00000055332	261.7034203057	-0.116377575058143	0.162179529963656	-0.717584858485057	0.473013296461056	0.761362856626208
ENSG00000055483	164.395868413171	-0.234053126655683	0.105035495126223	-2.22832411438074	0.0258589094115757	0.198565834649411
ENSG00000055609	538.786745954044	0.160873343131747	0.108295827478084	1.48549899731182	0.137411688815411	0.458955000905636
ENSG00000055732	5.89011964899726	0.403122537358269	0.542541087870032	0.743026742805587	0.457465489687584	0.751173202788716
ENSG00000055813	24.7040364569637	0.00696553224467308	0.314280591875368	0.022163418374353	0.982317598326059	0.994496145953726
ENSG00000055917	680.904400729226	0.08372448366437	0.115537342803298	0.724653013761191	0.468664927117393	0.758127924352736
ENSG00000055950	253.287551911045	-0.279625149189164	0.172313668765296	-1.62276824115465	0.104638957212843	0.404170134932704
ENSG00000055955	1.08935004099769	-0.485028463007133	0.578840718955884	-0.837930793607661	0.402069572959628	0.715270377901415
ENSG00000055957	0.250431534855609	-0.615426938012416	1.1689199650856	-0.526491938194713	0.598546451901422	NA
ENSG00000056050	99.4720151261693	-0.0822239617301997	0.136031097539984	-0.604449741398516	0.545544673873137	0.807825767081376
ENSG00000056097	658.371938079683	0.258753982375597	0.114721129900394	2.25550413075829	0.0241017032926711	0.191868461506362
ENSG00000056277	13.9522209649595	-0.115257225843635	0.195775261010671	-0.588722115596375	0.556047699759433	0.813418964501365
ENSG00000056291	0.446042882926294	0.675803701258787	0.885958407275093	0.762793936723654	0.445586297707015	NA
ENSG00000056487	1.98657393294267	-0.277014460379413	0.454419319622049	-0.609600975173796	0.54212616549113	0.805755942186963
ENSG00000056558	59.8510533760113	-0.798187927300725	0.201538577317148	-3.96047217324884	7.48017096737199e-05	0.00324814979538392
ENSG00000056586	371.666612169243	0.231445479016218	0.135771744255871	1.70466602078885	0.0882567305389377	0.371914095666065
ENSG00000056661	209.074767826249	-0.0984610372752951	0.151622521681913	-0.649382665471397	0.516091065581412	0.789931694731162
ENSG00000056678	0	NA	NA	NA	NA	NA
ENSG00000056736	22.1678892987732	-0.0540071854109758	0.175566863845233	-0.307616051389883	0.758374504863819	0.911780686674694
ENSG00000056972	71.7000787405608	-0.22121450996294	0.14717370441163	-1.50308447318976	0.132817262190823	0.452904626101967
ENSG00000056998	8.56766814102285	-0.0527834114461453	0.406806268730251	-0.129750732728127	0.896763642881478	0.963097929277771
ENSG00000057019	463.005604423344	0.280444594237286	0.126253271352159	2.22128576340046	0.0263316125030978	0.200335573149633
ENSG00000057149	0.0125460177710393	-0.215364406637002	3.02267847631525	-0.0712495253215083	0.943199166032416	NA
ENSG00000057252	60.9055053598164	-0.242179002614961	0.12472229656795	-1.94174585682857	0.0521678743264121	0.289202739252428
ENSG00000057294	3608.44542227546	0.131323911168796	0.134725241343578	0.974753578907254	0.329682508734855	0.660007865488486
ENSG00000057468	2.46394844324757	-0.277627683033786	0.377467754528822	-0.735500396266531	0.462034798738341	0.75429427224939
ENSG00000057593	0.939753755250053	0.628020770749154	0.594515450206823	1.05635735880485	0.290804979634229	0.625909890898527
ENSG00000057608	708.825233053999	-0.0924203727522059	0.0905156201633673	-1.02104335788012	0.307233897063893	0.641771602188884
ENSG00000057657	19.0447253621098	-0.515993930043596	0.236116118510693	-2.18533971038588	0.0288639478191789	0.212572422237519
ENSG00000057663	130.845386661504	0.0566770633562656	0.135525893481625	0.418200993922613	0.675800169148731	0.874818421860357
ENSG00000057704	40.4561691097054	0.0525776813056418	0.266836044641519	0.197041150779601	0.843795335318501	0.945086661658075
ENSG00000057757	262.149659589504	-0.0345682805809074	0.0858104658787276	-0.402844574107794	0.687062567697075	0.880313698455112
ENSG00000057935	137.921736592214	-0.0209755615697602	0.0675424055538056	-0.310553960845392	0.756139731520724	0.910838945850558
ENSG00000058056	2004.32291737663	0.324476605989997	0.143624030323444	2.25920833205467	0.0238704287847168	0.191117488262003
ENSG00000058063	257.772600294946	-0.00227799741279449	0.136708832122737	-0.0166631327136883	0.986705358907642	0.995646940821354
ENSG00000058085	56.5543820778312	-0.629213727211723	0.267944803581513	-2.34829606247731	0.0188595238640405	0.164246716693938
ENSG00000058091	117.012972447268	0.00244145836815488	0.13252014204195	0.018423300266174	0.985301164671485	0.995595048987996
ENSG00000058262	751.07028317874	0.082012453020919	0.068999327266953	1.18859786420264	0.234597948737988	0.576018279868153
ENSG00000058272	336.849748934978	0.169561172293859	0.128973276913768	1.31470003981699	0.188610733199624	0.527646914601302
ENSG00000058335	0.896678743269219	-2.01566972236012	0.852186679571108	-2.36529128027978	0.0180158951112082	0.160213037767137
ENSG00000058404	931.154930730122	-0.0591903371311571	0.177317599241169	-0.333809714232891	0.738523152600269	0.904467089821431
ENSG00000058453	72.5078254042073	-0.443404600695544	0.29944414996548	-1.48075893533622	0.138670822856519	0.461079628995397
ENSG00000058600	210.25715149673	0.0284390612860362	0.0916939577338027	0.310151966268027	0.756445395918153	0.911030995677275
ENSG00000058668	1909.05016800287	0.046281154196637	0.122944256915463	0.37644014741136	0.706589703884627	0.889751485136014
ENSG00000058673	558.089819770137	-0.126977166450794	0.119872195548476	-1.05927121689737	0.289476279444078	0.624420915763744
ENSG00000058729	114.476429279194	0.0554338667032047	0.126065578723803	0.439722462422949	0.660138131668216	0.869620937762605
ENSG00000058799	116.841114768292	0.0507242369755764	0.125179811791914	0.405211002073522	0.685322418498117	0.878941451097752
ENSG00000058804	83.9446801913726	0.0671531738294319	0.108257016521823	0.620312437816856	0.53505210782706	0.80157994099253
ENSG00000058866	520.253136691391	0.272729430048833	0.155806493181597	1.75043686870584	0.0800429588176401	0.355080879725988
ENSG00000059122	286.562056298389	-0.273802811921476	0.283619848535518	-0.965386637554698	0.334351191820865	0.663279779758391
ENSG00000059145	107.8031400642	-0.135116021951719	0.17179493303597	-0.786495966813112	0.431576980997621	0.733556510861072
ENSG00000059377	16.7357056429483	-1.48098320423405	0.277083160145214	-5.34490513049548	9.04644223543488e-08	9.85400268864687e-06
ENSG00000059378	114.392520740594	-0.35794529908874	0.107362898954626	-3.33397572694099	0.000856141286184637	0.0206666794826564
ENSG00000059573	110.713888064379	0.0360369306542121	0.102454053660044	0.351737480039467	0.725035149474921	0.898960832566437
ENSG00000059588	105.521804049277	-0.46781815118738	0.166228782780854	-2.81430293455329	0.00488831388161237	0.0711114325579181
ENSG00000059691	663.49476766335	0.0833800495500583	0.099936151724557	0.834333202862059	0.40409324663319	0.716427328092031
ENSG00000059728	47.9762973189192	-0.137255847973378	0.116601588119864	-1.17713532196733	0.239141498835726	0.580501105446436
ENSG00000059758	128.033279382726	-0.0212279455232021	0.179869076550783	-0.118018872005543	0.90605270468562	0.966889218429146
ENSG00000059769	39.6888091987969	-0.0881287475014127	0.174224735576022	-0.50583372797233	0.612973379000759	0.845608468625103
ENSG00000059804	51.7210277878254	-0.194344363360601	0.183856678363924	-1.05704271985116	0.290492091121604	0.625607790220052
ENSG00000059915	16.9712386436443	0.399314060889076	0.276210246563332	1.44568880357419	0.148264506135136	0.475681957183563
ENSG00000060069	57.4240802261833	-0.0123656080373888	0.245517394538318	-0.0503655069354319	0.959831122963272	0.987287713656541
ENSG00000060138	2470.90032030083	0.0859824488545265	0.148022015494578	0.58087608500153	0.561323971364583	0.816668408343104
ENSG00000060140	0.22784729675082	-0.629354295155942	1.06596294947431	-0.590409165221278	0.554916367456898	NA
ENSG00000060237	2935.44017889603	0.0997060397136369	0.111545892844388	0.893856664473801	0.371398586649853	0.691629592185074
ENSG00000060303	0.0133353897822462	-0.215364406596135	3.02267847631523	-0.0712495253079887	0.943199166043175	NA
ENSG00000060339	221.138560041326	-0.0462812854209525	0.150244470160178	-0.308039859115023	0.758052002814886	0.911643575925143
ENSG00000060491	106.242140078748	-0.510228302330547	0.228905556117648	-2.2289904665674	0.0258145391082732	0.198361547931088
ENSG00000060558	8.60840405609663	-1.27260103825472	0.379794693201898	-3.35076045303827	0.000805899834950271	0.0197972973756211
ENSG00000060566	0.0250920355420786	-0.125339145742837	3.02262494784913	-0.0414669857840043	0.966923611733197	NA
ENSG00000060642	40.3100729496065	-0.208425349960936	0.119593015027463	-1.74278865628627	0.0813705385365294	0.357979390841905
ENSG00000060656	117.106451021598	-0.525054148211782	0.177348802163494	-2.9605734113036	0.0030706693106847	0.0510498708799251
ENSG00000060688	110.751564408412	-0.052850528296866	0.100238518356843	-0.52724770041713	0.598021587716882	0.838349830536829
ENSG00000060709	0.487178179138348	0.765542829726579	0.868313463711243	0.881643394603817	0.377969680614835	NA
ENSG00000060718	0.183996316425727	0.0730245551687942	1.52888487529727	0.0477632792034755	0.961904902087592	NA
ENSG00000060749	186.670587881639	0.215809348945275	0.128285053826839	1.68226416490091	0.0925176266781693	0.381095481225516
ENSG00000060762	2214.72523071859	0.174503578496462	0.127908053810222	1.36428921634109	0.17247655849113	0.508211164179781
ENSG00000060971	758.76703919341	0.0545245696858611	0.104359948494347	0.522466429626636	0.601345614235214	0.840051901454081
ENSG00000060982	17.142054057821	-0.751317261664347	0.303034097642505	-2.47931591695233	0.0131634658116557	0.133548474136425
ENSG00000061273	398.11263605714	-0.318075203181417	0.164585864309498	-1.9325791100947	0.053288067886232	0.29252882054027
ENSG00000061337	48.912887347918	-0.174588494188407	0.185080235758597	-0.943312469172158	0.345521099792991	0.671846582930815
ENSG00000061455	9.30727550362938	0.321592940568757	0.246865788617458	1.30270355552221	0.192675987724608	0.532152728001299
ENSG00000061492	0.0493263031874978	0.0550438248891512	3.02252260550422	0.0182112202532125	0.985470351653804	NA
ENSG00000061656	10.4995282313023	-0.0435055649136766	0.214941183278607	-0.202406836372928	0.839598684358582	0.944560534730559
ENSG00000061676	1342.62567699687	0.229132642531257	0.122076911470356	1.87695314184695	0.0605245163994882	0.312746531402178
ENSG00000061794	513.508950340191	0.0938299118788283	0.10551699760983	0.88923978130787	0.373874227238684	0.693636714376854
ENSG00000061918	172.684891244055	-0.104423118820203	0.110590995794208	-0.944228036562017	0.345053131066597	0.671846582930815
ENSG00000061936	161.641283036065	-0.46966902666577	0.146896230727986	-3.19728439823263	0.00138728075201464	0.0294467482818317
ENSG00000061938	191.788338295203	0.304595799388449	0.226721088599092	1.34348243152211	0.179115811028911	0.514557578833858
ENSG00000061987	190.521769086518	-0.0938176267102601	0.134240963040514	-0.698874803825312	0.484630274967119	0.769005153050701
ENSG00000062038	0.692958519552809	-1.51541060135371	0.826008213553024	-1.83461928887518	0.0665621186329209	0.32697219093587
ENSG00000062096	0.0389413308409255	-0.262736925226686	3.02262494773614	-0.0869234290623679	0.930732376303991	NA
ENSG00000062194	377.387560359395	-0.0900631010171516	0.106480965493408	-0.845814090807873	0.397656463510601	0.711836408977724
ENSG00000062282	112.222853181429	-0.614384363182015	0.205638334329858	-2.98769373514035	0.00281091077555238	0.0480609782680587
ENSG00000062370	30.2432490101316	0.0577088773161714	0.178789316474746	0.322775870807263	0.746864988025386	0.907945270953055
ENSG00000062485	4962.78479152653	-0.00329249446238632	0.109835167205588	-0.0299766873047452	0.976085645649394	0.99229901589301
ENSG00000062524	4.60067254276603	-0.924051856997851	0.410962994551485	-2.2485038050843	0.0245440827333253	0.193335904361827
ENSG00000062582	0.947633388860651	0.144916066195552	0.702861843209042	0.206180016166351	0.836650297275321	0.943513700810092
ENSG00000062598	272.935421272415	-0.0707296894706105	0.0783593785162053	-0.902632088333666	0.366721190302846	0.688199359564883
ENSG00000062650	269.633766630393	0.0105359336845254	0.0938316553601339	0.112285493036307	0.910597043938545	0.969202710532251
ENSG00000062716	213.94542485441	0.0756768933237152	0.10516864031924	0.71957660661959	0.471785719660351	0.760231135206446
ENSG00000062725	147.379528689095	-0.116503985620763	0.128447712990596	-0.907014869383406	0.364398934123838	0.685963773430559
ENSG00000062822	28.8196013030531	-0.46899412111213	0.239562329967634	-1.95771230466615	0.0502637805837881	0.283730081711532
ENSG00000063015	0.36512574892093	-0.150731507216351	0.891037423674371	-0.169164058895282	0.865667599163215	NA
ENSG00000063046	2278.41769025298	-0.149591616561973	0.127841954189207	-1.17012930153255	0.241948938339048	0.58357310359807
ENSG00000063127	10.8422669861342	-0.497563807109014	0.215924183359169	-2.30434497594633	0.02120328612593	0.176865662753835
ENSG00000063169	50.5452874306644	0.22826403109875	0.204731384849283	1.1149440095215	0.264874415851189	0.603535276118067
ENSG00000063176	59.0396391806415	-0.51123128388814	0.289908915432261	-1.76342035954942	0.0778296184739863	0.351666406419286
ENSG00000063177	1601.00491422235	-0.66407098799082	0.197296743076884	-3.365848709079	0.000763085486750974	0.0190175211151219
ENSG00000063180	33.6379825160848	-0.200900188848625	0.182262259762357	-1.10225885002506	0.270349153651641	0.608496784703271
ENSG00000063241	227.722241525606	-0.257678091037085	0.234646629308421	-1.09815381451055	0.272137329824778	0.609450062680503
ENSG00000063244	489.982435114497	-0.145710083105887	0.120632168756195	-1.20788745330755	0.227090556292657	0.567789958796891
ENSG00000063245	668.396377583059	0.262817552271917	0.22654817197594	1.16009566521609	0.246009858862106	0.587089895093602
ENSG00000063322	241.685726526914	-0.0430512367031127	0.102410684676948	-0.420378370078442	0.674209066732569	0.87438079104067
ENSG00000063438	3.08028127835858	-0.827061382685534	0.501673772419937	-1.64860398959271	0.0992287908675246	0.393666740604108
ENSG00000063515	0	NA	NA	NA	NA	NA
ENSG00000063587	111.892658509744	0.0887645288781518	0.0766404929943043	1.15819360510571	0.24678503742219	0.587621957679516
ENSG00000063601	111.272724305949	0.019365798930966	0.102444565030348	0.189036860327622	0.850063927223642	0.946956029144844
ENSG00000063660	1460.54044577869	0.359027917545798	0.208098623710362	1.72527771277096	0.0844774364532572	0.364518097778016
ENSG00000063761	60.8215171919603	-0.108543575794009	0.158944438624286	-0.682902633986367	0.494668369445747	0.77649125988359
ENSG00000063854	694.482670385026	-0.0428678851085995	0.148448285167816	-0.288773191688531	0.77275494845064	0.917022798474931
ENSG00000063978	257.913603639134	-0.00543033141956473	0.0766321582910853	-0.0708623055994032	0.943507343699816	0.982581801362601
ENSG00000064012	41.4927706352873	-0.538191232787344	0.220755935654979	-2.43794682661891	0.014770946574048	0.143344301172747
ENSG00000064042	2960.96008911446	0.246121169619027	0.11111441367382	2.21502468924981	0.0267583699387445	0.202753444428967
ENSG00000064102	118.718960006325	0.250220967578159	0.129495205928702	1.93227977656506	0.0533249831573284	0.29252882054027
ENSG00000064115	170.015419437223	-0.026426030485319	0.0826278517705976	-0.319819890255484	0.749104868669737	0.908068265544671
ENSG00000064195	0.272233672315886	0.192854336694103	1.09234416033033	0.176550892747743	0.859861169915166	NA
ENSG00000064199	17.932184495905	0.305145953934945	0.219380901820146	1.39094128706387	0.164243231569501	0.497466836017597
ENSG00000064201	130.217539753552	-0.327121047489892	0.269722281082688	-1.21280691449294	0.225203651194374	0.565887884776085
ENSG00000064205	136.709877339449	0.354161963749375	0.30640256045471	1.15587142360621	0.247733752887819	0.588729675776868
ENSG00000064218	0.167615121163776	-0.0180298145569174	1.80146274563348	-0.0100084304272289	0.992014561199611	NA
ENSG00000064225	445.882422083198	0.383310630731401	0.164677231633627	2.32764801137894	0.0199308018292396	0.169480123704082
ENSG00000064270	1.58817636654524	-0.79497924869948	0.438216312941111	-1.81412518252444	0.0696584553704726	0.333084059311306
ENSG00000064300	111.674940498128	0.240143346114237	0.307043117028193	0.782116037768686	0.434146382289639	0.735650976584344
ENSG00000064309	78.3205596319544	-0.131049027170701	0.145558390841439	-0.900319290513842	0.367950358115533	0.689173921885577
ENSG00000064313	93.8951042856648	-0.0154183177594922	0.128043434649096	-0.120414746775156	0.904154610162829	0.965925387280451
ENSG00000064393	1853.45163660871	0.282448807303008	0.148416594264367	1.90308104496655	0.0570299708838459	0.302704837137219
ENSG00000064419	269.674128841998	-0.0406308301338737	0.0790215374579145	-0.514174128230712	0.607130254287954	0.84230678035152
ENSG00000064489	0.0482108144182452	0.0318833878571221	2.97623652794038	0.0107126525589638	0.991452703400881	NA
ENSG00000064490	138.656141778343	-0.445195186741132	0.156081532041076	-2.85232455703965	0.00434007627044485	0.065297132781058
ENSG00000064545	108.911304248056	-0.556362055814574	0.230309788040289	-2.415711727012	0.015704489158024	0.148530810206979
ENSG00000064547	6.59253295397266	-1.24029512807791	0.468703485747341	-2.64622552593198	0.00813955301326685	0.0990497105102173
ENSG00000064601	861.306450737011	0.0400251325257223	0.11592901243139	0.345255529105885	0.729902276051016	0.901055247130654
ENSG00000064607	575.898684184458	-0.100507150394456	0.12040090262342	-0.834770738462101	0.40384680425086	0.716211188792924
ENSG00000064651	147.450072189996	0.0606952326598936	0.160158625949752	0.378969489154683	0.704710521007893	0.888849182902523
ENSG00000064652	99.9172667899755	0.0624850129410209	0.117703004614838	0.530870160413423	0.595508756908514	0.837017838740831
ENSG00000064655	5.3705926533386	-0.116253968598089	0.41098180669843	-0.282868892742481	0.777277341095105	0.918807535693882
ENSG00000064666	332.970472483772	-0.61371547256389	0.185027049531065	-3.31689595720896	0.000910235061419325	0.0215770158402267
ENSG00000064687	32.2389697857023	-0.842686438358604	0.295456258693061	-2.8521529450288	0.00434242016031667	0.065297132781058
ENSG00000064692	16.941582890963	0.437480478101414	0.205240121728097	2.13155436869693	0.0330434983978928	0.229537114230113
ENSG00000064703	75.010087891628	-0.0123146319104583	0.0977800126698704	-0.125942220441672	0.89977766165503	0.963970406599665
ENSG00000064726	1479.30194987328	0.205716329558511	0.117562917228822	1.74984029324577	0.0801458757200517	0.355372796828585
ENSG00000064763	79.5077534129837	0.056655324050061	0.171975978446222	0.32943742819162	0.741825081576092	0.905485627615291
ENSG00000064787	1.50243800196319	-0.890926087147295	0.487008511662761	-1.82938504320071	0.067341946638039	0.328413627324492
ENSG00000064835	0.193073381115587	-0.348647757340926	1.08139465641967	-0.322405659461316	0.747145397316322	NA
ENSG00000064886	12.820555042814	-1.45568432890746	0.428533964807124	-3.39689370844301	0.000681554350754625	0.0173734117035968
ENSG00000064932	94.7066330228591	-0.343651431477586	0.278500751265523	-1.23393358874622	0.217227652081486	0.557935756956475
ENSG00000064933	54.7915664103622	-0.134635685286638	0.159358441073741	-0.844860707594004	0.398188614845677	0.712292859849714
ENSG00000064961	152.297815547817	-0.148459408786088	0.225846528179918	-0.657346428933458	0.510958189190885	0.786623090888944
ENSG00000064989	211.940066622426	-0.193325471690565	0.183220062352563	-1.05515449131633	0.291354673725974	0.626355046144315
ENSG00000064995	144.61301063599	-0.100479029020242	0.107260998900294	-0.936771333946311	0.348876193779774	0.67402711603239
ENSG00000064999	430.068428247258	0.0354482783659306	0.0855590070970407	0.414313811820248	0.678644299981543	0.876324606228746
ENSG00000065000	630.767072158551	-0.0410816940584005	0.14067640420035	-0.292029742243712	0.77026388362469	0.915721265044952
ENSG00000065029	299.021617388638	-0.218931696212937	0.128343871304431	-1.70582119728671	0.0880413752235757	0.371628427687228
ENSG00000065054	866.317056109298	-0.0293715767320082	0.242308294132675	-0.121215729891301	0.903520165335708	0.965462479502282
ENSG00000065057	75.4721785392346	-0.369155491946004	0.247821901959789	-1.48959994668228	0.136329456050395	0.457591237958378
ENSG00000065060	354.755027732955	0.0683849153187494	0.102354982878048	0.668115155665917	0.504060088256681	0.783002557966727
ENSG00000065135	128.070239632094	-0.192135264606604	0.179523879699069	-1.07024906618928	0.284507214009485	0.619325998131391
ENSG00000065150	1000.95065876534	0.241258131518795	0.100703421927753	2.39572923045137	0.0165873386918649	0.152322503126146
ENSG00000065154	311.035417863823	0.220553598531155	0.104588184161615	2.10878121939992	0.0349634704159154	0.234807306582674
ENSG00000065183	147.923716608824	0.0449641061429107	0.110700659012454	0.406177402592086	0.684612256517509	0.878490127946049
ENSG00000065243	245.428554181329	0.127323711518165	0.159991548542052	0.795815233232142	0.426139436297089	0.730222603380709
ENSG00000065268	105.670547368222	-0.260251443858789	0.283919727173576	-0.916637411741673	0.359332673226898	0.682007956280462
ENSG00000065308	224.182561281414	-0.0118651256385622	0.0906631004005447	-0.130870503944192	0.8958777484077	0.96269479800974
ENSG00000065320	898.01045976698	0.70253530656157	0.289786344636767	2.42432164097368	0.0153370150444337	0.14623208622639
ENSG00000065325	1.17452013887344	1.02264483725858	0.578542088650259	1.76762392455218	0.077123795653565	0.350748341536478
ENSG00000065328	1.17888252911263	0.0941022824932726	0.639884126812763	0.147061442142646	0.883083523628281	0.958377737254618
ENSG00000065357	40.4561111503022	-1.07978907710328	0.225872892958088	-4.78051643542564	1.74845463283313e-06	0.000131016751513972
ENSG00000065361	48.3077551954978	0.607026213410743	0.245986118515441	2.46772548416239	0.0135974552705548	0.136244236061453
ENSG00000065371	1.33801335309484	0.573065000454766	0.611695743189246	0.936846474469371	0.348837535414544	0.67402711603239
ENSG00000065413	29.3021577133248	-0.282258043006667	0.165782834882276	-1.70257700809075	0.0886472558175411	0.372979166104886
ENSG00000065427	841.169500562063	-0.0176047795808185	0.0783713088255476	-0.224632966383224	0.82226481675669	0.937976285536765
ENSG00000065457	76.0457503165059	-0.0850310276880796	0.0996506402019199	-0.853291333761461	0.393497764745022	0.708288430169984
ENSG00000065485	36.8967768636147	0.370745489647941	0.116546442875592	3.18109656974854	0.00146718713339059	0.030618961391226
ENSG00000065491	75.7592398716364	0.0580934908359623	0.10574384110173	0.549379427025671	0.582745089573169	0.830080135086709
ENSG00000065518	1945.9889955924	-0.0713891288118683	0.13921185284315	-0.512809271293173	0.608084743768121	0.842863583385607
ENSG00000065526	505.96115944286	-0.0762669466638023	0.104658701146308	-0.728720553842767	0.466172617356522	0.756666229268384
ENSG00000065534	240.710333657729	0.371355726946357	0.162990504071783	2.27838872614816	0.0227034275007808	0.184553162028553
ENSG00000065548	235.173891703316	0.22002613580519	0.132323230681926	1.66279295533587	0.0963538872743739	0.388037966105939
ENSG00000065559	258.76957924046	0.0426446794578592	0.0869685980781533	0.490345715582733	0.623889282659617	0.850339380700632
ENSG00000065600	19.3440055736423	-0.0692131261057557	0.157323878766482	-0.439940374267594	0.659980293002842	0.869619238913083
ENSG00000065609	33.5731092186279	0.309130602759999	0.574035954112255	0.538521325267977	0.590217186625843	0.834254321898662
ENSG00000065613	647.493794386423	0.203167542095974	0.137869743567588	1.47361949648057	0.140584068997486	0.463654874944086
ENSG00000065615	107.32744050749	-0.0123079162875726	0.163617185210201	-0.0752238603283667	0.940036600339196	0.980751169722668
ENSG00000065618	0.626060921428713	-0.137836319730881	0.718955037311962	-0.191717579789448	0.847963434746372	NA
ENSG00000065621	7.68104070864144	-0.07388539985682	0.236343142133428	-0.312619182388241	0.754570002672324	0.910441895481331
ENSG00000065665	107.025443573771	-0.185475212331706	0.0775919286186659	-2.39039311992417	0.0168303470071463	0.153459227713179
ENSG00000065675	4.51741125583613	-1.51056303631094	0.392290648144317	-3.85062209220757	0.000117818177902672	0.00460749546859311
ENSG00000065717	295.145523356608	-0.389590939588873	0.220614575695256	-1.76593472285816	0.077406800956615	0.351177136400084
ENSG00000065802	548.112640199752	0.0960859748617757	0.0791029932110126	1.21469455151286	0.224482611371569	0.565320481778181
ENSG00000065809	84.8883222771744	-0.903578415309773	0.284523233066138	-3.17576320770872	0.00149442881606891	0.0309516683494581
ENSG00000065833	185.615621248731	0.29761418610441	0.120014995282532	2.47980833898117	0.0131453020106609	0.13345619800469
ENSG00000065882	783.297999284078	0.0739110487709044	0.067277306543678	1.09860296982787	0.271941281761666	0.609450062680503
ENSG00000065883	210.654126389766	0.0858603925904602	0.0896285663065171	0.957957893656692	0.338083991317908	0.665909458069055
ENSG00000065911	138.499825790622	-0.149090063954393	0.123199294850469	-1.21015354946105	0.226219978314662	0.56654839821457
ENSG00000065923	13.8275058066119	-0.0650408924988363	0.237653522740869	-0.273679479894581	0.78433094856553	0.921028540924537
ENSG00000065970	292.278919095341	-0.171940095434768	0.0730967164032408	-2.35222734884908	0.0186613651114384	0.163543282157935
ENSG00000065978	3701.27637507178	-0.135049018016958	0.127934364964155	-1.05561174321534	0.291145633578518	0.626146778176664
ENSG00000065989	135.042033191097	-0.125061043293738	0.182184178576992	-0.686453918614488	0.492426913563226	0.775122866196732
ENSG00000066027	595.297234797101	0.122424760098473	0.0997676087500486	1.22709927232183	0.219785281341755	0.560059948917196
ENSG00000066032	1.05399595885588	0.400103888527745	0.640922966427656	0.624262055638019	0.532455498833701	0.799879378553867
ENSG00000066044	313.22314777165	-0.0341614149834331	0.061094973560067	-0.559152627340881	0.576057560539551	0.826524931251011
ENSG00000066056	323.831300813076	-0.0361010235601272	0.144316947749733	-0.250150963715861	0.802470605126179	0.929451480084628
ENSG00000066084	239.107751687804	0.112375626266889	0.113454195210347	0.99049335336205	0.321933036308479	0.654654831141821
ENSG00000066117	169.607431216536	-0.22679073289944	0.102012064511442	-2.22317560168583	0.0262039613507173	0.199920155315065
ENSG00000066135	192.749229779358	0.121165683640856	0.0945443887614602	1.28157456225734	0.199991928349493	0.539937100718678
ENSG00000066136	393.875072556783	-0.0825123030483402	0.0885901892325319	-0.931393236239304	0.351650188342025	0.67580772181857
ENSG00000066185	26.7329725444137	0.266600447013728	0.20790559659201	1.28231491303671	0.199732198615193	0.539803828121354
ENSG00000066230	14.4641410240676	-0.376560624052193	0.390155838228349	-0.965154400257367	0.334467482712907	0.663304521797684
ENSG00000066248	2.14225890965625	1.30169232397378	0.689154068086501	1.88882629335418	0.0589151083687696	0.308602948598317
ENSG00000066279	7.36710341553274	-0.36199641780557	0.486029848783313	-0.744802852565047	0.456390910190334	0.750685427405847
ENSG00000066294	19.3169654725311	-1.53465164453579	0.258219029669995	-5.94321668119148	2.79482603077699e-09	4.80065117440387e-07
ENSG00000066322	185.270657403036	-0.18903425189107	0.121375688196479	-1.55743093777617	0.119368205595402	0.430318103208482
ENSG00000066336	29.0261654108428	-1.47542555478915	0.280540922222989	-5.25921688393255	1.44670179064492e-07	1.50255120860935e-05
ENSG00000066379	65.0340595217105	-0.103781086644255	0.132780459372178	-0.781599093232248	0.434450219967926	0.735888518351186
ENSG00000066382	59.9026091024641	0.304951618740631	0.145068442104292	2.10212237973437	0.0355425569226181	0.236985755772488
ENSG00000066405	0.79719005411171	0.849589963808493	0.647637746781557	1.31182897851544	0.189577844988531	0.528768759398037
ENSG00000066422	119.084898870631	-0.027505381538833	0.125695440234405	-0.218825611235691	0.826785895455276	0.93944904437697
ENSG00000066427	68.0948402041232	0.114898748305283	0.118411972733749	0.970330496592892	0.331881780753194	0.661412698678647
ENSG00000066455	211.33153722661	0.175001826026117	0.0743466157183391	2.35386405063963	0.0185794047679977	0.163081017480106
ENSG00000066468	5.1424210907802	-0.156655943327984	0.405236432130256	-0.386579120007722	0.699067818230753	0.886287650093267
ENSG00000066557	88.4220068920535	0.0976821931204513	0.174737635024331	0.559022062458668	0.576146663236443	0.826524931251011
ENSG00000066583	524.596519401191	-0.0114396189729529	0.126504494877374	-0.0904285573729361	0.927946664150049	0.97596718655176
ENSG00000066629	246.527351440692	-0.0810590402527189	0.0952277012305119	-0.85121282153503	0.394651141741833	0.709317449701798
ENSG00000066651	57.0712343516838	0.0457667128085252	0.187476408781282	0.244119850097611	0.807137999392396	0.931345159489056
ENSG00000066654	203.556386854065	0.00698192734036422	0.118499066750835	0.0589196820853024	0.953016081247069	0.985159123837446
ENSG00000066697	59.514706418837	0.322114470485733	0.113862125790525	2.82898697217665	0.00466955997663273	0.0689472225443202
ENSG00000066735	82.0151265429625	0.0692515683153227	0.330780144791463	0.209358298573155	0.834168544287315	0.942617089751393
ENSG00000066739	249.239724094004	0.0788194188918864	0.119618193489473	0.658925006243496	0.509943927163097	0.786172285420681
ENSG00000066777	290.545682982633	0.0891432301186115	0.10762733849572	0.828258241489046	0.407524266362891	0.719639498295806
ENSG00000066813	0.21887505600782	0.431077806417202	1.21764499720967	0.354025851052688	0.723319509905468	NA
ENSG00000066827	53.084258870177	-0.133767062652977	0.12733206929041	-1.05053709877195	0.293471243550697	0.628756773982392
ENSG00000066855	123.327631056604	0.0241814095444955	0.176054039577326	0.137352199373276	0.890752412235563	0.961125941784012
ENSG00000066923	30.5445735653121	0.147494341402851	0.19110364168541	0.771802881944306	0.440231184579475	0.740015232735597
ENSG00000066926	341.809606095214	0.10643048627195	0.0865235189489988	1.23007579401255	0.218668723527109	0.559051143810982
ENSG00000066933	260.303633214489	0.0278478552528035	0.117215213232037	0.237578847360679	0.812207758185192	0.934140998600204
ENSG00000067048	192.407925292896	1.40269422409472	0.679582205016678	2.06405378737116	0.03901261688186	0.250115341651431
ENSG00000067057	1364.930010962	-0.132937621306012	0.144453233876418	-0.920281379229917	0.357425737184754	0.68042415444941
ENSG00000067064	239.551962640839	0.0157090430310213	0.137158704355044	0.114531870980331	0.908816183229825	0.968365539496695
ENSG00000067066	427.787169632	-0.0369000530573941	0.0854805532268275	-0.431677752008433	0.665975639444226	0.871855310358771
ENSG00000067082	513.822578040034	-0.337274873457422	0.0878284745873791	-3.84015406213018	0.000122957123902773	0.00473843968630399
ENSG00000067113	477.381371667643	0.194731130263525	0.107908982096469	1.80458685162499	0.0711393571023125	0.336983844737938
ENSG00000067141	169.574000674167	0.238499568915234	0.115904272671313	2.05772887761941	0.0396161666861514	0.25206723438349
ENSG00000067167	445.233162550415	0.163742471495829	0.135587289589047	1.20765354917941	0.227180552288544	0.567951380721359
ENSG00000067177	231.07696994173	0.294690083735273	0.148376604433554	1.9860953474457	0.0470227377941631	0.274873752603053
ENSG00000067182	245.200357076654	-0.229632691687872	0.160622092528012	-1.42964574843791	0.152818718250941	0.482935263468402
ENSG00000067191	27.872101741774	-0.141516959116775	0.207685292362997	-0.681400967332	0.495617810958803	0.777014667064016
ENSG00000067208	112.185027440368	0.063660229676969	0.166261149599044	0.382892995931354	0.701799104797521	0.887633758715868
ENSG00000067221	154.697553743789	-0.0356830969091028	0.188407576824499	-0.189393109929658	0.849784724227654	0.946956029144844
ENSG00000067225	6605.96481407495	0.0261361039911258	0.0907236396766283	0.288084826449692	0.773281807234382	0.917307840575684
ENSG00000067248	230.512461837383	0.216154524775388	0.101610454317546	2.12728627410597	0.0333963045113884	0.230606507113904
ENSG00000067334	261.526458841255	0.0378731818344156	0.13157221584209	0.28785090827892	0.77346086657372	0.917412259762716
ENSG00000067365	110.419394100294	-0.0408388114898191	0.13819822437936	-0.295508945018821	0.767605120157338	0.915156847714926
ENSG00000067369	274.044322829636	0.147021342404033	0.10503550382955	1.3997299679032	0.161594196196291	0.494351243840122
ENSG00000067445	32.9517573096151	0.330235486643195	0.23542345941823	1.40272973415335	0.160697447099795	0.49374568685781
ENSG00000067533	157.923735300178	0.230040624598722	0.178857665056164	1.28616587120538	0.198385179149475	0.539088504098764
ENSG00000067560	1721.89867699898	-0.0519649827216715	0.0771175337741094	-0.673841345521836	0.500412185727868	0.780049152342289
ENSG00000067596	210.248258057651	0.0134888737002239	0.079966914417953	0.1686806824848	0.866047814178406	0.953402577177017
ENSG00000067601	32.3334817626719	-0.0276502675395186	0.189393446202426	-0.145993792783968	0.883926288566321	0.958509594725357
ENSG00000067606	100.305172176189	-0.21633342639172	0.160897376871399	-1.34454290429252	0.17877289220407	0.51436366753854
ENSG00000067646	35.3921043351272	1.48930874818938	0.655075015640177	2.27349343606692	0.0229964612339193	0.186392370001241
ENSG00000067704	974.233023321868	0.0790060596343559	0.0968860894362561	0.815453075813696	0.41481301390262	0.723132343355472
ENSG00000067715	0.883420497542429	0.556249738256176	0.694792682567974	0.800598152819142	0.423364320454545	0.728150417396536
ENSG00000067798	32.2387615938512	-0.0557589793607911	0.172376144301814	-0.323472714781012	0.746337268201326	0.907916277998235
ENSG00000067829	459.441137062894	-0.1892479643261	0.143124546389272	-1.32226070999297	0.186081351234255	0.523918367552756
ENSG00000067836	441.981793523563	-0.565370409554296	0.201940224243132	-2.79969189730918	0.00511514030914544	0.0731751830183368
ENSG00000067840	39.8977597109262	-0.447659811976851	0.290404510733983	-1.54150433423163	0.123194088881512	0.436654603924472
ENSG00000067842	0.22722951446419	0.00384315105831237	1.04685392921221	0.00367114355792163	0.997070857814131	NA
ENSG00000067900	487.669071711526	0.160219714682605	0.124952063969764	1.28224944504619	0.199755156149684	0.539803828121354
ENSG00000067955	140.129416015781	0.152561649148444	0.159633967027662	0.955696660235272	0.339225510323488	0.666687699834843
ENSG00000067992	49.147426007317	0.193266205823934	0.138136760720217	1.39909322338444	0.161785029589822	0.494563650213849
ENSG00000068001	168.061705200536	-0.0715402760562123	0.183751781433955	-0.389331061162667	0.697031261834747	0.885044013884314
ENSG00000068024	163.969127905948	-0.216587119866827	0.132308863893054	-1.6369811779345	0.101634402436431	0.398506796559352
ENSG00000068028	126.826424626757	-0.357530315541192	0.137483897345187	-2.60052502471271	0.00930812298943643	0.108422953744523
ENSG00000068078	25.8172421505838	-0.214748702914644	0.230578683964495	-0.931346728250525	0.351674237686152	0.67580772181857
ENSG00000068079	100.825372146055	-0.674514818395235	0.165971979611616	-4.06402827738536	4.82329786448383e-05	0.00223452782808971
ENSG00000068097	103.471201161848	0.0352491617832597	0.0821417634821845	0.429125943843472	0.667831572831296	0.87212063227313
ENSG00000068120	226.031568371077	-0.167593877041172	0.114945732904432	-1.45802608593145	0.144833352925324	0.470162487844901
ENSG00000068137	99.8584827913606	0.255190798767677	0.234288722309719	1.08921503456033	0.276059070476715	0.612771250465885
ENSG00000068305	1633.36555445637	0.206361596364738	0.110174483519031	1.87304346499697	0.0610623831926386	0.313597749929075
ENSG00000068308	198.539893241526	-0.0497922794588047	0.112118379802798	-0.444104521902503	0.65696701733461	0.868736132296114
ENSG00000068323	231.14232436524	-0.186763546023944	0.149039423188061	-1.25311506196775	0.210163835301881	0.551006685878698
ENSG00000068354	149.95329884546	-0.216470248032294	0.107148300885793	-2.02028633438644	0.0433536954725878	0.264288293721781
ENSG00000068366	409.651369444494	0.257264579757596	0.152728463478743	1.68445732968041	0.0920933192764728	0.380048756134474
ENSG00000068383	702.16250683349	0.140085029061823	0.065634186223691	2.13433024955003	0.0328157567779962	0.228706569554512
ENSG00000068394	129.999860328399	-0.0262472471384202	0.0902561206575284	-0.290808500821942	0.771197783485885	0.916287992389142
ENSG00000068400	181.642728648811	-0.0305441259612647	0.0836335154081736	-0.36521394338375	0.714951710804119	0.894340468447481
ENSG00000068438	91.8919821322325	-0.295588045929567	0.105010775061314	-2.81483538957768	0.00488022243623067	0.0711114325579181
ENSG00000068489	8.28641485581146	-0.361061909450303	0.246974692367826	-1.46193889741773	0.143757954633484	0.468753259111921
ENSG00000068615	228.239123900952	-0.0853216776708727	0.108490871565706	-0.786441075083437	0.431609127542425	0.733556510861072
ENSG00000068650	702.49601209423	-0.1509236289737	0.19742220706026	-0.76447138962251	0.444586380015988	0.743521523098892
ENSG00000068654	250.971390232071	0.012813175759398	0.0879048187830773	0.145761926783753	0.884109332846122	0.958509594725357
ENSG00000068697	1580.09029201574	-0.0319096534201631	0.0963116126764511	-0.331316780328041	0.740405217551203	0.905137879553179
ENSG00000068724	102.228219181768	-0.352028931011186	0.137964736504932	-2.55158629610111	0.0107233764499795	0.117609526585483
ENSG00000068745	171.649763238055	-0.204608357802543	0.10851817241315	-1.88547552223381	0.0593656661615664	0.3097278797635
ENSG00000068781	0.241293626636847	0.453984351185232	1.457667194468	0.311445817610597	0.75546172717711	NA
ENSG00000068784	82.7326841887669	-0.0993284216445588	0.164786161748335	-0.602771619841811	0.546660629042948	0.808506263499141
ENSG00000068793	329.808214736904	-0.0617396237152997	0.0701440715466697	-0.880183062573175	0.378760147430141	0.696461356520502
ENSG00000068796	59.6752140454812	-0.203802250978535	0.126284729133994	-1.61383131892607	0.106564019272319	0.407265169100802
ENSG00000068831	134.892679526693	-0.873550575731839	0.218841700956522	-3.99170072209131	6.56011292569348e-05	0.00291807413607043
ENSG00000068878	729.544149725816	0.209449643369449	0.129500828062973	1.61736142156249	0.105800288073994	0.405780999530922
ENSG00000068885	48.865456391701	0.0200174325013271	0.170122905516752	0.117664534593526	0.906333468812061	0.966957781107182
ENSG00000068903	718.080414024205	-0.0506779024511783	0.154821420956244	-0.327331335277571	0.743417294560825	0.9064121631231
ENSG00000068912	374.063392427971	0.246166308616138	0.101171849851627	2.43315021893098	0.0149680895609397	0.144441417413908
ENSG00000068971	181.783390375951	-0.250956259311226	0.154032832606964	-1.62923874776474	0.103262487228028	0.401786258895604
ENSG00000068976	744.939197631447	-0.349705587696655	0.181008316124333	-1.93198630418972	0.0533611963368454	0.292569524262039
ENSG00000068985	0	NA	NA	NA	NA	NA
ENSG00000069011	0.212275127406715	1.01685724702996	1.65399950655099	0.614786910759339	0.538695454584712	NA
ENSG00000069018	0.0433793703568939	0.0319019967351554	3.02253875785009	0.0105547022853884	0.991578722360406	NA
ENSG00000069020	731.951249969014	0.0853536412765364	0.119760246478288	0.712704288664026	0.476028762107589	0.762852869222538
ENSG00000069122	853.746751082733	0.0709663547481209	0.142304901124921	0.498692274033654	0.617996188236102	0.847979612595857
ENSG00000069188	27.8380063516089	0.503726728241723	0.230163774254026	2.18855782094437	0.0286289943452976	0.211334030985288
ENSG00000069206	0.521899615439151	-0.429657514384204	3.01639659727538	-0.142440657429564	0.886731949786674	NA
ENSG00000069248	318.481842956927	0.0924141779247191	0.105773652151474	0.873697523390577	0.382283000037284	0.699028395174058
ENSG00000069275	2492.2925584513	0.08308152270638	0.123328737422146	0.673659071218718	0.500528088502206	0.780109887679846
ENSG00000069329	755.182385614075	0.0911722281392693	0.110200249196831	0.827332322782904	0.408048728146151	0.719940899124688
ENSG00000069345	707.314268269307	0.162335561607327	0.091738301932489	1.76955053873562	0.0768020446354772	0.350069331845316
ENSG00000069399	54.9954118318672	-0.400203502752239	0.282153333669061	-1.41839012691461	0.156076896514397	0.48737198981492
ENSG00000069424	351.181201109624	0.0542604134094604	0.262726217070307	0.206528354933608	0.83637821810455	0.943463058373071
ENSG00000069431	738.531450095965	0.101048378932875	0.146214362768502	0.691097488779968	0.489504278311565	0.772919709708474
ENSG00000069482	0.102824328759698	-0.0156526598955838	1.76858021175397	-0.00885040994553508	0.992938486735571	NA
ENSG00000069493	14.7929224708314	-0.93741199586883	0.265355085342656	-3.53267017535519	0.000411385362578442	0.0118075001881447
ENSG00000069509	169.183620080402	0.0507654682661366	0.131204650708953	0.386918207486015	0.698816761357287	0.886204620756697
ENSG00000069535	1386.05245999104	0.0811835419631659	0.0944485381860495	0.859553186553788	0.390035389700722	0.70602524401545
ENSG00000069667	178.511860993065	0.16399913702679	0.153074726245028	1.0713665217619	0.28400465977732	0.619178210142727
ENSG00000069696	1.67007980130582	-0.567156035170799	0.674652924906114	-0.840663420009223	0.400536518786547	0.714318382278061
ENSG00000069702	218.776202967548	-0.304879219826668	0.139010076816946	-2.19321668477419	0.0282917709884942	0.209546944446823
ENSG00000069712	36.8654914663454	0.131406913011303	0.195598697305598	0.671818958006639	0.50169895816855	0.781109429188278
ENSG00000069764	0.0752696760223783	-0.473261008325626	1.85685061858881	-0.254872957246987	0.798821223626224	NA
ENSG00000069812	0.128338455517535	0.66810859862513	1.94771113025549	0.343022426810023	0.731581588459328	NA
ENSG00000069849	172.503123945855	-0.0293899232598409	0.129486107676484	-0.226973563320557	0.820444299128437	0.937350790459861
ENSG00000069869	91.6557659785593	-0.100181130342492	0.131583158506488	-0.76135222379202	0.44644671555647	0.744978349787652
ENSG00000069943	83.2839612932562	-0.00429052238584759	0.145644579473851	-0.029458853884898	0.97649863453056	0.992409180277963
ENSG00000069956	150.693693771959	0.00480682945516194	0.156451289030736	0.0307241281611787	0.975489548753544	0.99192975610002
ENSG00000069966	69.1627098187865	0.267759042799727	0.162240592347564	1.65038255177295	0.098864717501584	0.393273738853747
ENSG00000069974	44.1066100439646	-0.623312368815372	0.221967548781936	-2.80812385520246	0.00498310576811902	0.0720678444314105
ENSG00000069998	442.878530339565	-0.271322572891534	0.138644102141002	-1.95697161798918	0.0503508053400643	0.283850917254137
ENSG00000070010	236.087238301102	-0.00315505350754802	0.0904111650884851	-0.0348967243642992	0.972162092602613	0.990566874789645
ENSG00000070018	234.582797388764	0.195878644741309	0.117735863265777	1.66371264717473	0.0961698676464638	0.387700513548571
ENSG00000070019	29.9607260885285	0.0764102298407972	0.153245547783561	0.498613049096319	0.618052010485426	0.847979612595857
ENSG00000070031	1.61175082099893	0.306403592751678	0.646908986804279	0.473642504589875	0.635754859884146	0.85730450990849
ENSG00000070047	194.202530032626	-0.25037755056905	0.222264405034353	-1.12648514516012	0.259960224804871	0.599000290980577
ENSG00000070061	355.951631835595	-0.04577377148127	0.0984214072294484	-0.465079424992961	0.641874579609595	0.860653799776542
ENSG00000070081	386.936627322445	0.187883917667826	0.133668842875842	1.40559245988492	0.15984517632349	0.492684500821828
ENSG00000070087	207.848140069773	-0.053797747756037	0.162413375719209	-0.331239637854988	0.740463481878989	0.905159552764976
ENSG00000070159	522.399872453577	-0.23694316935521	0.248982140933558	-0.951647248540764	0.341275910735836	0.66889239767675
ENSG00000070182	1181.02378848123	-0.0184588044775015	0.167613339977097	-0.110127299414377	0.912308418029973	0.969579415187965
ENSG00000070190	9.5078905111192	-2.86235829215926	0.44636317239007	-6.41262198409569	1.43037888891206e-10	3.84823621559112e-08
ENSG00000070193	2.20757297627774	-1.26602858328471	0.491320759326462	-2.57678626284848	0.00997235931374408	0.112236507787749
ENSG00000070214	280.695135641306	0.180652796422459	0.119904799432147	1.50663524127479	0.131904179051823	0.451267093339545
ENSG00000070269	48.9850935470454	-0.274887954564963	0.133820389791798	-2.05415598469443	0.0399605969398587	0.252638768308903
ENSG00000070366	372.430325653313	-0.180094042272057	0.116121735132881	-1.55090726181425	0.120923909907363	0.432305144836464
ENSG00000070367	335.851619554043	0.195859057562147	0.158112203716783	1.23873460085964	0.215443800367731	0.556179930227217
ENSG00000070371	108.547644524174	0.161963548435432	0.11933180336556	1.3572538406989	0.174700568580062	0.510696507506484
ENSG00000070388	0.38737562905666	-0.323678215526185	0.887638062560746	-0.364651122094073	0.715371848670984	NA
ENSG00000070404	481.997880688989	0.189313038931737	0.237445810029434	0.797289448519939	0.42528294691801	0.729642640613133
ENSG00000070413	540.352319785674	-0.120032061440715	0.182883281415853	-0.656331516535828	0.511610843424681	0.787294262687706
ENSG00000070423	93.9002404223766	0.441632017235667	0.236354201387712	1.86851773585028	0.0616899403371722	0.315370047557018
ENSG00000070444	88.7825912279632	-0.210586479007879	0.159680118501683	-1.31880212129014	0.187235274907346	0.525449245567406
ENSG00000070476	119.309840971576	-0.141357564437187	0.0987746815536066	-1.43111131530675	0.152398314838313	0.482565849452569
ENSG00000070495	335.446422314297	0.0495049911879668	0.0962973151990655	0.514084853618507	0.607192666516723	0.84230678035152
ENSG00000070501	137.168733198483	-0.0906039774654776	0.137828070697646	-0.657369554742124	0.510943322872623	0.786623090888944
ENSG00000070526	36.2620166761714	-0.169362592929416	0.206537217194361	-0.820010045792559	0.412210380362955	0.721990610695142
ENSG00000070540	641.353115131576	0.247750445327478	0.103860476031617	2.38541603884099	0.017059816072915	0.154855972726908
ENSG00000070601	9.7190437812668	0.218064913783253	0.325157885674196	0.670643165645848	0.50244787699028	0.781748472569658
ENSG00000070610	698.840730878253	-0.0616915543316657	0.112329950233508	-0.549199516277031	0.582868536345712	0.830080135086709
ENSG00000070614	892.091717407314	0.00585285022016843	0.124990318259736	0.0468264286519052	0.962651565114922	0.987913481732442
ENSG00000070669	71.7183523107389	0.276331145925335	0.218081227476343	1.2671019377645	0.205118842785819	0.545209351197159
ENSG00000070718	207.426397080877	-0.0316731799793911	0.10786709644157	-0.293631524572909	0.76903948399617	0.915337757989152
ENSG00000070729	0.131039711179366	0.405117761707122	1.93956409939657	0.208870519841628	0.834549318317989	NA
ENSG00000070731	300.50258885134	-0.307434355773814	0.184916925913789	-1.66255389686255	0.0964017661966152	0.388037966105939
ENSG00000070748	0.0413932399638677	-0.26273661239684	3.0226249475556	-0.0869233255714758	0.930732458566415	NA
ENSG00000070756	1267.80409399873	-0.462550775760451	0.155339759368149	-2.9776715094828	0.00290447090766612	0.0490967716640306
ENSG00000070759	20.4398676068039	-0.240503079633523	0.169307624281564	-1.42050944636468	0.155459420459106	0.486796360596091
ENSG00000070761	207.364347282105	0.0861772441266652	0.0900153524781273	0.957361625036188	0.338384760703376	0.666149317332839
ENSG00000070770	219.927005925319	-0.189242162257812	0.10751207288422	-1.7601945268194	0.0783748296687495	0.35220566442004
ENSG00000070778	519.14579331635	0.155592751350599	0.101987902529063	1.52560007110902	0.127109494416839	0.44340849941331
ENSG00000070785	300.2842500839	0.10426536435962	0.109691975883243	0.950528637305262	0.341843709876951	0.669182961475612
ENSG00000070808	180.736188410803	-0.0101378326940395	0.150575878366602	-0.0673270699398294	0.946321327081089	0.983539922444529
ENSG00000070814	174.17450859579	-0.190463743670239	0.121081256771427	-1.57302417193926	0.115713221286561	0.424490920211748
ENSG00000070831	952.025677206055	0.0396609555737708	0.11492284073841	0.345109425758523	0.730012107554527	0.901055247130654
ENSG00000070882	33.4619817923798	-0.364557912364144	0.177568541148152	-2.05305461207783	0.0400672812353128	0.253175252829249
ENSG00000070886	0.280070382099896	1.22422084972629	1.36786677679697	0.894985440462964	0.370794871031582	NA
ENSG00000070915	0.488146683389812	-0.962964568674576	1.20446628448154	-0.799494831097808	0.424003542632087	NA
ENSG00000070950	18.9351828665848	-0.174997843794536	0.176187576961411	-0.993247349288789	0.320589428800645	0.653934916500756
ENSG00000070961	109.941252032615	0.0453268210565758	0.139317276830385	0.325349605503415	0.744916491418458	0.907112777600227
ENSG00000070985	0.155904460961906	-0.141697219938294	1.52567889758706	-0.0928748638802012	0.926002975135938	NA
ENSG00000071051	190.922781192318	0.188858072545038	0.115363743830874	1.63706608570114	0.101616661920999	0.398506796559352
ENSG00000071054	823.54234212005	0.00776522379093961	0.10514732578206	0.0738508919098399	0.941129031662174	0.981157443252082
ENSG00000071073	138.207914298277	0.0896598586964854	0.150206606069312	0.596910222810788	0.550567321674845	0.810960969195203
ENSG00000071082	2823.49735719614	-0.39962518012195	0.208878640844992	-1.913193127384	0.0557233330258441	0.299398947658108
ENSG00000071127	1113.83445934636	0.0751724301160059	0.0744429990365932	1.00979851817972	0.312591830246768	0.646252714508873
ENSG00000071189	281.293745519952	0.0789595030018636	0.154235192974694	0.511942193470843	0.608691467112544	0.843154725676108
ENSG00000071203	0.0125460177710393	-0.215364406637002	3.02267847631525	-0.0712495253215083	0.943199166032416	NA
ENSG00000071205	432.062356310546	-0.0720735923794208	0.0890724342740178	-0.809157097443833	0.418424789057811	0.725139739205348
ENSG00000071242	1175.1720319463	0.144215175711558	0.0968382039705815	1.48923843894677	0.136424592039068	0.457649204735509
ENSG00000071243	69.9607950801487	0.0298826394224253	0.150303605173706	0.198815187352891	0.842407315360056	0.944808006796259
ENSG00000071246	307.838670488727	-0.261380500330061	0.197317787711749	-1.32466770158552	0.185281390198128	0.522932312724013
ENSG00000071282	219.305298641475	-0.0324615087223173	0.124293676465665	-0.261167821609046	0.793963091801193	0.925670906194115
ENSG00000071462	457.588059744223	-0.00893401309615091	0.0820980666371686	-0.10882123613988	0.91334427984135	0.969891783391432
ENSG00000071537	586.53009670862	0.222717668828358	0.138249127957853	1.61098787470295	0.107182365279746	0.408182136754016
ENSG00000071539	7.06474636539333	0.250012973479486	0.338986502137993	0.737530762737308	0.460799642743671	0.753318563371482
ENSG00000071553	759.67256816409	-0.0980378344506481	0.110961738238333	-0.883528286480824	0.376950906362516	0.695186136362321
ENSG00000071564	113.459237674031	-0.372515734228778	0.224705633514986	-1.65779437035758	0.0973589780090298	0.390029777348697
ENSG00000071575	380.665645303584	0.00905253269292721	0.0717179101349461	0.12622415622393	0.899554490389976	0.963870046564691
ENSG00000071626	338.612175663995	0.0272289539562651	0.0976699305622399	0.27878543375142	0.780409493635378	0.919677128829794
ENSG00000071655	241.726967576487	-0.255769753142549	0.304743594266668	-0.83929492843986	0.401303828474998	0.714716421267084
ENSG00000071677	0.0633738067281413	0.0601118699564143	2.139523893835	0.0280959096225218	0.977585656435534	NA
ENSG00000071794	322.73871835226	0.135001580008311	0.179023437947276	0.754100030455625	0.450789159127819	0.747576823120996
ENSG00000071859	232.27651222571	-0.0948216741589463	0.0975186963340311	-0.972343537429513	0.330879671260932	0.661226334281065
ENSG00000071889	282.192225418376	-0.201310253608123	0.209014669175045	-0.96313935477672	0.33547759429383	0.664120350175917
ENSG00000071894	214.901206922584	-0.254734679397384	0.219095537786125	-1.16266484462157	0.244965510362677	0.586025620308273
ENSG00000071909	0.919070419656774	1.50002065857871	0.747224697548239	2.0074559412992	0.0447011374220651	0.268038775143586
ENSG00000071967	874.281775500053	0.0765588805530841	0.136425760529153	0.56117613166411	0.57467747251079	0.825881578141713
ENSG00000071991	271.190358167224	0.309903370585877	0.190786353559822	1.62434767897959	0.104301626818655	0.403579087126554
ENSG00000071994	169.473209214892	-0.064299373980032	0.0882018350373184	-0.729002678377686	0.466000024117809	0.756666229268384
ENSG00000072041	0.291613437872553	0.00533886407486707	1.44004107668419	0.00370743873998387	0.997041898645813	NA
ENSG00000072042	110.889221787335	-0.00591486961653913	0.118452862443128	-0.0499343746916964	0.960174684418425	0.987319692330608
ENSG00000072062	2545.38137025934	0.0410188555632191	0.118633263744691	0.345761840047622	0.729521705528317	0.901055247130654
ENSG00000072071	111.457063742815	-0.266490934373793	0.199130980667341	-1.33826958256677	0.180808573594343	0.516562877221299
ENSG00000072080	0.0250920355420786	-0.125339145742837	3.02262494784913	-0.0414669857840043	0.966923611733197	NA
ENSG00000072110	758.740263532517	0.391225427706941	0.159614918650056	2.45105802775663	0.0142436988938955	0.139807382989313
ENSG00000072121	216.728254193308	0.0379911484227673	0.0929116747772598	0.408895313897255	0.682616488131975	0.877830625363174
ENSG00000072133	5.17842852652952	1.33171114685466	0.450563430857839	2.95565741835545	0.00312003433107895	0.051722618123974
ENSG00000072134	538.142171343876	-0.0162732710056444	0.0954336385823604	-0.170519234594627	0.864601808858737	0.952761473681928
ENSG00000072135	159.310034278975	-0.536657698539978	0.159238859058076	-3.37014282640806	0.000751292321466045	0.0188075757156242
ENSG00000072163	889.095279365748	-0.524605423247798	0.227964152836165	-2.30126279382542	0.0213767814399277	0.177720082744101
ENSG00000072182	0.662409728394437	-0.575490058414431	1.03741712677652	-0.554733523826239	0.579076942441223	0.827835347292735
ENSG00000072195	1025.96835596727	0.307672620521237	0.18023886890044	1.70702702695714	0.0878170290514628	0.371252226186892
ENSG00000072201	88.8958619359928	0.0768189635676029	0.119129758157484	0.644834378544208	0.519034520663297	0.791643503474779
ENSG00000072210	507.490713680836	0.0849987536244146	0.0957185001290087	0.888007579619968	0.374536674169163	0.694195585145214
ENSG00000072274	439.155974261895	-0.271499422273944	0.197831282120328	-1.37237862164189	0.169945601757379	0.504904205380289
ENSG00000072310	118.510618525992	-0.0747086456525897	0.200223163602004	-0.373126886562898	0.709054008752682	0.890955827778257
ENSG00000072315	0.227426574122187	0.49522795975111	1.53776641051791	0.322043683854636	0.747419600971574	NA
ENSG00000072364	520.830118495213	0.171857686141069	0.130158709324469	1.32037023901835	0.186711434977772	0.524992025767737
ENSG00000072401	374.176192060734	0.0509154625874195	0.173202226911119	0.293965403883332	0.768784339648076	0.915337757989152
ENSG00000072415	153.524095934605	0.125939104530233	0.126816760176754	0.993079340259936	0.320671291189576	0.653934916500756
ENSG00000072422	243.367470501543	0.25354336585898	0.125579147285023	2.01899257432861	0.0434879913129667	0.264553810388241
ENSG00000072444	0.190011107159467	-0.200865816630394	1.64167698070132	-0.122354043451706	0.902618632984504	NA
ENSG00000072501	448.693452748715	-0.0254588431728945	0.137679413547165	-0.184913942592971	0.853296534972889	0.947726301531002
ENSG00000072506	392.507474692945	-0.122627138639781	0.115999975177387	-1.05713073172869	0.290451927395532	0.625607790220052
ENSG00000072518	277.52812613559	-0.246814245500316	0.134298832219535	-1.83779889535342	0.0660920444818192	0.326151459288182
ENSG00000072571	8.24744616969007	0.274242343195268	0.378905722105303	0.723774615150973	0.469204116191438	0.758127924352736
ENSG00000072609	86.8830570969798	-0.234601551031727	0.154182522352859	-1.52158329914219	0.128113524828076	0.445042501197265
ENSG00000072657	5.99140865722245	-0.157614107859448	0.381219578819518	-0.4134470436894	0.679279113713093	0.876324606228746
ENSG00000072682	345.535321370703	0.209583706137324	0.0963043399289128	2.17626439568589	0.0295354962088433	0.215694743054041
ENSG00000072694	31.0235379483101	-1.43465073779883	0.253444740439168	-5.66060568198368	1.50839662188625e-08	2.11839601048553e-06
ENSG00000072736	146.444437588451	-0.106732481574454	0.0713051470401553	-1.49684119597072	0.134434584141722	0.454927677923192
ENSG00000072756	118.530256604102	0.179427449861328	0.160197947464868	1.12003588498334	0.262698470427196	0.601378200195662
ENSG00000072778	6862.36996988153	-0.153137715443204	0.143082615834214	-1.07027478181305	0.284495642140211	0.619325998131391
ENSG00000072786	135.083434799588	-0.553886800082062	0.143706591642994	-3.85428945011838	0.000116066217421052	0.00456295534333116
ENSG00000072803	685.862426983768	0.174036761922539	0.089389654660807	1.94694523189433	0.0515413010688175	0.287441871345328
ENSG00000072818	39.4732936325797	-1.19400814242878	0.233294563460598	-5.11802814740876	3.08746534036013e-07	2.79121866600169e-05
ENSG00000072832	41.9781327334753	-0.0771857648489469	0.169234336683757	-0.456088086859002	0.648326636512656	0.864358098592609
ENSG00000072840	126.038382619756	0.0368545083855186	0.185366215678108	0.198819985889538	0.842403561609692	0.944808006796259
ENSG00000072849	107.914953178566	-0.196150368780811	0.106171899724284	-1.84747912856595	0.0646777303109474	0.323300656132311
ENSG00000072858	10.2561289224337	-1.07979877987287	0.297390179539005	-3.63091606302098	0.0002824170295206	0.00888221446365493
ENSG00000072864	181.859720025633	0.168217916619704	0.170010029282936	0.98945878269188	0.322438726467126	0.655116256602708
ENSG00000072952	150.402547730625	0.132298764577623	0.142780998726271	0.926585230232603	0.354141926355148	0.677227816691826
ENSG00000072954	314.164745548924	-0.293098774015674	0.156682302280439	-1.87065654352633	0.0613927018277469	0.314445209340212
ENSG00000072958	235.973497456424	-0.167516154259464	0.143233925419885	-1.16952847426611	0.24219077591387	0.584025971666164
ENSG00000073008	287.744935022957	0.0455536631330638	0.119529759804957	0.381107292505199	0.703123636404361	0.888553762662131
ENSG00000073009	27.7117181570614	-0.328746480878083	0.170652763750758	-1.92640584103415	0.0540537186720102	0.294179755775283
ENSG00000073050	113.675019622193	-0.334630014123662	0.166196480362953	-2.01346029346031	0.0440662281300589	0.26601753829257
ENSG00000073060	87.4824117578949	-0.13150828732106	0.175644063307054	-0.748720365749921	0.454025766032162	0.749058488209414
ENSG00000073067	0.0775937274005915	-0.0353060413955351	3.02257450275563	-0.0116807844978998	0.990680294322778	NA
ENSG00000073111	89.9332527277015	0.0055021545038635	0.136300917201882	0.0403676997691364	0.967799981099651	0.989577349291946
ENSG00000073146	1.22048545710233	-0.897885635305638	0.552703621807648	-1.62453365579377	0.104261963495139	0.403579087126554
ENSG00000073150	2.47013921781969	-0.318443565703387	0.711359225914789	-0.447655072293295	0.654402150756558	0.868052751954018
ENSG00000073169	73.5077535597121	0.200902751455312	0.205052280318276	0.979763556608473	0.327202845123405	0.65776373168938
ENSG00000073282	8.35971496980705	-0.326110498524658	0.246333351771781	-1.32385848761067	0.185550047251354	0.523404754938531
ENSG00000073331	49.6334794799529	-0.510414144640799	0.176608137571812	-2.8900941466146	0.00385126467773837	0.0600969533570216
ENSG00000073350	14.7099265831398	-0.494622039313651	0.275863545338884	-1.79299529666391	0.0729736761320779	0.341185550257391
ENSG00000073417	131.215183688751	0.0144484525431711	0.128218262848846	0.112686385091678	0.910279195614696	0.9690838826258
ENSG00000073464	423.868889340049	0.165253354886528	0.113150435608183	1.46047475644519	0.144159640371157	0.46922370361237
ENSG00000073536	45.2375687543127	-0.211247512513437	0.192669884659321	-1.09642206350497	0.272894112843998	0.610242923971096
ENSG00000073578	5452.17599268898	-0.00584781656098137	0.108829135768913	-0.0537339244648473	0.957147154020857	0.986116819658842
ENSG00000073584	261.773603505396	-0.0910288091007101	0.107977156687143	-0.843037656237426	0.399207383975812	0.713194544691773
ENSG00000073598	1.63284213257492	0.341880516026433	0.431607523236308	0.79210972381325	0.428296700770353	0.731126468022474
ENSG00000073605	25.759871917373	-0.605267710654812	0.256859131897198	-2.35641889071344	0.0184520967972217	0.162346462364839
ENSG00000073614	215.314769302048	-0.0322139092378479	0.120494564269917	-0.267347406358401	0.789201689620648	0.923152651755344
ENSG00000073670	126.498736766978	-1.13335480420991	0.34396932683382	-3.29492985506077	0.000984462503038742	0.0228276715398288
ENSG00000073711	825.308628445637	0.0906391861593169	0.150741638288356	0.601288318134979	0.547647968898624	0.809062464141996
ENSG00000073712	708.502246884146	0.12109930543877	0.104819552406416	1.15531217848777	0.247962610566065	0.588917793441845
ENSG00000073734	0.922392108612175	0.763412042624998	1.07503802230629	0.71012562047549	0.477626239813217	0.763976764813129
ENSG00000073737	37.4248921437471	1.50653691671762	0.449534217482052	3.35132868228829	0.000804247839560807	0.0197784738517542
ENSG00000073754	5.48568892637903	-0.857449406404471	0.442581528534106	-1.93738181809003	0.0526986875013129	0.290701998988221
ENSG00000073756	8.72015566724392	-1.22969529832657	0.486706801774839	-2.5265627968262	0.0115184794044043	0.122889462541972
ENSG00000073792	110.703639098993	0.282698724239363	0.0942593003273725	2.99916001134658	0.0027072508561106	0.046790179270085
ENSG00000073803	62.3977492679874	-0.00756941558199934	0.12379841448471	-0.0611430737098352	0.951245265440972	0.984670256689083
ENSG00000073849	696.662119722886	0.0974255589146815	0.0810136060843502	1.20258267251113	0.229137856290097	0.570354289483655
ENSG00000073861	4.63331576253258	-1.8736408809362	0.390899067284721	-4.79315771703157	1.64176454137697e-06	0.00012385338584104
ENSG00000073905	6.25233683036135	-0.150235319516909	0.254110075929506	-0.591221418384789	0.554372073564564	0.81271400985227
ENSG00000073910	1228.50888410886	0.153036467442787	0.111614176289291	1.37112034089768	0.170337445037913	0.505668060050067
ENSG00000073921	731.096885416082	0.134055761436863	0.100433541841222	1.3347708243606	0.181951365180162	0.518104308144989
ENSG00000073969	112.470677944145	0.163027060075345	0.104523554938698	1.55971599101235	0.118827011526274	0.42963045773421
ENSG00000074047	18.3060660921914	-0.0862626538804093	0.313647707479941	-0.275030398192616	0.783292884147352	0.920937023051425
ENSG00000074054	814.643982469447	0.064341162393445	0.117172015871996	0.549117141278292	0.582925062485916	0.830080135086709
ENSG00000074071	266.058142769133	-0.391351545172162	0.236815998374701	-1.65255535039042	0.0984213914798747	0.392334698707517
ENSG00000074181	842.011489213852	-0.0959538153398303	0.22669286755747	-0.423276728437452	0.672093371206084	0.873615750569407
ENSG00000074201	335.392495866955	0.0366489265516781	0.0985254626848196	0.37197416335833	0.709912085958471	0.891673056070127
ENSG00000074211	35.8836589504373	0.328176365233816	0.256302320753747	1.28042681887818	0.200395066904774	0.540372158432992
ENSG00000074219	337.514180782382	-0.058714816287524	0.124788538030856	-0.470514497677711	0.637987478820612	0.85851876594337
ENSG00000074266	64.8480551637435	0.0221035543742651	0.129274912139413	0.170981004809565	0.864238701612747	0.952685319714484
ENSG00000074276	0.78794703016866	0.461731323213403	0.615369251731051	0.750332132966573	0.453054694332343	0.748554297035976
ENSG00000074317	1.11835543284369	1.23448210637203	0.875590181324079	1.40988573501958	0.15857342544638	0.490308418140956
ENSG00000074319	452.116540115942	0.114266983428353	0.0809614055609552	1.41137598386089	0.158133780517754	0.489822072265426
ENSG00000074356	165.055427223165	-0.0115464227634559	0.088941085706389	-0.12982102334092	0.896708029451453	0.963097929277771
ENSG00000074370	89.7209062690401	-0.556318093161206	0.285680671415065	-1.94734243099329	0.0514936949271659	0.287441871345328
ENSG00000074410	2.16854069881426	-0.0950342542641097	0.538526014716251	-0.176471055561138	0.859923886127151	0.95104690673927
ENSG00000074416	1457.72075510378	-0.0982804727813982	0.14864582119673	-0.661172120347238	0.508501938397388	0.785709565386008
ENSG00000074527	645.246101942024	0.615936044826887	0.128339985096622	4.79925289350138	1.59258595382505e-06	0.000120960695064331
ENSG00000074582	205.937812879272	-0.114424440877607	0.133632123163197	-0.856264483187679	0.391851502000519	0.707474453401648
ENSG00000074590	578.232539705822	0.0554393759762064	0.0841455255794357	0.658851146207056	0.509991359954987	0.786172285420681
ENSG00000074603	421.746397558538	0.22143735950538	0.136852258571183	1.61807603189976	0.105646213126871	0.405549241726497
ENSG00000074621	38.4298320032771	-0.350021813130027	0.209158139043555	-1.67347928572427	0.0942329810486636	0.384155068577425
ENSG00000074657	550.440982802975	0.0192777522819818	0.0608395005911371	0.316862434679323	0.75134798713123	0.909108672589562
ENSG00000074660	118.321447791747	-0.397066913352509	0.217727590861928	-1.82368670769112	0.0681994495297969	0.33020245186478
ENSG00000074695	718.549609442338	0.207360641173598	0.127313278184133	1.62874323975613	0.103367385007983	0.401844308361465
ENSG00000074696	109.525454879737	-0.0200683348519753	0.104250331645431	-0.192501400573288	0.84734947092917	0.94634638059576
ENSG00000074706	12.5493633689029	-0.65136460543614	0.277746744955651	-2.34517457815805	0.0190181723629626	0.165307819721664
ENSG00000074755	474.753737253983	0.0281134058669051	0.120584566235874	0.2331426545244	0.815650633847585	0.935699214772526
ENSG00000074771	0.0635699957584637	0.0550438277066498	3.02252260550162	0.0182112211853961	0.985470350910153	NA
ENSG00000074800	1028.00516223703	-0.244302930814021	0.107707123971901	-2.26821515425253	0.0233160962492002	0.18789189074148
ENSG00000074803	0.339114430020665	-0.537674084871319	1.17539394188044	-0.457441599546726	0.647353669665324	NA
ENSG00000074842	152.928073787782	-0.251248915290369	0.160405622535663	-1.56633484112758	0.117270248453713	0.427112222271066
ENSG00000074855	72.2920687761185	-0.360673827352555	0.269275112858186	-1.33942503458351	0.180432344016479	0.515950088601355
ENSG00000074935	155.120611610164	-0.171854578801566	0.179227572921971	-0.958862389306495	0.337628074151567	0.665539803655058
ENSG00000074964	532.310799826	-0.16162030437719	0.184947341678046	-0.873872005462702	0.382187961664166	0.699013611594793
ENSG00000074966	3.88103792769679	-0.92492963278738	0.376564141000547	-2.45623396409919	0.0140401715320138	0.138789803082189
ENSG00000075035	4.43884520013233	-1.1580479248102	0.560276574447199	-2.06692190540501	0.0387415132640315	0.249164167968267
ENSG00000075043	1.78830907041216	0.588366912768404	0.864947375797547	0.680234346310243	0.496356087971292	0.777418184403261
ENSG00000075073	22.1859448731462	0.0854651807206419	0.224412020715415	0.380840475693695	0.703321623215552	0.888553762662131
ENSG00000075089	113.621607082173	0.0315739536158172	0.173006615421293	0.182501423653256	0.855189237207047	0.948827997652573
ENSG00000075131	16.115499593261	0.0146414165002352	0.24492195420028	0.0597799268262512	0.952330913052084	0.985018253307377
ENSG00000075142	298.307678233296	-0.132061195681813	0.115308658530447	-1.14528429490786	0.252091409524227	0.591538868231609
ENSG00000075151	508.33190484056	0.315361119588452	0.122532687937432	2.57368972228441	0.0100620463610517	0.112460866162525
ENSG00000075188	84.604708744157	0.140367294652433	0.130597243939586	1.07481054284244	0.282459559317683	0.618001367780115
ENSG00000075213	19.0748262264573	0.479576437951699	0.308075559608545	1.55668446585335	0.119545418585237	0.430318103208482
ENSG00000075218	4.9432173839014	-0.136467457513735	0.363535205189957	-0.375389936285338	0.707370488275648	0.889992281000406
ENSG00000075223	473.065774840407	0.199561778439957	0.169139050080245	1.17986815194527	0.238052658420641	0.579432729728899
ENSG00000075234	170.498976313622	-0.146572706880168	0.12314236938286	-1.19027031569013	0.233940163985368	0.575761474902819
ENSG00000075239	2957.18920954093	-0.0477964611399793	0.148010530581063	-0.322926084734234	0.746751220999192	0.907945270953055
ENSG00000075240	332.94147007229	-0.110382680814983	0.195315107362175	-0.565151781169183	0.571970530715061	0.824538537822293
ENSG00000075275	164.115385385554	-0.162207135750017	0.208577809148404	-0.777681654689384	0.436756709873561	0.737728996329547
ENSG00000075290	0.0603084572295254	-0.269876261563258	2.45946464737812	-0.109729677086823	0.912623763615261	NA
ENSG00000075292	611.088397055745	0.00818636678184828	0.132748754163399	0.0616681251243366	0.950827124103928	0.984670256689083
ENSG00000075303	122.750411857969	0.18628843022459	0.190716050824577	0.976784226703289	0.328675986540595	0.659028954574032
ENSG00000075336	494.345844464521	0.0657536993638916	0.136461231033714	0.481848938821654	0.629913261218817	0.853310065701054
ENSG00000075340	40.0942749207657	0.555210507855613	0.248502375583724	2.2342261580053	0.0254681961274905	0.197236673810971
ENSG00000075388	0	NA	NA	NA	NA	NA
ENSG00000075391	463.3168325419	0.0714727372650944	0.145555378328463	0.491034670692879	0.623401925950982	0.850106463345051
ENSG00000075399	88.9866273972368	0.0283026179863684	0.192763653401268	0.146825490630498	0.883269764115542	0.958377737254618
ENSG00000075407	151.692063157537	-0.190718509234517	0.150051379195733	-1.27102136785918	0.203721046998812	0.543954439732568
ENSG00000075413	464.101653121906	-0.146724131724086	0.0980594164860171	-1.49627783829418	0.134581267787866	0.455057496926566
ENSG00000075415	6968.22053873976	-0.0416378970117252	0.114567710029523	-0.3634348369274	0.716280082163161	0.89478905556969
ENSG00000075420	474.516031456354	0.234685256950716	0.140891535667806	1.6657157993086	0.0957700336281587	0.3873557904282
ENSG00000075426	292.059665115986	-0.048441252512217	0.117005909681719	-0.414006887720353	0.678869062581044	0.876324606228746
ENSG00000075429	0.0467164768692352	-0.0353060491563652	3.02257450275985	-0.0116807870655059	0.990680292274264	NA
ENSG00000075461	0.245491003595161	0.0679240228913338	1.01426998984122	0.0669683847216727	0.946606872016181	NA
ENSG00000075539	375.590871651196	0.214637319427313	0.132679897539008	1.61770790759173	0.105725561037719	0.405713118782117
ENSG00000075568	386.043876469985	0.0681360738360824	0.111635272645733	0.610345388346095	0.541633036289773	0.805412965637276
ENSG00000075618	145.637966433239	0.0231973842621822	0.310687067258211	0.0746647888079065	0.940481423902711	0.980894450992412
ENSG00000075624	3226.80572960523	-0.450771172160984	0.160755809670967	-2.80407391237441	0.00504613356919449	0.0725097571429298
ENSG00000075643	3.73585206244617	-0.141656423342822	0.289549578959788	-0.489230286059213	0.624678670135452	0.850983254286171
ENSG00000075651	437.946460537705	0.0697080031967168	0.10865265308506	0.641567428106381	0.521154087292427	0.79279043322024
ENSG00000075673	0.0536963004574943	-0.306025548229525	2.91479005594847	-0.10499059704317	0.916383269954748	NA
ENSG00000075702	361.881516069356	-0.277971463607849	0.289146717532966	-0.961350922395155	0.336375751876531	0.664324973669646
ENSG00000075711	321.342600352619	0.232671890636391	0.147838583597905	1.5738238623093	0.115528175787975	0.424267453257011
ENSG00000075785	1813.63678303577	0.0518011702607479	0.056138757834697	0.922734528848656	0.356145567145264	0.67931412952539
ENSG00000075790	561.861466302798	0.152813372958694	0.158278278519437	0.965472801373236	0.334308052636816	0.663279779758391
ENSG00000075826	75.1555834691352	-0.436099925778049	0.194605223267668	-2.24094666348303	0.0250295301002948	0.195672506822642
ENSG00000075856	252.220672820923	-0.063864366100245	0.0659722645171321	-0.968048718164893	0.333020039338625	0.662538977051987
ENSG00000075884	30.6881237999183	-0.961838107399261	0.279751901942049	-3.43818254933082	0.000585632752723127	0.0155310918863509
ENSG00000075886	92.5968007982366	-0.869947644353388	0.290161233628481	-2.99815255633789	0.00271621669671202	0.04690883127423
ENSG00000075891	0.0412874009041612	-0.0353057073081499	3.02257450257395	-0.0116806739678656	0.990680382506969	NA
ENSG00000075914	131.806798608862	0.0444326659013579	0.125173191797084	0.35496950475935	0.72261243714444	0.897737605509922
ENSG00000075945	607.673859144351	0.302636010360112	0.133077305687505	2.27413689206159	0.0229577571679056	0.186146230050593
ENSG00000075975	420.080447962711	0.028613359090141	0.086068987409707	0.332446795893336	0.739551907874695	0.904891853487965
ENSG00000076003	71.3979883905661	-0.021895366056108	0.124440475776578	-0.175950517060214	0.860332817508516	0.95104690673927
ENSG00000076043	454.858697549934	0.218132548008705	0.112942665092704	1.93135647923361	0.0534389832684668	0.292702256599338
ENSG00000076053	128.545546152691	-0.00210938040424	0.130454979833738	-0.016169412673463	0.987099237423571	0.995680060548375
ENSG00000076067	177.938380900039	-0.0772243063258203	0.113725118780899	-0.679043531927185	0.497110279821833	0.777984874467238
ENSG00000076108	491.755528025903	-0.262285744260822	0.0903889766432712	-2.90174481448062	0.0037109069463092	0.0587691858943862
ENSG00000076201	210.844491301876	-0.231073529231813	0.18185101967864	-1.27067491642421	0.203844322759191	0.544125557196787
ENSG00000076242	509.61998572674	0.146091045507028	0.107998864035008	1.35270909386299	0.176148584086651	0.512373549495364
ENSG00000076248	245.244817504992	0.149767590515944	0.0859258847273796	1.74298572532733	0.0813361083085003	0.357979390841905
ENSG00000076258	59.0001664132753	0.103584573638205	0.164825116753036	0.628451389440904	0.529708281404722	0.798190561020815
ENSG00000076321	131.453116091053	0.0851325649583702	0.114823243964914	0.741422746986522	0.458437156533992	0.751663242925622
ENSG00000076344	104.51878437915	-0.242328097905355	0.253160299727163	-0.957212083278926	0.338460219385765	0.666193730271514
ENSG00000076351	150.800812075161	-0.186009592501564	0.103482318123584	-1.7975012144531	0.0722560855012404	0.339683893942994
ENSG00000076356	349.608147593347	0.544751110141339	0.164733396120004	3.30686504966184	0.000943463316318954	0.0220371713947722
ENSG00000076382	9.01137740253035	-0.328220893888405	0.269566491645136	-1.21758788299431	0.223380621318723	0.564327330472574
ENSG00000076513	193.530042189274	-0.305438663026955	0.100357108132214	-3.04351798005736	0.00233829467539992	0.0426237715115757
ENSG00000076554	94.2137864909238	0.103812151567538	0.151044228791255	0.68729637933408	0.491895979980342	0.774956318605469
ENSG00000076555	920.26396290106	-0.192802915317703	0.116968595332993	-1.64833060334546	0.0992848480373267	0.393666740604108
ENSG00000076604	13.1692024697929	-0.335492047123206	0.242652139028144	-1.3826049441266	0.166786032257874	0.500071899302048
ENSG00000076641	174.322437696921	0.0804628948437566	0.121717180800579	0.661064397930695	0.508571015801325	0.785709565386008
ENSG00000076650	52.9849496192275	0.179629921588017	0.115100817258741	1.56063115680767	0.11861080304074	0.429282337113703
ENSG00000076662	133.495573914722	-0.939033443367139	0.273683245151712	-3.43109583798818	0.000601148178061464	0.0157813705913061
ENSG00000076685	408.278602323051	0.132658799201268	0.130940818742227	1.01312028193762	0.311002711693954	0.645117561739525
ENSG00000076706	1162.65648311881	0.335494520084844	0.146005079390911	2.29782772958603	0.0215715958683039	0.178669783286063
ENSG00000076716	81.5711775747319	-0.00967078480981429	0.133445147072671	-0.0724701124166609	0.942227789747483	0.981877127909558
ENSG00000076770	67.9772981446074	0.268784293766387	0.279451625822754	0.961827625711747	0.336136198561876	0.664324973669646
ENSG00000076826	1.85123395853762	-1.23297146875606	0.697990364123969	-1.76645915492477	0.0773188482929077	0.351026482441792
ENSG00000076864	42.7361288256534	-0.11854925965627	0.192617320942105	-0.615465208821497	0.538247538720465	0.803167399464102
ENSG00000076924	168.278242844534	-0.210854618770595	0.190832273283205	-1.10492117052799	0.26919374814733	0.607242791810272
ENSG00000076928	199.007863435991	-0.727487070609831	0.21530778237468	-3.37882385200482	0.000727966351833243	0.0183470526370613
ENSG00000076944	9.24184591451962	-2.14148064713108	0.356169157301138	-6.01253815282067	1.82640828426074e-09	3.23680134821764e-07
ENSG00000076984	224.128279772002	-0.213427546699849	0.206926569963906	-1.03141682934713	0.302345392165896	0.637643804973977
ENSG00000077009	3621.29719914555	-0.0813565650424954	0.276832381565283	-0.293883846183326	0.768846662212486	0.915337757989152
ENSG00000077044	345.097622380506	-0.0124301839361157	0.141729943881826	-0.0877033010503405	0.930112495877725	0.976556894534023
ENSG00000077063	15.4365609318103	-0.106129091940948	0.305809006814852	-0.34704370890293	0.728558482019435	0.900743432592339
ENSG00000077080	0.0250920355420786	-0.125339145742837	3.02262494784913	-0.0414669857840043	0.966923611733197	NA
ENSG00000077092	135.715537216035	-0.0489299660367775	0.114052445422486	-0.429012862069949	0.66791386447658	0.87212063227313
ENSG00000077097	911.655260934258	0.096832920096327	0.143510484308781	0.674744570494087	0.499838062076684	0.779785763598997
ENSG00000077147	702.054174502921	0.06139399615081	0.131207999662885	0.467913513722871	0.63984643912177	0.859614481069008
ENSG00000077150	101.089770276713	-0.68009620364332	0.176247231973339	-3.85876246695436	0.00011396263386545	0.00451203123087853
ENSG00000077152	45.2074138565956	0.519879837908315	0.172240624778574	3.01833460356203	0.00254168100256477	0.0448307557561386
ENSG00000077157	12764.8149187617	0.212904051750271	0.145699592969901	1.46125357944035	0.143945864012217	0.469152293161434
ENSG00000077232	526.224267349099	0.199113354620191	0.12854822715311	1.54893893933701	0.121396399154573	0.43315371312654
ENSG00000077235	597.962922005056	0.0389415204636526	0.130571363637369	0.298239364121243	0.765520479805896	0.914658951877679
ENSG00000077238	95.2710578623194	-0.561211834262037	0.170345756373646	-3.29454543634795	0.000985810059586032	0.0228352060482947
ENSG00000077254	260.865705509261	0.105275546886539	0.119696137863588	0.8795233393956	0.379117584076961	0.696745950811009
ENSG00000077264	3.62204175517335	-0.450568066851893	0.372436494696034	-1.20978495198121	0.226361421916524	0.56666486002197
ENSG00000077274	2.1583368367322	-0.445486232822221	0.512399222042005	-0.86941239107834	0.384621608015531	0.701178279311785
ENSG00000077279	0.485910985762981	0.637806835948839	0.647331377117698	0.985286452185791	0.324483385493613	NA
ENSG00000077312	158.712813871819	-0.267777083460164	0.145975565857575	-1.83439661211129	0.0665951421574714	0.32697219093587
ENSG00000077327	0.34319493307478	-0.0917250783537622	0.87673282299548	-0.104621471841753	0.916676176141214	NA
ENSG00000077348	80.7612645026192	-0.312554501881037	0.205643545683448	-1.51988481253946	0.128539928153092	0.445887047756539
ENSG00000077380	460.429130391698	0.0931810525284854	0.120138879955125	0.77561113074544	0.437978626284689	0.738602268118159
ENSG00000077420	16.0467153229573	-1.46084273259871	0.305666944828994	-4.7791976113609	1.75996150787023e-06	0.000131218308565176
ENSG00000077454	147.697125660632	-0.373572661931407	0.232674075476544	-1.60556203421582	0.108370172867745	0.410710448088381
ENSG00000077458	40.0387289208408	-0.0565306176430731	0.175825487150079	-0.321515489929059	0.747819775624941	0.907964102687621
ENSG00000077463	50.1908827437751	-0.41024378294842	0.24822733513139	-1.65269382089315	0.098393192608233	0.392334698707517
ENSG00000077498	0.127489427912511	0.0672404596040142	1.68640914113215	0.0398719729180744	0.968195195699459	NA
ENSG00000077514	60.0902709593236	-0.145982897428168	0.0941005122653901	-1.55135071971187	0.120817658192132	0.432141327475621
ENSG00000077522	18597.8634110986	0.179031735292575	0.128258301749104	1.39586859369768	0.162754069707543	0.495551215397244
ENSG00000077549	1116.18668942963	-0.0324558187932881	0.0645200662836625	-0.503034492410409	0.614940021717985	0.846800455987713
ENSG00000077585	210.494764963745	0.1928014643795	0.0905785212823024	2.12855610414089	0.0332910035098312	0.230298969011551
ENSG00000077616	16.4449711016992	-0.597506203705272	0.234775243373926	-2.54501366974893	0.0109273460402398	0.119315437962547
ENSG00000077684	242.368308227904	-0.0158681241506766	0.120574868231647	-0.131603910362074	0.895297592409657	0.962402890218439
ENSG00000077713	22.5394614239717	0.0382433191681096	0.183810812139608	0.208058050138329	0.835183641494852	0.942859041884116
ENSG00000077721	464.947374585065	0.0069263169775208	0.106884837016276	0.0648016797412159	0.948331904023406	0.983831056432804
ENSG00000077782	1001.95484126754	-0.101098253779758	0.108764618862028	-0.929514164050027	0.352622688269785	0.67658228467643
ENSG00000077800	0.239163617181763	-0.296830526756325	1.41891270659774	-0.209195763330686	0.83429541963161	NA
ENSG00000077809	322.539083036559	0.00210888840354053	0.124890967659209	0.0168858360461668	0.986527692355346	0.995624215931869
ENSG00000077935	0.47682238033307	-0.864305454017774	0.741041420187532	-1.16633892583096	0.243477440899397	NA
ENSG00000077942	1186.09283784406	0.192741708196586	0.24622602654097	0.782783651688888	0.433754169390238	0.735479738464889
ENSG00000077943	86.9385620278224	0.648781642913297	0.229540392630711	2.82643780241793	0.00470688839299127	0.0693761173699638
ENSG00000077984	13.420021063283	-2.88182883047096	0.435195708985293	-6.62191462592832	3.54575838112928e-11	1.27704491371963e-08
ENSG00000078018	99.4664427496601	0.282702172548241	0.142857938578838	1.97890418523875	0.0478267949687115	0.27696377895522
ENSG00000078043	129.903032664519	0.115576436819425	0.0993813902736834	1.16295854285337	0.244846323093249	0.585878524932733
ENSG00000078053	42.845454310108	-0.32067361661312	0.214133590661053	-1.49753999651884	0.134252806499427	0.454648717601586
ENSG00000078061	438.712254071474	-0.206219489411293	0.14673049030056	-1.40543038457022	0.159893336795519	0.492684500821828
ENSG00000078070	473.140158042299	-0.0487643393770413	0.123157568558221	-0.395950812832006	0.692141314627696	0.883362151950461
ENSG00000078081	3.19159062214794	-2.74693014621937	0.749533021855553	-3.66485540479463	0.000247478360858197	0.00792853916494051
ENSG00000078098	32.9041580419707	1.30222436698738	0.338674767087572	3.84505872163384	0.000120523573031189	0.00469135903489204
ENSG00000078114	14349.9829236372	0.170921332743022	0.160544552667031	1.06463489357694	0.287041183050767	0.622433310132427
ENSG00000078124	80.4922581156438	0.0833444639119648	0.145400322323758	0.573206871759091	0.566504632150375	0.82058130844342
ENSG00000078140	306.80230578432	0.0865206994702564	0.0967343817074802	0.894415180446292	0.371099793257867	0.691521501221438
ENSG00000078142	182.561072675465	0.0880012274108292	0.118127572625914	0.744967711217696	0.456291239658849	0.750685427405847
ENSG00000078177	42.2675174528152	0.0433962498709093	0.218811635269744	0.198326975699495	0.842789247301284	0.944808006796259
ENSG00000078237	54.0463293180162	0.105225546774402	0.138279856790197	0.760960773441168	0.446680497245406	0.745134879985799
ENSG00000078246	58.4320014713698	-0.0366533468345873	0.143609505143778	-0.255229253787142	0.798546037835749	0.927614473540668
ENSG00000078269	208.097565019353	-0.0434011653774576	0.106615661428002	-0.4070805808091	0.683948805553823	0.878289540975149
ENSG00000078295	4.19612447598297	0.166071132869924	0.468993833713597	0.354100887755678	0.723263276803899	0.898296288504981
ENSG00000078304	1018.27230873036	0.0115575419949784	0.0817307938777363	0.141409882941645	0.887546147267081	0.959613880234054
ENSG00000078319	45.4925890137434	0.0467658062736061	0.109077175674253	0.428740531504658	0.668112060721594	0.87212063227313
ENSG00000078328	437.137273075878	-0.257920690992115	0.138229380121725	-1.86588908063532	0.0620568856217666	0.316376770761198
ENSG00000078369	1275.4986579964	0.009031308884826	0.0634041122806661	0.142440427914956	0.886732131064476	0.959105279083059
ENSG00000078399	0.163317223493707	-1.18485632962322	1.69414960284479	-0.699381168955582	0.484313852993735	NA
ENSG00000078401	23.5544080268686	0.46794680479468	0.232176341232952	2.01548014026618	0.0438543648865497	0.265384739856489
ENSG00000078403	181.798299697635	-0.260504998602445	0.145768112329373	-1.78711924329388	0.0739182179145949	0.34388658120896
ENSG00000078487	44.2121861831686	-0.140082139070221	0.107639447712421	-1.30140150332689	0.193121059344289	0.532525716863173
ENSG00000078549	69.3420758163938	-0.515426276170221	0.237264050986612	-2.17237408712753	0.0298274579209178	0.216397107835024
ENSG00000078579	0.0201718458793616	-0.442778490967468	3.02273526485824	-0.146482722491489	0.883540328250529	NA
ENSG00000078589	3.24414410390617	-3.52688281171295	0.599092081916307	-5.88704627914887	3.93158650275849e-09	6.27088047189979e-07
ENSG00000078596	499.701708752485	0.131806235505933	0.127815776142788	1.03122039769713	0.30243747735709	0.637704696250803
ENSG00000078618	905.079690320348	0.0819780781674685	0.0883495144881206	0.92788374268306	0.353467878331242	0.677038472074548
ENSG00000078668	1919.35150560508	0.0952415359517625	0.112936338423811	0.843320558121461	0.399049188211454	0.713134205695226
ENSG00000078674	926.957575202274	0.102992095412772	0.117475399273422	0.876712026941567	0.38064307256535	0.698116737816517
ENSG00000078687	191.470215872136	-0.146811056531304	0.0973263808477078	-1.5084405199555	0.131441819036288	0.450441645709073
ENSG00000078699	165.515392630656	-0.139092491478798	0.0893872246498079	-1.55606678721395	0.119692211734181	0.43032154049658
ENSG00000078725	8.68248419640067	-0.256793563141412	0.318438029699093	-0.806416128701926	0.420002950216736	0.726016373276281
ENSG00000078747	322.119988444188	0.0603110859004126	0.115641453648178	0.52153517616529	0.601994007685539	0.840237588411197
ENSG00000078795	57.7762539361189	0.0576823127563984	0.12268900082749	0.470150644045949	0.638247393638981	0.858713279505841
ENSG00000078804	1395.50288353727	0.219647133005634	0.109863323701491	1.99927624256513	0.0455784732073068	0.270108096263047
ENSG00000078808	690.543513403842	0.354825493191739	0.144233107167632	2.4600835422574	0.0138904677754535	0.1380392280489
ENSG00000078814	1543.37968189783	-0.460205548189459	0.227642802432719	-2.02161255823353	0.0432163936604041	0.263667232359788
ENSG00000078898	0.0125460177710393	-0.215364406637002	3.02267847631525	-0.0712495253215083	0.943199166032416	NA
ENSG00000078900	4.3862012721357	-0.618111659047715	0.365973310269632	-1.6889528326323	0.0912284693317299	0.37841048561201
ENSG00000078902	356.757164213183	-0.173370343427297	0.17662364852529	-0.981580580374393	0.326306518450165	0.657421796247474
ENSG00000078967	310.934377365223	-0.0801749192087307	0.101069795995227	-0.793262897379522	0.427624668825287	0.731024936352838
ENSG00000079101	0.111527835787214	0.334976660424217	1.43447352302033	0.233518886928574	0.815358505262228	NA
ENSG00000079102	177.657288755533	-0.0737723525199553	0.10008585989503	-0.737090659932658	0.461067218692716	0.753391590247868
ENSG00000079112	3.41376606630026	1.07544779214072	0.383507825035636	2.80423950160805	0.00504354249778423	0.0725097571429298
ENSG00000079134	73.9318686173962	-0.234659299890169	0.226100978971695	-1.03785176409849	0.299339073167357	0.635082328154593
ENSG00000079150	63.4611181340763	0.160776763305841	0.145898810445988	1.1019744630842	0.270472773839567	0.608589202393006
ENSG00000079156	87.084937178407	0.263675991243591	0.135336917685347	1.94829316163848	0.0513798949344193	0.287187247530809
ENSG00000079215	566.224759707006	-0.0955080737330874	0.140649352231166	-0.679050932108909	0.497105591097103	0.777984874467238
ENSG00000079246	1094.4225970356	0.0696218620138107	0.09807300801237	0.709898303568187	0.477767202505902	0.763976764813129
ENSG00000079257	63.5439859826115	0.0341542962056573	0.159474129078034	0.214168256651491	0.830415849273244	0.940657734199338
ENSG00000079263	5.86731931242944	-2.66011710867124	0.416052831075806	-6.39370029472667	1.61918654055696e-10	4.10868584666328e-08
ENSG00000079277	206.767958737005	-0.143428111225136	0.0810753665046116	-1.76907138886604	0.0768819618637951	0.350219136764289
ENSG00000079308	7281.83666769671	0.0373561949449119	0.164313252143288	0.227347426075748	0.820153597775391	0.937258435942911
ENSG00000079313	96.4383698433799	0.217008294992191	0.229305346962847	0.946372589503339	0.343958580981385	0.6709115228262
ENSG00000079332	547.900170429186	0.0778492611948376	0.0980079176488466	0.794316041625988	0.427011467530657	0.731024936352838
ENSG00000079335	26.0834505564749	-0.210351359181099	0.155329369904376	-1.35422785343555	0.175663695336878	0.511684100818222
ENSG00000079337	196.308986639414	-0.558489042029612	0.195304732191775	-2.85957762396262	0.00424205586258101	0.0644306381857019
ENSG00000079385	32.0060396139315	-0.408511571536398	0.215301571943462	-1.89739242425816	0.0577761647461197	0.305278665559237
ENSG00000079387	57.390889423217	-0.189838454490822	0.116918225778343	-1.6236857275847	0.10444289861699	0.403636193512875
ENSG00000079393	83.9275064187033	0.123503419510332	0.188357044455549	0.655687818139864	0.512025008481714	0.787456265572828
ENSG00000079432	298.867025548955	-0.289941941458542	0.253680798315174	-1.14294003875814	0.253063487299115	0.592229490989363
ENSG00000079435	158.582922346804	-0.0259146300850379	0.2456015853034	-0.105514913729179	0.915967236603154	0.971249745635995
ENSG00000079459	621.787150731192	-0.0389689697645745	0.0862015517094669	-0.452068077566808	0.651219939855532	0.866714820418049
ENSG00000079462	7.84399374175063	-1.11117259505757	0.340434439575256	-3.26398409175031	0.00109857333567628	0.0247789319046982
ENSG00000079482	68.7776399384964	-0.0283957188248441	0.118102592632415	-0.240432645820263	0.809994872610674	0.932954325341536
ENSG00000079557	0.0376380533131179	-0.0353057087782897	3.02257450257476	-0.0116806744542491	0.990680382118918	NA
ENSG00000079616	265.909223190926	-0.365630815150488	0.178843327421532	-2.04441966285216	0.0409121064520912	0.255757933111757
ENSG00000079689	9.10447133360873	-0.555216216268189	0.39245314717082	-1.41473248531888	0.157146945906724	0.488595320003703
ENSG00000079691	52.9184705840684	-0.162872801417278	0.172682439992862	-0.94319261080635	0.345582392246691	0.67184928289604
ENSG00000079739	1817.67671875372	-0.00999507916924484	0.104075575618137	-0.0960367416647082	0.923491391783701	0.974303545925904
ENSG00000079785	1174.56365843815	0.096604466197282	0.133031988624626	0.72617471328546	0.467731671569721	0.757553457756731
ENSG00000079805	991.119531571402	-0.152024908921784	0.148903163060608	-1.02096493987778	0.307271049800569	0.64178865794095
ENSG00000079819	630.51564878473	-0.182715156176194	0.141611517660287	-1.29025632374417	0.196961676056675	0.537981270094886
ENSG00000079841	4.40616622141451	-0.213504511761268	0.380421082132882	-0.561232070957336	0.574639342537293	0.825879932989493
ENSG00000079931	40.6729367570342	1.003634003943	0.264654150334644	3.79224736386696	0.000149290096272637	0.00546499647502947
ENSG00000079950	401.459389678782	0.0346371138606612	0.139669407608436	0.24799356175238	0.804139388216699	0.930258980274397
ENSG00000079974	47.5346718636808	-0.365208397845755	0.15947145559051	-2.29011766709858	0.0220144964859161	0.180796812805852
ENSG00000079999	473.126683896904	-0.0484633735235733	0.134619537564284	-0.360002525639571	0.718845244838034	0.895867559178711
ENSG00000080007	2.66403627905884	0.549704733819799	0.476375746645357	1.15393098345335	0.248528465387805	0.589133825064722
ENSG00000080031	10.3753345463676	0.137607286083826	0.329377283954278	0.41778013477981	0.676107876380697	0.875064561501244
ENSG00000080166	2.57334602905709	-0.336655852014638	0.530211028364245	-0.63494690605221	0.525463043460318	0.795261936877011
ENSG00000080189	120.77966008553	-0.233092305674162	0.148133030197701	-1.57353363637451	0.115595306118032	0.424267453257011
ENSG00000080200	258.483402992718	0.0212967266679442	0.111568238408319	0.190885210448534	0.848615527472199	0.946721858935562
ENSG00000080224	1.57758762476101	-0.303814198760195	0.634151680072392	-0.479087587886723	0.631876319404578	0.855144837651932
ENSG00000080293	2.64231821487806	0.249366736806726	0.361953859457422	0.688946202094747	0.490857123056867	0.774234623003451
ENSG00000080298	29.2671111524641	-0.164684176417002	0.196673683245782	-0.837347293746448	0.402397382664926	0.715270377901415
ENSG00000080345	218.805731288905	0.18683679509976	0.161004514947289	1.16044444567861	0.245867899898751	0.586973826044796
ENSG00000080371	870.524926839595	0.165227466114604	0.137707451363699	1.19984404967471	0.230199912867651	0.571786880348683
ENSG00000080493	172.518217579288	0.159960288107584	0.162660880438244	0.983397407395169	0.325411885793591	0.657370880369604
ENSG00000080503	798.741281018023	-0.0134917177350483	0.0813928554349041	-0.165760467094543	0.868345458336703	0.953840071170258
ENSG00000080511	0.0250920355420786	-0.125339145742837	3.02262494784913	-0.0414669857840043	0.966923611733197	NA
ENSG00000080546	429.946752291843	-0.152109096447175	0.135155379517097	-1.12543871350628	0.260403173856973	0.599309959837746
ENSG00000080561	22.4281801726771	-0.183399728127895	0.223574755673399	-0.820306065304652	0.41204164958759	0.721990610695142
ENSG00000080572	0.0827209094700241	0.0317220207648854	2.65087006647333	0.0119666449012673	0.990452226663675	NA
ENSG00000080573	225.810493578115	-0.693690691621697	0.205551422311779	-3.37477933171152	0.000738749013817708	0.018576875538907
ENSG00000080603	638.904973750105	-0.127592405565092	0.140685149819927	-0.906935847375551	0.364440723113142	0.685963773430559
ENSG00000080608	87.0940774412729	-0.0917910822694997	0.14418904504132	-0.6366023316348	0.524383906056631	0.794952046698312
ENSG00000080618	0.232950355056964	-0.125859782131509	0.875271009983932	-0.143795213934733	0.885662182325327	NA
ENSG00000080644	4.90297298401814	0.984580415781318	0.497056396684857	1.98082234198781	0.0476112003668332	0.276575989643961
ENSG00000080709	74.9762108602616	-0.365751925802576	0.194161199314075	-1.88375394823832	0.0595982653793955	0.310159123224538
ENSG00000080802	178.876095944913	0.0181111040227554	0.0762407317215481	0.237551550382571	0.812228932016342	0.934140998600204
ENSG00000080815	213.805331628768	-0.121391963701655	0.0893953728964974	-1.35792222537294	0.174488364193785	0.510630112316801
ENSG00000080819	92.6040906503032	0.155997963771184	0.126697948594178	1.23125879702169	0.218226086939732	0.558897298854605
ENSG00000080822	266.241113923277	-0.0578503352778071	0.129814113375657	-0.445639798119634	0.65585745764559	0.868688768096802
ENSG00000080823	56.2219142671873	-0.184561794763572	0.131359063509146	-1.40501758944652	0.160016047897558	0.492781457668248
ENSG00000080824	5389.04701682057	0.189516115555372	0.149759403165489	1.26547055843933	0.205702695897991	0.545861486857284
ENSG00000080839	40.1830595519963	0.0461797213489725	0.162784037187724	0.283687038033819	0.776650228966924	0.918488065296338
ENSG00000080845	487.929521837302	0.0119326712933677	0.141256976112835	0.084474916720828	0.932678845101458	0.977889627364682
ENSG00000080854	101.858610311829	-0.0739376589068239	0.252937023678811	-0.292316474003872	0.770044664186987	0.915688259961937
ENSG00000080910	0.0250920355420786	-0.125339145742837	3.02262494784913	-0.0414669857840043	0.966923611733197	NA
ENSG00000080947	17.085689308258	-0.485327023535416	0.25230974746698	-1.92353655935917	0.0544126996871984	0.295557184143795
ENSG00000080986	9.62775683933132	-0.929290223199579	0.468326652936787	-1.98427789102366	0.0472248694663953	0.275478405220639
ENSG00000081014	97.5037051165234	0.137208161788333	0.126628911061034	1.08354530287479	0.278566453898845	0.614723679766894
ENSG00000081019	95.0986909575206	-0.122267988193849	0.118028081227767	-1.0359228661686	0.300238128970387	0.635858962289293
ENSG00000081026	82.2997996269358	0.136274262315634	0.103910162331419	1.31146231762193	0.189701616711275	0.528777568488675
ENSG00000081041	12.0312914899704	0.0341816576973064	0.342018543833306	0.0999409485643736	0.920391206819943	0.973184239491193
ENSG00000081051	0.126906073637975	0.386560768557336	1.52420258077499	0.253615085968945	0.799792940698081	NA
ENSG00000081052	165.357202265081	-0.203867825868917	0.175897951295176	-1.1590119405473	0.246451317931406	0.587621957679516
ENSG00000081059	24.7697640014776	-0.517385567393392	0.246840297621616	-2.09603363947688	0.0360792069417664	0.238904343433458
ENSG00000081087	229.230915738885	0.176102191870774	0.155492245852399	1.13254645532575	0.257404765246624	0.596736169107689
ENSG00000081138	0.134925746264742	-0.236709025226485	1.7172207055192	-0.137844264552422	0.890363500200776	NA
ENSG00000081148	2.52835116877148	-0.0461002142160362	0.338504882319142	-0.136187737973519	0.891672868531599	0.961445341284932
ENSG00000081154	604.049870717601	0.0666731557121729	0.175272112346725	0.380397969873721	0.703650021371022	0.888668574673356
ENSG00000081177	137.876982946178	0.0873534147068571	0.0634983065847819	1.37568101269322	0.16892041289794	0.50346941003884
ENSG00000081181	247.095250723626	0.0492963412268894	0.127666666289316	0.386133222239665	0.699398006432746	0.886382411130082
ENSG00000081189	447.014413243433	0.151402698518102	0.113448805720416	1.33454642873208	0.182024841451635	0.518119795999133
ENSG00000081237	96.4106955277752	-2.50266218539588	0.321453094011625	-7.78546615981667	6.94566334944215e-15	1.10783330423602e-11
ENSG00000081248	0.677031586547997	-0.156266510009387	0.744401808322311	-0.209922260078292	0.833728348276345	0.942545262100586
ENSG00000081277	8.21778628941889	2.23490117813236	0.534558293762079	4.18083715885077	2.90437811409003e-05	0.00145741041095798
ENSG00000081307	269.852797007475	-0.0264058238323557	0.121251945505478	-0.217776496057647	0.827603258475181	0.939612798037393
ENSG00000081320	50.9497107414999	-1.05778564145029	0.28593825278103	-3.69934988117991	0.000216152447025877	0.00720400618222065
ENSG00000081377	330.322680731343	0.120768091887809	0.0830998599317748	1.45328875387949	0.146143598459886	0.472406854894218
ENSG00000081386	74.5035898844126	-0.0225076357809169	0.102572032228156	-0.219432483611636	0.826313168302424	0.939203659882167
ENSG00000081479	1.26964903719292	0.994258419225641	0.675967839473833	1.47086645423777	0.141327236288942	0.464503559954676
ENSG00000081665	62.9275927283084	0.0563052317120493	0.117367855052237	0.479732987256088	0.631417268629711	0.85477706023046
ENSG00000081692	184.460468307824	0.074931243336001	0.253795301756448	0.295242830806647	0.767808385203345	0.915156847714926
ENSG00000081721	36.7622784681959	-0.202638663729831	0.141290221496644	-1.4342016141198	0.151514736583315	0.480995744655307
ENSG00000081760	133.169199368735	-0.141142563906106	0.125646334761516	-1.12333212245309	0.261296466037756	0.59984523878107
ENSG00000081791	997.015563731101	0.0838675295907356	0.0816326247610252	1.02737759365515	0.304242697942089	0.639702010794248
ENSG00000081800	0.0679169194970885	-0.405439363131192	3.02250402859877	-0.13414022257537	0.893291694025059	NA
ENSG00000081803	110.436866550258	-0.15899571643156	0.16127732620917	-0.98585287943917	0.324205312534544	0.656584856602247
ENSG00000081818	16.4597817692433	0.166217149526257	0.171606546948827	0.968594453309659	0.33274757191106	0.662173895443719
ENSG00000081842	0.242061634266333	0.0679501270472863	1.21114382255401	0.0561040941479567	0.955258882419493	NA
ENSG00000081853	34.0946901650079	0.21421540021906	0.187444654171378	1.14281946938432	0.253113553536933	0.592261578624396
ENSG00000081870	62.8050713702769	0.0228831789098645	0.182463845880943	0.125412126437342	0.900197288401533	0.964281178643684
ENSG00000081913	81.4141906579878	0.0176813082275141	0.097357592842917	0.181612011053337	0.85588722215365	0.948882612336587
ENSG00000081923	111.058439827457	0.0285701705798441	0.144409631310626	0.197841171122371	0.843169332876837	0.94496062647302
ENSG00000081985	1.63478074115584	-1.53147059046631	0.488728806476775	-3.13357954385095	0.00172688105979575	0.0340667615584992
ENSG00000082014	558.52588618142	-0.212372382705586	0.15066871092237	-1.40953208801931	0.158677892138629	0.490308418140956
ENSG00000082068	108.191695067931	-0.0817254783671792	0.0994444573317855	-0.821820346351845	0.411179152069575	0.721990610695142
ENSG00000082074	35.8825918349999	-2.7757318883528	0.384536875718428	-7.21837634730587	5.26119454061229e-13	4.51855669584124e-10
ENSG00000082126	0.890341101866172	0.57796627372748	0.536496283497047	1.07729781455357	0.281347238341609	0.616767422926903
ENSG00000082146	439.122563254426	0.0740384781710586	0.104878320244576	0.705946452979044	0.480221437861702	0.765993204956411
ENSG00000082153	216.07740141399	-0.0305949005258045	0.160207039419351	-0.190971012489162	0.8485483038528	0.946721858935562
ENSG00000082175	182.519858798771	0.12966578929129	0.126137340857541	1.02797306816333	0.303962496456504	0.639243035022955
ENSG00000082196	4.733772849513	-0.704023309781143	0.367634932452112	-1.91500656666474	0.0554916661692981	0.298801279373144
ENSG00000082212	441.377814293356	-0.159502041438954	0.130839596844974	-1.21906552209834	0.222819324638526	0.563610729403975
ENSG00000082213	182.361960734839	0.0866388859033359	0.101335749049061	0.854968623771563	0.392568518018853	0.707964665297133
ENSG00000082258	180.512880673436	-0.106558993764509	0.151246632715822	-0.704537957977047	0.481097820117187	0.766529741221319
ENSG00000082269	77.9500136460269	0.0973847463023368	0.200907019320674	0.484725454748289	0.627871107613387	0.852618444979085
ENSG00000082293	10.3720728363496	0.577181173632828	0.273639692716335	2.10927430850156	0.0349209110681864	0.234807306582674
ENSG00000082397	50.4540257107646	-0.234086798956043	0.147723509683154	-1.58462792725495	0.113050895879428	0.419891941713367
ENSG00000082438	142.377282249142	-0.0557335908770579	0.114645202246243	-0.48613975801054	0.626868079847292	0.852269225088508
ENSG00000082458	100.102362359744	0.0342686017566039	0.109171854015137	0.313895940173851	0.753600073937301	0.910058387919525
ENSG00000082482	1.82994935741091	0.0350686901216653	0.603625882263355	0.0580967303624751	0.953671578788881	0.985276270815953
ENSG00000082497	53.2742512671081	0.232661196108649	0.259007947007459	0.898278214227722	0.36903724414192	0.690015614238331
ENSG00000082512	41.1856538267045	-0.280756034371675	0.236104236635865	-1.18911900257289	0.23439284168406	0.575840012070733
ENSG00000082515	205.567686519177	0.00598095029057992	0.124383905176385	0.0480845997084471	0.961648819660384	0.987646812541965
ENSG00000082516	175.617221689567	0.144554147002872	0.0912400269406292	1.58432819289866	0.113119053290242	0.419941556104923
ENSG00000082556	1.49611139448366	-0.678573565306506	0.541284471254102	-1.25363575225855	0.209974430011669	0.55090224675838
ENSG00000082641	8996.85932591142	0.158553347939772	0.105302181893168	1.50569860081939	0.132144563326272	0.451470798410486
ENSG00000082684	84.337127388322	-0.316638547657208	0.206430620722407	-1.53387393085932	0.125060670476421	0.440233353714659
ENSG00000082701	495.359191502172	0.116358958458805	0.0938551890220561	1.23977118016843	0.215060040791505	0.555873326446819
ENSG00000082781	1008.30786604282	0.402565495282693	0.108268681655624	3.71820815702876	0.000200640913128405	0.00679865188187751
ENSG00000082805	576.841174302964	0.177924976461898	0.106959371020322	1.66348188816568	0.0962160133856736	0.387816530487742
ENSG00000082898	627.425013849016	-0.024085279313189	0.136985366214029	-0.175823739271227	0.860432418923058	0.951067018837337
ENSG00000082929	0.0424418668290763	0.0103161141060712	3.02255006531474	0.00341304986953029	0.997276785490932	NA
ENSG00000082996	215.28970909762	-0.0202769714713262	0.141736995045817	-0.143060542978011	0.886242366484069	0.95897547799521
ENSG00000083067	8.63471396749375	0.0968016504316036	0.402496675102352	0.24050298156373	0.809940352132687	0.932939650424167
ENSG00000083093	34.995730391442	-0.252321452267639	0.136998266138763	-1.8417857348068	0.0655064974985402	0.325006380071531
ENSG00000083097	238.997755760358	-0.143095654049199	0.124639807308939	-1.14807345372827	0.250938241934983	0.59085289789701
ENSG00000083099	384.931418596192	0.131400138261488	0.123636247770848	1.06279623193539	0.28787436869859	0.623350982912736
ENSG00000083123	229.264277182151	0.0706072248579599	0.13367019213869	0.528219670580715	0.597346878164409	0.837966816774171
ENSG00000083168	282.074181375817	-0.111760026703081	0.120398095524921	-0.928254107474215	0.353275773518324	0.677038472074548
ENSG00000083223	126.088894053415	-0.0834581558591384	0.176319773056933	-0.473334070321144	0.635974858624005	0.85730450990849
ENSG00000083290	170.755585124937	0.093142079338141	0.121447072645666	0.766935565502612	0.443119826563273	0.74252331736139
ENSG00000083307	0.382533314634705	0.474995138958199	0.743134734374813	0.639177684727393	0.522707347355787	NA
ENSG00000083312	595.703873786495	0.183995449394278	0.13715572034267	1.34150765957544	0.179755684531548	0.515467373261779
ENSG00000083444	594.895191151119	-0.0552288803064897	0.129127614674701	-0.427707740483108	0.668863913703403	0.872245192396782
ENSG00000083454	23.3348783322693	0.0394218112534378	0.230569916654362	0.170975519380238	0.864243014843542	0.952685319714484
ENSG00000083457	71.206972152518	0.130651174761671	0.183053487089301	0.713732236621824	0.475392768634618	0.762525801758313
ENSG00000083520	221.115146556888	0.0532766149482631	0.0941420913513924	0.565917053503774	0.571450168151848	0.824233607025356
ENSG00000083535	82.0362201128604	0.154393449960787	0.168666118650602	0.91537915970319	0.359992615134745	0.682570696778368
ENSG00000083544	111.060652093904	0.0296734957745986	0.112724166211681	0.263239878118731	0.7923656960489	0.924825246781925
ENSG00000083622	0	NA	NA	NA	NA	NA
ENSG00000083635	29.8204738400447	-0.0287818476571672	0.129153600036399	-0.222849751373989	0.823652445490882	0.938519115569291
ENSG00000083642	136.548979362841	-0.118197059531047	0.169914565070539	-0.695626413674295	0.486662820066289	0.770350842798916
ENSG00000083720	2753.50005109697	0.348055857534081	0.145959179971936	2.38461094123031	0.0170971920295033	0.154943955062236
ENSG00000083750	85.6074594410482	0.115720662422916	0.10560464100307	1.09579144745685	0.27317005212268	0.61026401448446
ENSG00000083782	0.294939737172211	0.45355196006958	0.924422638249594	0.490632683907856	0.623686265468358	NA
ENSG00000083799	362.839660883491	0.140274309044923	0.133810062528855	1.0483091211072	0.294496208620415	0.629713716220806
ENSG00000083807	51.540173952629	-0.0119943171936947	0.17405515355765	-0.068911014402811	0.945060451137341	0.983419538370699
ENSG00000083812	32.8341784525767	-0.172574470644726	0.140248336207073	-1.23049210644413	0.218512881107221	0.559051143810982
ENSG00000083814	75.3380678243668	-0.178918138673506	0.111933224744403	-1.59843638099467	0.1099458933753	0.413872521758334
ENSG00000083817	33.0909661539673	0.00504192141344678	0.134391702001989	0.0375166125463025	0.970073094574668	0.989887321889586
ENSG00000083828	34.8339039810979	-0.245833251386136	0.144693932026318	-1.69898798065299	0.0893214483001629	0.374256098082574
ENSG00000083838	66.6667767375813	-0.148096088330703	0.184395277938229	-0.803144689964966	0.421891109830778	0.727119638375359
ENSG00000083842	0	NA	NA	NA	NA	NA
ENSG00000083844	31.6953326560033	0.0370941380899075	0.213530131853255	0.173718518168667	0.862086683412975	0.952000180041133
ENSG00000083845	1796.9160068409	-0.598860875907208	0.168346122798406	-3.55731908732072	0.000374658956260381	0.0109791791250581
ENSG00000083857	690.211881271222	0.209270478112816	0.145411750076763	1.43915796352318	0.150105772430474	0.479325265461917
ENSG00000083896	365.184828634582	-0.0191767720621483	0.0830654274608593	-0.230863460868656	0.817420877960223	0.936348086143915
ENSG00000083937	242.164259563727	0.0742243212870563	0.142897011960518	0.519425285866468	0.603464202077881	0.840599325378759
ENSG00000084070	142.838083452368	-0.433257056152439	0.154978131720861	-2.79560123316496	0.00518032749238524	0.0738568681365317
ENSG00000084072	216.181424046109	-0.114156890966537	0.0863489242346923	-1.32204184335017	0.186154217752996	0.524057448616288
ENSG00000084073	260.40003963416	0.193382729009045	0.159387188904669	1.21328903745652	0.225019332711122	0.565699888607076
ENSG00000084090	1334.31262552867	0.101946585099603	0.0858464672418071	1.18754549109687	0.235012523988939	0.576494524955839
ENSG00000084092	135.89996006532	-0.0665668979437174	0.112827437077969	-0.589988567210977	0.555198314376356	0.813016527093347
ENSG00000084093	198.572127844761	0.0647894842609427	0.123725311794671	0.523655857650732	0.600517923196519	0.839619637153482
ENSG00000084110	0.532643265136666	-0.239104842406194	0.70715651577373	-0.338121529071367	0.735271607163346	NA
ENSG00000084112	449.667175534242	0.076724988523309	0.0812769336527136	0.943994625229655	0.345172394863051	0.671846582930815
ENSG00000084207	943.971208372484	-0.276683631102816	0.181625531881969	-1.52337409964267	0.127665138081213	0.444278430983263
ENSG00000084234	3634.96686372282	0.264305266963538	0.076514185914319	3.45433025007296	0.000551661380512053	0.0148775345734712
ENSG00000084444	22.3958353129267	0.209918197644244	0.186314239297679	1.12668896610125	0.25987400918901	0.599000290980577
ENSG00000084453	0.230222520153174	0.348452891413568	2.06513077329349	0.168731634780616	0.866007734574181	NA
ENSG00000084463	507.057707294547	0.0713713425531757	0.0602756569913793	1.18408236617617	0.236380459738476	0.577692422672669
ENSG00000084623	678.663041479453	-0.0258602307494291	0.0830980177650816	-0.311201535787966	0.755647415576883	0.910708483907156
ENSG00000084628	0.33250653221707	-0.685348404689608	0.977649980156279	-0.701016129085436	0.483292949579853	NA
ENSG00000084636	214.691250220781	0.37240012198071	0.254424220611839	1.46369760349531	0.143276590599253	0.468038416367605
ENSG00000084652	245.083428145109	-0.220873727392191	0.0867001933064997	-2.54755749634104	0.0108479975238846	0.118568666034431
ENSG00000084674	236.078752749642	0.055578759496419	0.217367325024574	0.255690497594961	0.798189833146469	0.927329700518197
ENSG00000084676	395.331445119545	-0.0394929470517447	0.0810581107286988	-0.487217709575386	0.626104056509663	0.851939662888761
ENSG00000084693	521.808488576469	-0.0180033784359092	0.147603125907656	-0.121971525502601	0.902921569222081	0.965300839791692
ENSG00000084710	44.7972727719099	0.115177758247976	0.183779110279934	0.626718445162434	0.530843810850584	0.799038914478837
ENSG00000084731	39.1191220542561	0.407346289750052	0.192772887397253	2.11308911356721	0.0345931412852364	0.233701173104334
ENSG00000084733	613.553381074051	0.0813189921816281	0.125155335819397	0.649744508687777	0.515857268578142	0.789890368004277
ENSG00000084734	0.306783679882413	0.871550421163954	1.28218062643459	0.679740750402311	0.496668628543322	NA
ENSG00000084754	3841.83327541436	-0.0404978502538053	0.115108084106484	-0.351824553142084	0.72496984361759	0.898960832566437
ENSG00000084764	338.71396978101	0.0326131188990063	0.117635690018878	0.277238301520334	0.781597131444297	0.920034999744394
ENSG00000084774	83.7130871833826	-0.203727361829067	0.146166240321862	-1.39380585681381	0.163376239066469	0.496356130098773
ENSG00000085063	3175.29563173312	0.0942611434077853	0.092152398620198	1.02288323276617	0.306363058149281	0.641234653182048
ENSG00000085117	231.063248012488	-0.157457323119951	0.154293107421024	-1.02050782275252	0.307487681119452	0.641868016583535
ENSG00000085185	62.4974385080583	0.035855331373359	0.141194836451202	0.253942228161798	0.799540190470909	0.928088569765988
ENSG00000085224	617.205690103419	0.215533841675347	0.169100145859351	1.2745928785574	0.202453379417873	0.542620808486059
ENSG00000085231	316.516690497678	0.150053189293725	0.129081727610716	1.16246654016171	0.245046008390025	0.586105116468428
ENSG00000085265	30.4421881785571	-2.48292874870528	0.345006562583843	-7.19675802718067	6.16610454473155e-13	4.95108905359123e-10
ENSG00000085274	103.078482598711	0.0926350067700668	0.151329398986677	0.612141509781733	0.540444135863725	0.805034072383966
ENSG00000085276	185.562286896902	0.0286079429217351	0.133006244894567	0.215087215975553	0.829699320831775	0.940445481950825
ENSG00000085365	232.784718453988	0.179755766707396	0.163126611350654	1.10194017529731	0.270487681018495	0.608589202393006
ENSG00000085377	244.95249042725	0.0725974135703163	0.0800517445998142	0.906881092139056	0.364469680929682	0.685963773430559
ENSG00000085382	56.0402578527193	-0.066305621916489	0.143079711034484	-0.463417359715721	0.643065237786591	0.861176671394602
ENSG00000085415	107.55033181218	-0.0354312003076105	0.0788616941075988	-0.449282769138439	0.653227686126318	0.867628731334801
ENSG00000085433	147.566531754786	0.157612647443492	0.108650648744226	1.45063696595616	0.146880976185207	0.473654562259938
ENSG00000085449	165.531237736737	0.000887761927145376	0.120900385693824	0.00734292055439429	0.994141249707648	0.997590839038038
ENSG00000085465	6.12907945844908	-0.627400369777016	0.308492193278032	-2.03376417117812	0.0419753785869053	0.258711069236985
ENSG00000085491	120.695645892031	-0.061559412598563	0.148130642460093	-0.415575140809554	0.677720920461685	0.876035204278404
ENSG00000085511	198.183041975234	0.0247938058811641	0.08357116434331	0.296678957101893	0.766711623908296	0.914901031952881
ENSG00000085514	12.5241387030352	-1.235824511604	0.295453999284767	-4.18279838687469	2.87942727052378e-05	0.0014481443907837
ENSG00000085552	1.41794474951052	1.18867420360085	0.674268036096644	1.76291050437762	0.0779155851049133	0.351737291666146
ENSG00000085563	23.3354918556787	-0.360687986665728	0.309869298184157	-1.16400039881127	0.244423850151981	0.585746359078529
ENSG00000085644	85.0162692749296	-0.41451688223693	0.257906070188608	-1.60723972853292	0.108001790059855	0.409734734868488
ENSG00000085662	1276.21354542655	0.128298347203611	0.110034000328685	1.16598821110173	0.243619211898117	0.585135108603546
ENSG00000085719	766.271792396475	0.144537217262381	0.135181775855483	1.06920638042882	0.284976684328411	0.619615260339307
ENSG00000085721	258.177569083439	0.170267167891772	0.155204887765248	1.09704771765504	0.272620533227173	0.610165030265889
ENSG00000085733	885.86333511037	0.0344887623823861	0.0887364103566044	0.388665286817286	0.697523764382832	0.885436055862012
ENSG00000085741	43.3863020881168	-0.118734550849638	0.24980911343402	-0.475301117791278	0.634572362485984	0.856806348038351
ENSG00000085760	356.775094627752	0.107885415005777	0.115417694144215	0.934738956671354	0.349922845215464	0.674939719587226
ENSG00000085788	392.306811749941	0.112920567472422	0.0793989903711018	1.42219147806092	0.154970672036375	0.4860245936197
ENSG00000085831	140.39857081689	0.281270808013518	0.12298712720351	2.28699388634463	0.0221961799429867	0.181819771873402
ENSG00000085832	469.357755883694	-0.0136170043131562	0.094724464714497	-0.143753826999164	0.885694864779229	0.9589203839811
ENSG00000085840	1.57937821271503	-0.0772437935793163	0.466483731060644	-0.165587325850973	0.868481722097398	0.953873240589981
ENSG00000085871	445.219037530304	0.137947066918175	0.130316969362239	1.0585502992686	0.289804631882252	0.62464647007053
ENSG00000085872	177.59230556789	-0.222965244032746	0.180618212959581	-1.23445604061336	0.217033017649311	0.557866010384708
ENSG00000085978	150.155880335983	-0.0937238546130845	0.0790353262096214	-1.18584763431615	0.235682476176422	0.577376817665332
ENSG00000085982	159.064065989217	-0.187752336483888	0.0921226344745436	-2.03806955320813	0.0415429775449813	0.257681857938731
ENSG00000085998	1124.65242175338	-0.0384179106330148	0.120160823846301	-0.319720765914152	0.749180016493014	0.908068265544671
ENSG00000085999	20.4762914446658	0.100765874464755	0.154321869698672	0.652959134447441	0.51378262421408	0.788179561687629
ENSG00000086015	888.578571990277	-0.094089866864226	0.134385839694096	-0.700147181268532	0.483835393321184	0.768373873612927
ENSG00000086061	574.880799477496	0.00772589347952057	0.123219752556794	0.0627001216867368	0.950005300493991	0.984390643156882
ENSG00000086062	464.845749814096	-0.109046794022234	0.0924866572376126	-1.17905433366541	0.238376541098284	0.579687075675156
ENSG00000086065	333.286151519317	0.12264938471555	0.150408212409857	0.815443403990037	0.414818548105893	0.723132343355472
ENSG00000086102	338.395386510018	-0.0413495988550772	0.0668082137002095	-0.618929867525369	0.535962561473372	0.801824515883437
ENSG00000086159	0.456518822125864	-1.25764607464803	0.8941613326658	-1.4065091261535	0.159572996562772	NA
ENSG00000086189	140.987567246849	-0.0942228010769588	0.11763029722175	-0.801007931649913	0.423127054077055	0.728150417396536
ENSG00000086200	168.492884716044	0.0628937729126108	0.144916474444322	0.434000158738163	0.664288325781542	0.871182816511168
ENSG00000086205	1.63184332409839	-0.508884326033969	0.643035563776632	-0.791378198501535	0.42872332824655	0.731332063683941
ENSG00000086232	734.193947901647	0.0909116931796038	0.0793383704170744	1.14587295783477	0.251847721895053	0.591315694086631
ENSG00000086288	1.05865929786124	-2.03917275600864	0.759411157101892	-2.68520252426979	0.00724858686638075	0.0914747047731059
ENSG00000086289	659.415247618035	0.191934743042633	0.124760517053642	1.53842535743988	0.123944646135681	0.437855394432804
ENSG00000086300	13.0380136614629	-1.76666045871052	0.407120832874638	-4.33940077749477	1.42871756177072e-05	0.000799580530183966
ENSG00000086475	259.149948461777	-0.0788980698261906	0.0850863461259571	-0.927270630582659	0.35378603906832	0.677038472074548
ENSG00000086504	333.668387255838	-0.26899266911174	0.178309437326068	-1.50857225027211	0.131408130093782	0.450441645709073
ENSG00000086506	0.056126945081107	0.182306859970908	2.49466126995391	0.0730788031892909	0.941743409154237	NA
ENSG00000086544	108.757995779698	-0.153905522824434	0.175437656107879	-0.877266182408384	0.380342075964164	0.697809428664841
ENSG00000086548	0.185977826640508	0.0107216262299987	2.29986585257711	0.00466184852389742	0.996280396510905	NA
ENSG00000086570	2.32266625248277	0.868811856656144	0.500872297032902	1.7345975447292	0.0828121146870801	0.36054356818816
ENSG00000086589	207.030187980944	-0.0447042087380115	0.081757584783183	-0.546789742585533	0.584523190902894	0.831098557966356
ENSG00000086598	769.383694249755	0.185675422883264	0.114462371422297	1.62215250807826	0.104770697622346	0.404362443877204
ENSG00000086619	78.5118495623265	-0.0571989901844313	0.145254894128204	-0.393783565970224	0.693740838600974	0.883900087068341
ENSG00000086666	462.322934577142	0.124238684466088	0.123477328906924	1.00616595423552	0.314335746460205	0.648297517175245
ENSG00000086696	0.0242342676454192	-0.125339144671908	3.02262494784851	-0.0414669854297086	0.966923612015641	NA
ENSG00000086712	79.3422565686388	-0.211062531048789	0.130984719384233	-1.61135231682754	0.107102953884413	0.408054762026776
ENSG00000086717	0.557306966893665	-0.441279331042475	0.738029662539366	-0.597915440856602	0.549896356434793	NA
ENSG00000086730	14.6254749808344	-0.881743544068563	0.274531199086865	-3.21181544029015	0.00131899080453965	0.0284021838624595
ENSG00000086758	1860.37891884222	0.191479221047911	0.114740357657901	1.66880446389061	0.0951561377808568	0.385813958102402
ENSG00000086827	69.8605872784047	-0.0395240022905817	0.1174060766104	-0.336643582953018	0.736385597467936	0.903417482447902
ENSG00000086848	38.7464272824135	-0.0637191207163356	0.13089903239084	-0.486780685483468	0.626413759225413	0.852049055735779
ENSG00000086967	0.658252763124521	-0.204652545032193	0.871204097141411	-0.234907693505687	0.814280378086311	0.93480442356009
ENSG00000086991	18.870214404385	1.09425500797103	0.274557516133596	3.98552195321647	6.73319513279427e-05	0.00298317951022413
ENSG00000087008	95.4989618306946	-0.00468441198780871	0.135072293112591	-0.0346807763447383	0.972334289959947	0.990566874789645
ENSG00000087053	191.93993711321	0.164164863465179	0.0898386854360199	1.82732931440867	0.0676502702071658	0.329256873087622
ENSG00000087074	855.772885886788	-0.127271274784275	0.129120931768388	-0.985675002814952	0.324292619789324	0.656588661008292
ENSG00000087076	15.9131483957014	0.0511803019642007	0.292551450535314	0.174944618700575	0.861123150206388	0.951406656974353
ENSG00000087077	149.788563275954	-0.314473124842576	0.21904658183042	-1.43564497658326	0.151103389632001	0.480419381787177
ENSG00000087085	13.6816180064574	-0.564492671337929	0.336198372175157	-1.67904641443009	0.0931429983300542	0.382068942534696
ENSG00000087086	4217.41438998846	-0.762662377060184	0.232036998162703	-3.28681366807465	0.00101327856363436	0.0233503718534111
ENSG00000087087	285.180441863213	-0.00973414623390822	0.100276408273271	-0.0970731441375616	0.922668307991016	0.974007626220366
ENSG00000087088	82.5248277711199	-0.240102629262927	0.156044707976173	-1.5386784491249	0.123882816086071	0.437775850938525
ENSG00000087095	172.631081490776	0.11309112069104	0.0924966330960205	1.22265121340838	0.221461460983801	0.56227022383921
ENSG00000087111	366.202324407964	-0.151531971379363	0.0916537941069813	-1.65330822205232	0.0982681504989769	0.39217515392015
ENSG00000087116	68.3338140148561	0.207304479396842	0.303071789397104	0.684011137457662	0.493968132954009	0.775908019756824
ENSG00000087128	0.0547517196318546	-0.502414782962001	3.0222345327759	-0.166239508388033	0.867968468796784	NA
ENSG00000087152	233.207409913597	-0.0787460025759566	0.115368046561661	-0.682563369345678	0.494882787347533	0.77649125988359
ENSG00000087157	133.353163066133	-0.214343540201063	0.137987145115891	-1.55335875686857	0.120337450235797	0.431321872193476
ENSG00000087191	630.842945041171	-0.0132883331921503	0.100187158374628	-0.132635094234947	0.894481976427005	0.962174600588421
ENSG00000087206	157.506190715307	-0.130300281608819	0.118197210380174	-1.1023972663121	0.270288999480194	0.608484056698532
ENSG00000087237	3.3939746662522	-0.344052950431948	0.387177830876491	-0.88861738197428	0.374208746190293	0.693969047623059
ENSG00000087245	1163.02937262634	0.0813513536929319	0.163075653855031	0.498856523152442	0.617880464589899	0.847979612595857
ENSG00000087250	16.5299454451116	-0.475697638112542	0.298601995128796	-1.5930825844193	0.111141665708358	0.416538338681817
ENSG00000087253	77.3273594485943	-0.22604049047602	0.197111872020515	-1.14676243576284	0.251479818194867	0.591125955189898
ENSG00000087258	245.053907190071	0.169487981136216	0.242544966138297	0.698789935057134	0.484683319482112	0.769005153050701
ENSG00000087263	238.901692399908	0.0747787034924854	0.0719170563862028	1.0397909376451	0.298437040338857	0.634355832139845
ENSG00000087266	177.23461028438	-0.473363903159394	0.173644697760944	-2.72604870326113	0.00640975396449654	0.0841445067767241
ENSG00000087269	148.352054457335	-0.0133461120082232	0.0849767048736921	-0.157056125299994	0.875200615308876	0.95652481462043
ENSG00000087274	1535.57530367772	-0.0330375959479196	0.0711014016724665	-0.464654636488175	0.642178799076818	0.860653799776542
ENSG00000087299	95.5123694749039	0.0142072311822531	0.149354846682405	0.0951240049977353	0.924216331297384	0.974720194486874
ENSG00000087301	40.9339870659618	0.206557343924875	0.145870373911293	1.41603355353354	0.156765680750216	0.488225613828776
ENSG00000087302	887.626201719346	0.045008362199552	0.113295802486979	0.397264163469118	0.691172671043594	0.882867880365089
ENSG00000087303	359.676949628593	-0.244586777261683	0.0870097894032449	-2.81102596545949	0.00493838004021592	0.0716996269818085
ENSG00000087338	65.6187371841929	-0.158820952525036	0.186097955236985	-0.853426639335111	0.393422753833023	0.708288430169984
ENSG00000087365	642.531074172072	0.016392023716676	0.0603615296925339	0.271564087261751	0.785957216198637	0.921702397479383
ENSG00000087448	90.6964165397225	-0.0427817919997905	0.150118228977412	-0.284987321601214	0.775653855239922	0.918412990482393
ENSG00000087460	10440.492017702	0.0102775942068877	0.0917405712319016	0.112028888297502	0.910800501196178	0.969222988548926
ENSG00000087470	617.148429331839	0.103621926948579	0.115403382218096	0.897910658742635	0.369233181719139	0.690187254963032
ENSG00000087494	4.81563506712396	-0.975774621185739	0.322915963691141	-3.02176024384796	0.00251309511725583	0.0446305041861468
ENSG00000087495	22.3943385564444	-0.571534481190659	0.233204412877516	-2.45078759075988	0.0142544041678315	0.139850986409349
ENSG00000087502	267.473321034969	0.138369935346942	0.153527772962172	0.901269735613473	0.367444920983078	0.68880499375018
ENSG00000087510	1.01434135930203	0.950510588004581	0.713197423783649	1.33274540303573	0.182615368033812	0.518936264723215
ENSG00000087586	37.9862908959334	0.283382221813709	0.133900919516198	2.11635754883242	0.0343144096477139	0.233047413148056
ENSG00000087589	4.73670702539684	-0.80134790243987	0.339232142583612	-2.36224048917286	0.0181648542545756	0.160973871398967
ENSG00000087842	58.0503481444281	-0.021798990194958	0.128670604847509	-0.169417018135514	0.865468638452528	0.953048362592216
ENSG00000087884	352.383546307559	-0.161509098525097	0.15705627530272	-1.02835176890445	0.303784387414157	0.639113115147497
ENSG00000087903	37.4290588448821	-0.414568948166902	0.208329024752098	-1.98997210619221	0.0465940083063384	0.273297663640803
ENSG00000087916	0.072426804648511	0.0119450245879189	3.02241938632284	0.00395214001140044	0.996846656711668	NA
ENSG00000087995	73.5083714249919	0.114122185056553	0.0903677605137939	1.26286392854821	0.206638085232751	0.546839113918859
ENSG00000088002	0.813178471603248	-0.339471982180278	0.71268414648477	-0.476328797062042	0.633840152689312	0.856508181630281
ENSG00000088035	23.9699581638349	-0.13944865162479	0.194561942329379	-0.716731391325819	0.473539852524036	0.761716244551341
ENSG00000088038	125.37435494397	-0.194048480445257	0.165633993882936	-1.17154984853172	0.241377833207843	0.582973072401543
ENSG00000088053	2.28078412361854	0.205326388665792	0.431815117864296	0.475496063410912	0.634433438435812	0.856806348038351
ENSG00000088179	194.863532749564	0.158566683353342	0.1434459835234	1.10541040926026	0.268981795367463	0.607159095108589
ENSG00000088205	272.747855833713	0.0440953049783039	0.121792708898947	0.362052091434227	0.717313103844196	0.895010590900423
ENSG00000088247	350.285825678393	-0.298581363303008	0.176647295478552	-1.69026852346721	0.0909765941092863	0.377744021283072
ENSG00000088256	558.320145215341	0.26789606665285	0.196380626078037	1.36416749453887	0.172514856092861	0.508211164179781
ENSG00000088280	278.588472587247	0.0854739773170214	0.100525126614829	0.850274754137066	0.395172349088184	0.709568877061687
ENSG00000088298	78.4701294286716	-0.00302074619441693	0.124241643232747	-0.0243134758670089	0.980602564121644	0.993984309504618
ENSG00000088305	11.7519779552765	0.0922769335938534	0.226226045873645	0.407897036070697	0.683349268861363	0.877923547187977
ENSG00000088320	25.8067238974459	-0.0789377577801099	0.24546115155279	-0.321589617260201	0.747763610560726	0.907964102687621
ENSG00000088325	9.60714755288661	0.126587424011549	0.416319411324466	0.304063227820264	0.761079721204321	0.912528471875751
ENSG00000088340	5.27717984926356	-0.748182368105943	0.418851154894798	-1.78627266360018	0.074055120804253	0.34408049262567
ENSG00000088356	121.774000490159	-0.169888005887041	0.121376725999709	-1.39967530420492	0.1616105723257	0.494351243840122
ENSG00000088367	268.178552182334	-0.10210837586695	0.149216205411084	-0.68429816711694	0.493786904138988	0.775677915541583
ENSG00000088386	0.113436905508811	0.535747504203883	1.96166535599773	0.273108510871057	0.784769804615583	NA
ENSG00000088387	403.779665410742	0.135586780914792	0.12362676110739	1.09674296811038	0.272753767526276	0.610179020238817
ENSG00000088448	254.737289344274	-0.0896270422343064	0.162901719845566	-0.550190890061041	0.582188451303506	0.829788029902323
ENSG00000088451	31.0038274593379	-0.236151046020401	0.179394593809343	-1.31637771800068	0.188047297315745	0.526862753959923
ENSG00000088538	74.6227227916879	-0.29027643274027	0.127934820774404	-2.26894000384878	0.0232719745899243	0.187707683516524
ENSG00000088543	411.589082468827	0.0812327501606343	0.121762593546177	0.667140439397981	0.504682431394284	0.783478774543545
ENSG00000088682	1295.36618140004	-0.00895859711571193	0.124035431179263	-0.072226113381784	0.942421963966071	0.982001047847054
ENSG00000088726	11.8434412258782	-0.153037919403357	0.295916162969434	-0.517166476706326	0.605039951425998	0.841254179037518
ENSG00000088727	87.9598424393934	0.148371755328095	0.128693814673303	1.15290510041019	0.248949338376382	0.589693298604498
ENSG00000088756	19.2701778820262	0.0314518253977323	0.282112637436007	0.111486765299079	0.911230359934589	0.969424751246392
ENSG00000088766	544.7267734163	0.00538560949225269	0.128616459675976	0.0418734080056369	0.966599615136468	0.989188709414118
ENSG00000088782	0.0125460177710393	-0.215364406637002	3.02267847631525	-0.0712495253215083	0.943199166032416	NA
ENSG00000088808	596.149984700266	-0.0408398836804473	0.135069450756099	-0.302362106692754	0.762376038114556	0.913221290156378
ENSG00000088812	514.78122261818	0.0838782817029056	0.0863541678499437	0.97132870122331	0.331384620763224	0.661236085972876
ENSG00000088826	25.5107948414789	-0.0999197625454723	0.19992819732156	-0.499778239808582	0.617231234256384	0.84783275533883
ENSG00000088827	52.465990981113	-1.27542393760112	0.192281122710359	-6.63312092015576	3.28662343605926e-11	1.22317168878672e-08
ENSG00000088832	869.829233659328	-0.142480158817943	0.102229501233785	-1.39372839638638	0.163399637812633	0.496356130098773
ENSG00000088833	471.620267257678	0.0207287078426933	0.0729452112388768	0.284168178974932	0.776281500157844	0.918488065296338
ENSG00000088836	3.90023486806541	0.208307796256832	0.355932848483417	0.585244652592206	0.558383224459032	0.815282677917946
ENSG00000088854	493.274295012755	0.161829900051405	0.0918892935142891	1.76113988760007	0.0782147293115023	0.351982044644467
ENSG00000088876	34.9045776492707	-0.0702990024254884	0.120585530239102	-0.582980414698985	0.55990648481995	0.815786595918265
ENSG00000088881	27.0912750041694	-0.421571130893621	0.249178032769354	-1.6918470950601	0.090675131423897	0.377021961949252
ENSG00000088882	8.80098084454975	-0.383486911769808	0.440625876168593	-0.870323175534697	0.38412381720637	0.700799971093293
ENSG00000088888	328.67064766563	-0.158373807168888	0.164388395201982	-0.963412331961122	0.335340640076488	0.664120350175917
ENSG00000088899	123.352120962163	-0.101359232207032	0.184348708600446	-0.549823391639351	0.58244051296344	0.829828153797844
ENSG00000088926	0.300449592766683	0.206448372549912	1.07377513514938	0.192264065158477	0.847535365089286	NA
ENSG00000088930	311.642001805783	0.0297552463457977	0.0872771107341722	0.340928407179127	0.733157478756057	0.902503114698056
ENSG00000088970	146.535601571331	0.123001540701679	0.100625679602441	1.22236730412795	0.221568757797844	0.562294620027942
ENSG00000088986	493.231945680516	0.00409120584242163	0.147460662508848	0.0277443880477355	0.977866020773236	0.993204154540926
ENSG00000088992	357.948018765733	-0.544845698859176	0.253257002101938	-2.15135492538078	0.0314481960578741	0.222579466869201
ENSG00000089006	350.336457770416	-0.0587304702195527	0.0991398243717463	-0.592400385937038	0.553582507967959	0.81271400985227
ENSG00000089009	1599.48746352461	-0.297836919014519	0.160415514745388	-1.85665906123386	0.063359675417677	0.319805956617705
ENSG00000089012	2.97492992264037	-3.87187017087197	0.665061774835261	-5.82182034417938	5.82101033118589e-09	8.96435591002626e-07
ENSG00000089022	117.796377890617	0.00750512149145347	0.097965608667692	0.0766097571741887	0.938933996665468	0.980333667440029
ENSG00000089041	12.0872294416777	-0.584742341368467	0.200375347642263	-2.91823494381368	0.00352019007688418	0.0565916806456614
ENSG00000089048	109.28120835857	0.299714548718674	0.186672463268343	1.60556379591902	0.108369785517676	0.410710448088381
ENSG00000089050	65.1820195565881	0.231057748945646	0.13750920650074	1.68030748504394	0.0928975054922256	0.381604359389514
ENSG00000089053	513.567740206884	-0.0174045891978121	0.0528834945495446	-0.329111934566018	0.742071083809202	0.90554796943409
ENSG00000089057	149.62089901028	0.149202071561018	0.109407555111623	1.36372731671771	0.172653403308672	0.508472930633654
ENSG00000089060	106.907042941425	-0.224028670614681	0.159369146701182	-1.4057217174836	0.15980677545698	0.492680559982654
ENSG00000089063	561.760985188373	0.109297568149467	0.0817083619170039	1.33765462414345	0.181009049090573	0.517003334125414
ENSG00000089091	10.9984246921901	-0.324393955532355	0.20558301367541	-1.57792197775899	0.114583535265207	0.422917411978857
ENSG00000089094	104.005002326971	-0.222391371349047	0.0989958326071908	-2.24647205333867	0.0246737876471904	0.193797283911981
ENSG00000089101	353.876476861195	0.582480125595713	0.157370731558315	3.70132438114688	0.000214477077537484	0.00715885372408374
ENSG00000089116	0.041444649758724	0.0103161878734758	3.02255006527582	0.00341307427525918	0.997276766018092	NA
ENSG00000089123	36.4539512820819	0.128138500482336	0.16863553357098	0.759854686428833	0.447341450104643	0.745527954903984
ENSG00000089127	70.6335696707843	-0.772896019933788	0.163340678342205	-4.73180366200353	2.22533603872878e-06	0.000161862390048253
ENSG00000089154	463.582463846496	-0.161281097150933	0.0858959956768245	-1.87763231429015	0.0604314819579064	0.312382715735175
ENSG00000089157	2463.83219521854	-0.460647722603175	0.144857450396923	-3.1800071127923	0.00147271437417195	0.030705613422278
ENSG00000089159	607.96487153438	-0.337016695885773	0.11609032628587	-2.9030558072158	0.00369540779390066	0.0586485117539458
ENSG00000089163	28.4220481267263	-0.0260813686951754	0.167610820934521	-0.15560671172516	0.876343034200478	0.956567488657051
ENSG00000089169	0.857487775646509	0.34349237498916	0.819999386177392	0.418893453799307	0.675294001448294	0.874585783972219
ENSG00000089177	156.410042213852	0.138373464933679	0.112077148891599	1.23462691817325	0.216969386088159	0.557866010384708
ENSG00000089195	78.7477243659962	0.204276392884573	0.13935933906243	1.46582492611465	0.142695988560101	0.467008856008654
ENSG00000089199	71.9643277174542	0.731892578894086	0.245038718571776	2.98684462259666	0.00281872942668082	0.0481209694937176
ENSG00000089220	3282.10409408926	-0.058243345885291	0.0765472795158172	-0.760880677323823	0.446728340773389	0.745159023640081
ENSG00000089225	560.480055058273	0.226383633294998	0.154119273903585	1.4688859320517	0.141863730968298	0.465513168629257
ENSG00000089234	107.197672379579	0.0764387365277562	0.0862382793570371	0.886366670319227	0.37541997333109	0.694361618116907
ENSG00000089248	402.133233210897	-0.246683873020253	0.098904871750704	-2.4941529032264	0.0126258143034465	0.130163634993518
ENSG00000089250	8.26929233153231	1.50377846436609	0.396176911957534	3.79572463457254	0.000147212828416774	0.00539780370861506
ENSG00000089280	847.076384227762	-0.192860480857276	0.0697167817925161	-2.76634227654466	0.00566889999814666	0.0786740441010658
ENSG00000089289	421.933761344037	-0.168539396897253	0.127200294309196	-1.32499219292348	0.185173740728349	0.522788037124731
ENSG00000089327	132.600940195282	-0.867790843189847	0.251252303025388	-3.4538622442086	0.000552619578486329	0.0148835095822579
ENSG00000089335	278.442325833697	-0.0353148449471385	0.143623634687875	-0.245884634683458	0.805771538494426	0.931115631058815
ENSG00000089351	183.50629265159	-0.284979924570445	0.199974464513718	-1.42508157360709	0.154133622403421	0.484599095233424
ENSG00000089356	2.52801478241931	1.08397706059922	0.442212343458992	2.45125916685259	0.0142357413841118	0.139790723442047
ENSG00000089472	330.9092325753	0.226979035755748	0.166043211226837	1.36698775022885	0.171629145154581	0.507478656157547
ENSG00000089486	427.84465842872	0.0114745859920512	0.135514113118114	0.0846744721123623	0.932520191367142	0.977797514708315
ENSG00000089505	1.69208424955612	0.0168394250863109	0.535172110545368	0.0314654384159717	0.974898354637631	0.991631990734117
ENSG00000089558	1.19076499256278	-1.01580160373168	0.793939877518111	-1.2794439887654	0.200740751793556	0.540634614382065
ENSG00000089597	1061.35475084215	-0.0535480530550657	0.072976509421348	-0.733771092638766	0.463088261442355	0.754886164067685
ENSG00000089639	20.7154316633177	-1.53374817570952	0.275919891037176	-5.55867201144578	2.71834974849117e-08	3.48854884389701e-06
ENSG00000089682	76.075486893352	0.051260976348928	0.146573787780295	0.349728127554193	0.726542742375832	0.899567476420978
ENSG00000089685	4.7472343823954	0.601906311626187	0.55535898428968	1.08381484526813	0.278446901700995	0.614558750062334
ENSG00000089692	4.51201967157044	-2.57949749232438	0.500094822547895	-5.15801679206014	2.49579241447598e-07	2.35152086984172e-05
ENSG00000089693	918.177460514285	-0.126718933790398	0.114266928964213	-1.10897295428395	0.267441849537506	0.605634538095457
ENSG00000089723	3.42197303585368	-0.561147329308608	0.321969300137918	-1.74285973559664	0.0813581188000358	0.357979390841905
ENSG00000089737	1559.00037387316	0.183879312389606	0.0982757790312987	1.87105423332279	0.0613375642752729	0.314432463330313
ENSG00000089775	161.991108554286	-0.10405164329136	0.110886995357585	-0.93835749589767	0.348060721337811	0.673867733122099
ENSG00000089818	137.235982537423	-0.176547146436747	0.112195119283623	-1.57357242956751	0.115586331334036	0.424267453257011
ENSG00000089820	40.9745360292744	-1.13231120941089	0.297697412185953	-3.8035641663677	0.000142629026973731	0.00526430772284861
ENSG00000089847	3.6504003793161	-0.366565829375125	0.455358736363594	-0.805004494483729	0.420817086191606	0.726803738468448
ENSG00000089876	393.355701817058	0.196932929860511	0.100818552381452	1.95334018599479	0.0507792986975109	0.284900114102456
ENSG00000089902	145.385280237371	0.0298541304067236	0.132544394815315	0.22523872434079	0.821793565661909	0.937976285536765
ENSG00000089916	236.170903778194	-0.0770799766720291	0.143431481484971	-0.537399292498457	0.590991831931999	0.834926458752469
ENSG00000090006	1762.25598909242	0.475153035349835	0.244548576458647	1.94298017281725	0.0520185539726789	0.288733360728292
ENSG00000090013	405.655491660659	-0.48395758030105	0.193511892985329	-2.50091905378518	0.0123871487395452	0.128667407145866
ENSG00000090020	218.044732177205	0.280080872278756	0.180740280398282	1.54963172382806	0.121229934146248	0.432922505914876
ENSG00000090054	130.612700539914	0.110015349372433	0.131401231612808	0.837247474944597	0.402453476827501	0.715270377901415
ENSG00000090060	749.266457650202	0.0325727582293213	0.106277538558415	0.306487698822812	0.759233344411595	0.912245394574873
ENSG00000090061	200.920810240925	-0.174415120536741	0.0638173901254943	-2.73303436874747	0.00627537837237396	0.0830908060571811
ENSG00000090097	287.864464819002	-0.284528508723994	0.183692737479315	-1.54893716881993	0.121396824810364	0.43315371312654
ENSG00000090104	3.3393306976824	-1.14778518363608	0.709616499300674	-1.61747251475582	0.105776323917074	0.405769680994375
ENSG00000090238	349.845767217807	-0.40725366888005	0.273064515351026	-1.49141922873619	0.135851462792929	0.456990230747747
ENSG00000090263	353.196011747717	0.131159061306964	0.166561585096497	0.787450847270559	0.431017991201938	0.73323074621654
ENSG00000090266	1569.75971182664	-0.139362929426779	0.143038814943265	-0.974301482307829	0.329906868883128	0.660255426621843
ENSG00000090273	517.788548668848	-0.0928192981253903	0.101306214390115	-0.916225116930702	0.359548834371457	0.682076754015346
ENSG00000090316	275.788760739698	-0.0268636672012392	0.13843731118902	-0.194049327963037	0.846137257781921	0.945711801667624
ENSG00000090339	108.403318688138	-0.946321438021483	0.178455868384484	-5.3028317117744	1.14020024385999e-07	1.20097506817894e-05
ENSG00000090372	397.764699980638	-0.132143636166316	0.19287316344663	-0.68513231081462	0.493260432828223	0.77538244756844
ENSG00000090376	89.0384554043674	-0.209350185019396	0.210896762226138	-0.992666662160117	0.320872426550477	0.653985133255568
ENSG00000090382	215.038907531982	-2.51400994030172	0.329446999322102	-7.63099966147745	2.32940291600978e-14	2.73766142707886e-11
ENSG00000090402	0.0941124826798416	0.351095575736671	2.61324793261662	0.134352187312408	0.893124087763104	NA
ENSG00000090432	394.900756579604	-0.0393832520818339	0.0928566108443509	-0.424129760107757	0.671471182720811	0.873351067463299
ENSG00000090447	18.4448543691541	-0.273296070964544	0.178817540525676	-1.52835158207146	0.126425269314416	0.442336179459514
ENSG00000090470	122.264776425125	-0.176477616779082	0.0994465140290058	-1.77459832053649	0.0759642347515491	0.348007882650313
ENSG00000090487	317.757000987327	-0.0136964020398742	0.082249675448768	-0.166522262430147	0.867745964868821	0.953721878009587
ENSG00000090512	0.374466370417192	0.748312144713336	0.969002760623675	0.772249755234653	0.439966517849086	NA
ENSG00000090520	190.064777375871	0.0610126266559421	0.111417500273549	0.547603621568834	0.583964102162307	0.830624174615608
ENSG00000090530	51.5571239416492	0.82293436206242	0.265981756886558	3.09395039605444	0.00197510506271731	0.0377219176994209
ENSG00000090534	2.62503275288605	0.182185991295147	0.416406671843117	0.437519385769559	0.661734720205453	0.870297116030531
ENSG00000090539	69.8664502293418	-0.265896834937784	0.238925646593076	-1.11288527928793	0.26575770309545	0.604174005565253
ENSG00000090554	0.848930515110758	-1.15215051557314	0.53199831014046	-2.16570333704434	0.0303338638798066	0.218360793177331
ENSG00000090565	312.709174696715	-0.0436673992036357	0.190363361358523	-0.22938972548081	0.818566021160674	0.936566312504892
ENSG00000090581	182.276190896677	-0.261956627157407	0.155016470811715	-1.68986318541327	0.091054132159311	0.377995681561148
ENSG00000090612	63.8180170256943	0.0208365501797369	0.145515344840714	0.143191429072619	0.88613899867794	0.95897547799521
ENSG00000090615	375.140498128816	0.177933582776821	0.0917489330052972	1.93935315592769	0.0524583503984392	0.289812442005642
ENSG00000090621	1131.21311262261	-0.0691810685853469	0.104011110400495	-0.665131526035684	0.505966371991304	0.784537867863452
ENSG00000090659	20.0694054472134	-1.03479438384737	0.268518789134388	-3.85371313189365	0.000116339897854419	0.00456567648346078
ENSG00000090661	91.8559001525015	-0.35106667342136	0.149826477049801	-2.34315509737754	0.0191214324307468	0.165920288905553
ENSG00000090674	89.1657108164174	-0.15931611160438	0.176916049818287	-0.900518137093928	0.367844577710991	0.689059005026004
ENSG00000090686	296.40975451464	0.0155335782836561	0.0880207282627468	0.176476366308712	0.859919714234636	0.95104690673927
ENSG00000090776	186.01311678772	-0.144836493611004	0.156593869631589	-0.924918031285349	0.355008546547749	0.678014098906195
ENSG00000090857	467.804190398393	-0.0918019282004676	0.15955950238349	-0.575346042254681	0.565057288472551	0.819226675210496
ENSG00000090861	599.047518310672	0.0138990802698967	0.064754951026119	0.214641198080599	0.830047071029765	0.940470035505535
ENSG00000090863	826.583887130184	0.144271505196492	0.0812547036475294	1.77554650648065	0.0758076936949616	0.347594620166015
ENSG00000090889	5.38970972650647	0.305806377651894	0.4270413405511	0.716104855930924	0.47392660560064	0.761880289994059
ENSG00000090905	453.192811584227	-0.113013875176124	0.0843645565836146	-1.33958951190735	0.180378835464436	0.515904396261872
ENSG00000090920	7.60096564792955	-0.573137681072792	0.429291241208647	-1.33507890694241	0.18185052223363	0.517949255290427
ENSG00000090924	111.395513018942	-0.073643143650648	0.202082137959162	-0.364421835568318	0.715543032439455	0.894604453473491
ENSG00000090932	0.110837385140023	-0.243277411774651	1.74391846400139	-0.139500450735785	0.889054699786907	NA
ENSG00000090971	30.6589993920159	-0.185210153832012	0.233601008164776	-0.792848264170886	0.427866232804529	0.731024936352838
ENSG00000090975	197.843704613463	-0.28340049053596	0.207221997561185	-1.36761779092629	0.171431744657541	0.507156544885075
ENSG00000090989	216.737880025325	0.0560771284473869	0.113231025048737	0.495245260062339	0.620427005777469	0.848843455863736
ENSG00000091009	185.60232275632	0.151977697353787	0.12724275853844	1.19439172098642	0.2323247738237	0.574107150444661
ENSG00000091010	0.173395048741678	-0.017506991388977	1.24125640061175	-0.0141042506450309	0.988746809269198	NA
ENSG00000091039	226.111370550948	0.107548036720519	0.205569652355484	0.523170786583515	0.60085540895013	0.839776008127709
ENSG00000091073	29.504083252795	-0.495340362976784	0.246060275702753	-2.01308545868317	0.0441056397290273	0.266183495986265
ENSG00000091106	18.5746593516149	-0.753860639647552	0.212628643322542	-3.54543314516662	0.000391968404458612	0.011337635325856
ENSG00000091127	34.9702538804548	0.0969993798760531	0.137286884280889	0.706545132727992	0.479849195968973	0.765851800871071
ENSG00000091128	3.50694053231425	0.289102354014667	0.351276406649105	0.823005327264848	0.410504963979337	0.721607167256443
ENSG00000091129	2.628248067216	-0.207322285793922	0.473130765246065	-0.438192358271392	0.661246847647754	0.870136534562557
ENSG00000091136	1250.70763478875	-0.039888963869634	0.11544465519237	-0.345524561558657	0.729700048507275	0.901055247130654
ENSG00000091137	9.65099785138389	0.232027187541315	0.24659961181941	0.94090654007693	0.346752755796294	0.672776873484338
ENSG00000091138	0.482772656996423	-0.233275824370236	0.846229499098276	-0.275664963959315	0.782805407984701	NA
ENSG00000091140	2725.69491369156	0.233361017889894	0.155806334782192	1.49776334971308	0.134194746164213	0.454648717601586
ENSG00000091157	162.65716695	0.182782640190137	0.111936153439159	1.6329187181645	0.102486092814995	0.400358287532467
ENSG00000091164	515.82529562953	0.133053130102761	0.111963972519692	1.18835663926948	0.234692931876853	0.576153602551686
ENSG00000091181	0.350440139212038	-0.427522135154269	0.930375040212	-0.459515912052899	0.645863728105706	NA
ENSG00000091262	8.01164938967787	0.102027215995804	0.406293476559645	0.251117041946467	0.801723620410324	0.928985960446398
ENSG00000091317	175.82104258048	-0.352987550873927	0.195872638373002	-1.80212792254184	0.0715252814979448	0.338023182190287
ENSG00000091409	679.751655875532	0.441689228222698	0.128966294082139	3.42484236959919	0.000615156220264712	0.016084822480692
ENSG00000091428	39.7668249828547	-0.155253078493841	0.287626673017737	-0.539772882900422	0.589353670163871	0.833508610726407
ENSG00000091436	5505.8432796555	0.21553113800808	0.155660530035653	1.38462292244999	0.16616779858123	0.499196413604044
ENSG00000091482	2893.64696146646	0.155301226011219	0.148686510704248	1.04448766250308	0.296259824346011	0.632273905920523
ENSG00000091483	1477.20467288387	0.0381454940923627	0.122895636697255	0.310389328030674	0.756264908673236	0.910862751384756
ENSG00000091490	61.479134751487	-0.292087683155773	0.175409548643506	-1.665175501645	0.0958777470585409	0.387368148425582
ENSG00000091513	5.87831086321751	-1.0755678690772	0.407315588925509	-2.6406253487978	0.00827531740336786	0.100373621736667
ENSG00000091527	883.487374063874	0.0659991120140088	0.0920487815492638	0.71700147360111	0.473373187402194	0.761667623194336
ENSG00000091536	4.30565208610177	0.505566981393853	0.439002059296801	1.15162781287103	0.249474047298343	0.590274387823335
ENSG00000091542	1203.36476123659	0.0817667566776155	0.111488894354768	0.733407189575546	0.463310115474591	0.754886164067685
ENSG00000091583	0.0863203688743937	-0.214414378685852	2.62518205048969	-0.0816760036302457	0.934904360919397	NA
ENSG00000091592	157.703962926867	-0.487708822572686	0.169056939246078	-2.88487905168318	0.00391564062689595	0.0609311882916979
ENSG00000091622	8.65878473969056	-1.4237599091815	0.393603913280307	-3.61724022842111	0.000297760924228525	0.00926044768526876
ENSG00000091640	744.195575539908	-0.0896231159896661	0.112219683169907	-0.798639895052737	0.42449924762431	0.728985549931412
ENSG00000091651	18.7853626111623	0.0881272365688949	0.210377215958349	0.418901049562052	0.675288449983877	0.874585783972219
ENSG00000091656	21.4638925647712	0.483235576612281	0.240602076914463	2.00844308083042	0.0445962288163443	0.267745069118179
ENSG00000091664	0.0557624988447165	-0.0383484543923148	2.4980237447197	-0.015351517163668	0.987751742561357	NA
ENSG00000091704	0.235775956055192	0.183379351749358	1.33225451974083	0.137645884500382	0.890520290060957	NA
ENSG00000091732	147.425343048265	-0.164250929254351	0.0950288114188611	-1.7284329541951	0.0839106315881129	0.363688742888696
ENSG00000091831	27.2702008815256	-0.16875151003864	0.16074628564502	-1.04980036933045	0.293809905422604	0.628838496678302
ENSG00000091844	5.60317517754043	-0.595049233224365	0.313953064306901	-1.89534456221355	0.0580467680683164	0.305884468037731
ENSG00000091879	37.1513924407728	0.23098193015373	0.198425125517298	1.16407601885878	0.244393206130111	0.585735783287042
ENSG00000091947	140.511552570445	-0.265947514858935	0.100611617392787	-2.64330821579656	0.008210026189382	0.0997199537534279
ENSG00000091972	44.3993774506077	-0.550994611753162	0.262594976402283	-2.09826790787141	0.0358814857761747	0.238311836627273
ENSG00000091986	1350.80730810967	0.612735433369243	0.261745409346201	2.34095961759085	0.0192342474070109	0.166344207822833
ENSG00000092009	3.08143241070855	-0.254822805454491	0.451497349415257	-0.564394909038818	0.572485402798585	0.824961218668844
ENSG00000092010	510.25432056888	-0.420869885110879	0.120790703242376	-3.4842903784273	0.000493443819641406	0.0136708700326096
ENSG00000092020	159.092480738771	0.0271399712351972	0.145888949190648	0.186031713750509	0.852419891433078	0.947394950816402
ENSG00000092036	47.1433099601662	-0.131145640841616	0.155073476852251	-0.845700009464337	0.397720117874722	0.711853978209566
ENSG00000092051	2.03867320376154	-1.10546344545157	0.593264672470761	-1.86335626702272	0.0624121586243039	0.317259618328138
ENSG00000092054	194240.398070176	0.0637067994395554	0.144487723388524	0.44091496457626	0.659274559609807	0.869619238913083
ENSG00000092067	0.187369187454552	-1.65595968135967	2.07913990169156	-0.79646380698692	0.425762504107867	NA
ENSG00000092068	71.5907244145737	-0.139451983926557	0.151104006093941	-0.922887404056384	0.35606588539652	0.679220162387177
ENSG00000092094	120.43471335909	-0.0978660884533922	0.0925167982628839	-1.0578196640064	0.290137666119829	0.625183256243924
ENSG00000092096	65.2676596922586	-0.0594096408172916	0.231809653565621	-0.256286310356242	0.797729767098908	0.927196840480877
ENSG00000092098	77.2527661615022	-0.178479156511644	0.164649310328633	-1.08399577353471	0.278366672791038	0.614464986499
ENSG00000092108	214.99022385543	0.069860962498522	0.117891042937608	0.59258923118947	0.553456087739171	0.812696418702945
ENSG00000092140	53.7834019912122	-0.0119414765030512	0.202028018554162	-0.0591080216918018	0.952866069428823	0.985145779182114
ENSG00000092148	1113.98353980257	0.13446748475372	0.119025263388125	1.12973902284291	0.258586208928093	0.598365807809773
ENSG00000092199	1331.19169243714	0.0233755102380588	0.101831640654743	0.229550560982442	0.818441027566837	0.936566312504892
ENSG00000092200	4.41976264625789	-0.777713264700819	0.357683548485736	-2.17430538249045	0.0296822084644285	0.216178641555997
ENSG00000092201	396.838909992619	0.040200746642939	0.0945579216930831	0.425144143643754	0.670731599586816	0.873319919462018
ENSG00000092203	612.357775508056	0.0163912481760228	0.0588508960620241	0.278521641518385	0.780611954487476	0.919677128829794
ENSG00000092208	31.1917509329115	0.146361148081236	0.186121442038411	0.786374457871604	0.431648142809765	0.733556510861072
ENSG00000092295	1.73667095055532	-1.21300419374936	0.46457039100162	-2.61102346865909	0.00902716986049731	0.106316826468832
ENSG00000092330	213.921161095589	-0.0790698804717159	0.0783790866729144	-1.00881349640733	0.31306408713148	0.646570575808911
ENSG00000092345	0.105019207694041	-0.473812230628916	1.94600595121886	-0.243479332800678	0.807634093497725	NA
ENSG00000092377	0.127880167636331	-0.44990730045885	1.71928059114415	-0.261683463872204	0.793565490323906	NA
ENSG00000092421	97.6190459819545	0.0241451747477636	0.1296377606263	0.186251094057122	0.852247857607484	0.947394950816402
ENSG00000092439	362.296434260114	-0.0389228835487705	0.158829340096818	-0.245061041776313	0.806409167441657	0.931318039823491
ENSG00000092445	35.0375815048261	-0.16726676720172	0.190759505183629	-0.876846304674076	0.380570124476243	0.698113109303746
ENSG00000092470	11.0323456134601	-0.137028845034788	0.203172548335198	-0.674445667771587	0.500028017140051	0.779831374684826
ENSG00000092529	6.78311680120827	-0.432215761584792	0.306322274114373	-1.41098378442899	0.158249395411465	0.490044237905702
ENSG00000092531	298.876205902425	0.0628451299939489	0.123263098420533	0.509845450903254	0.610159740648691	0.84401084115005
ENSG00000092607	8.9400355831144	-0.410019776311187	0.305739869349144	-1.34107395670716	0.179896441926032	0.515470332368773
ENSG00000092621	51.6336375280735	-0.422295560076794	0.203107812856524	-2.07916945260548	0.0376017782954225	0.244367785022347
ENSG00000092758	18.1432646488361	0.714384169845079	0.353984482063362	2.01812284448448	0.0435784690454562	0.264647052973902
[truncated: 61,678 more rows]
