# Supplementary material for: Epigenetic Regulation of Alternative mRNA Splicing in Dilated Cardiomyopathy
Source: J Clin Med. 2020 May 16;9(5):1499. doi: 10.3390/jcm9051499 (PMC7291244; doi:10.3390/jcm9051499)
Supplement: Supplementary file 1 [file jcm-09-01499-s001.zip › Supplemental File 2 List of Up- and Down-regulated Genes.csv]

Up-regulated Genes
	baseMean	log2FoldChange	lfcSE	stat	pvalue	padj
ENSG00000003137	26.27441407	0.968286063	0.314661337	3.077232405	0.002089323	0.039238512
ENSG00000004660	50.43815726	0.60645826	0.186414087	3.253285575	0.001140788	0.025499292
ENSG00000011426	15.56729953	1.528822055	0.502635775	3.041610109	0.002353165	0.042790041
ENSG00000021645	12.10962509	0.901668624	0.272297253	3.311339407	0.000928505	0.02192196
ENSG00000029993	55.18709	0.699661037	0.192190424	3.640457321	0.000272154	0.008595762
ENSG00000040608	6.142442601	1.216319344	0.395826619	3.072858885	0.002120187	0.039717937
ENSG00000046653	82.43595009	0.765606097	0.205083469	3.733143887	0.000189104	0.006526589
ENSG00000049323	1465.073437	0.467278561	0.148800821	3.140295579	0.001687775	0.033530254
ENSG00000065485	36.89677686	0.37074549	0.116546443	3.18109657	0.001467187	0.030618961
ENSG00000073737	37.42489214	1.506536917	0.449534217	3.351328682	0.000804248	0.019778474
ENSG00000073792	110.7036391	0.282698724	0.0942593	2.999160011	0.002707251	0.046790179
ENSG00000074527	645.2461019	0.615936045	0.128339985	4.799252894	1.59E-06	0.000120961
ENSG00000076356	349.6081476	0.54475111	0.164733396	3.30686505	0.000943463	0.022037171
ENSG00000077152	45.20741386	0.519879838	0.172240625	3.018334604	0.002541681	0.044830756
ENSG00000078098	32.90415804	1.302224367	0.338674767	3.845058722	0.000120524	0.004691359
ENSG00000079931	40.67293676	1.003634004	0.26465415	3.792247364	0.00014929	0.005464996
ENSG00000081277	8.217786289	2.234901178	0.534558294	4.180837159	2.90E-05	0.00145741
ENSG00000082781	1008.307866	0.402565495	0.108268682	3.718208157	0.000200641	0.006798652
ENSG00000084234	3634.966864	0.264305267	0.076514186	3.45433025	0.000551661	0.014877535
ENSG00000086991	18.8702144	1.094255008	0.274557516	3.985521953	6.73E-05	0.00298318
ENSG00000089101	353.8764769	0.582480126	0.157370732	3.701324381	0.000214477	0.007158854
ENSG00000089199	71.96432772	0.731892579	0.245038719	2.986844623	0.002818729	0.048120969
ENSG00000089250	8.269292332	1.503778464	0.396176912	3.795724635	0.000147213	0.005397804
ENSG00000090530	51.55712394	0.822934362	0.265981757	3.093950396	0.001975105	0.037721918
ENSG00000091409	679.7516559	0.441689228	0.128966294	3.42484237	0.000615156	0.016084822
ENSG00000092820	1437.539664	0.231583192	0.076347002	3.033297794	0.002418968	0.043596083
ENSG00000100095	12.12062937	1.206888005	0.393490879	3.067130822	0.002161242	0.040317915
ENSG00000100433	1.782656602	1.752232355	0.524939405	3.337970703	0.000843926	0.02052819
ENSG00000101084	9.02110907	1.715078137	0.570056213	3.008612306	0.002624438	0.04568524
ENSG00000101892	48.24434839	2.078109115	0.648759804	3.203202637	0.001359083	0.028930721
ENSG00000103254	36.38858148	1.222436692	0.380250315	3.214820988	0.001305259	0.028188038
ENSG00000103351	106.4781569	0.470261922	0.125606159	3.74393999	0.000181157	0.006299693
ENSG00000104848	5.704501154	1.539289669	0.393807098	3.908740289	9.28E-05	0.003836568
ENSG00000105664	50.36503783	3.292477336	0.865418273	3.804492507	0.000142095	0.005253288
ENSG00000106278	15.49928262	1.333429655	0.347159277	3.840973708	0.000122547	0.004734394
ENSG00000106483	99.81943423	1.693810892	0.390888617	4.333231564	1.47E-05	0.000820273
ENSG00000106536	8.04285401	0.858266966	0.287755036	2.982630569	0.002857827	0.048545228
ENSG00000106624	804.7907865	1.440370351	0.373585494	3.855530724	0.000115479	0.004555905
ENSG00000106819	415.399621	0.827213403	0.22897213	3.612725282	0.000302996	0.009397074
ENSG00000107623	8.693982984	1.741362957	0.441145457	3.947366857	7.90E-05	0.003406206
ENSG00000108405	30.3081164	1.672199843	0.54125379	3.089493088	0.002004984	0.038006185
ENSG00000109452	538.1334448	0.604468007	0.156532176	3.861621436	0.000112637	0.004484807
ENSG00000110900	56.78591018	0.729363804	0.230729856	3.161115846	0.00157166	0.032079674
ENSG00000112852	8.249485721	0.756051909	0.244516606	3.092026847	0.001987949	0.037840861
ENSG00000113231	42.68744061	1.58455675	0.30053839	5.272393827	1.35E-07	1.41E-05
ENSG00000113389	335.2266691	1.061202787	0.202557879	5.239010159	1.61E-07	1.63E-05
ENSG00000113578	656.0336085	0.386127377	0.10460466	3.691301862	0.000223109	0.007380782
ENSG00000114790	27.21363972	0.690787258	0.199518701	3.46226822	0.000535643	0.014533304
ENSG00000115310	1153.558565	0.676989585	0.182338981	3.712807777	0.000204973	0.006903525
ENSG00000115457	982.3590405	0.981725443	0.299784232	3.274773445	0.001057467	0.024032308
ENSG00000115665	5.494492319	2.170792683	0.399992608	5.427082002	5.73E-08	6.49E-06
ENSG00000115762	508.8422498	0.344516427	0.099828125	3.451095833	0.000558315	0.015002624
ENSG00000115828	19.54282979	0.804944562	0.238164525	3.37978363	0.000725429	0.018303766
ENSG00000116106	284.4236052	0.742591777	0.182416374	4.070861409	4.68E-05	0.002188135
ENSG00000116237	709.4359384	0.324753492	0.085878939	3.781526585	0.00015587	0.005613819
ENSG00000117069	4.939967117	1.050631697	0.344374189	3.050843325	0.002281996	0.042008767
ENSG00000117461	371.6700519	0.471657721	0.114389543	4.123259069	3.74E-05	0.00180541
ENSG00000117632	348.3856708	0.640983284	0.161942833	3.958083679	7.56E-05	0.003269592
ENSG00000118523	543.4814107	1.173005868	0.327911402	3.577203665	0.00034729	0.010381494
ENSG00000118785	17.73084375	2.361124586	0.449417382	5.253745579	1.49E-07	1.53E-05
ENSG00000119681	1043.126722	1.533000695	0.28815358	5.320082072	1.04E-07	1.11E-05
ENSG00000120051	37.03308194	0.603839038	0.202679108	2.979286047	0.002889209	0.048875789
ENSG00000120594	379.7403611	0.747020655	0.175949114	4.245663064	2.18E-05	0.001158757
ENSG00000120693	69.29589807	0.713490425	0.222112626	3.21229116	0.001316808	0.028382561
ENSG00000120937	5167.962531	2.056390359	0.650208053	3.162665167	0.00156332	0.031938647
ENSG00000122176	380.9722189	1.380121411	0.338690707	4.07487239	4.60E-05	0.002159798
ENSG00000122696	60.42291591	0.325235883	0.10535699	3.086989126	0.00202195	0.038262832
ENSG00000124159	2.38409182	2.229831679	0.727231053	3.066194259	0.002168024	0.040410666
ENSG00000124343	6.363198552	1.704984698	0.550585294	3.096676787	0.001957031	0.037575674
ENSG00000125851	20.30778153	1.439391392	0.312380298	4.607817464	4.07E-06	0.000271238
ENSG00000126803	257.5245679	1.062021223	0.243298831	4.365089709	1.27E-05	0.000716537
ENSG00000127533	4.913554005	1.393613313	0.42090647	3.310980976	0.000929695	0.02192196
ENSG00000128595	2281.873168	0.444136507	0.096123577	4.62047417	3.83E-06	0.000256737
ENSG00000128617	27.07083626	0.538957297	0.166294326	3.240984274	0.001191178	0.026335638
ENSG00000129038	177.1268742	1.304374617	0.253917888	5.136993792	2.79E-07	2.60E-05
ENSG00000129680	156.1497362	0.242741903	0.074856705	3.242754316	0.001183802	0.026250555
ENSG00000130234	287.5224284	1.037058994	0.278323153	3.726096746	0.000194468	0.006619612
ENSG00000130294	24.17631809	1.424036822	0.411154171	3.463510585	0.000533176	0.014483956
ENSG00000130748	33.85429593	1.48735726	0.393064943	3.783998769	0.000154329	0.005585535
ENSG00000131389	1030.128389	0.745157662	0.245426884	3.036169672	0.002396045	0.043252775
ENSG00000131711	791.2422371	0.548278961	0.173249243	3.164683161	0.001552519	0.031796848
ENSG00000132000	8.207740444	1.436915926	0.368719814	3.897040164	9.74E-05	0.003967873
ENSG00000133026	709.3876015	0.465424011	0.156030062	2.982912419	0.002855197	0.048545228
ENSG00000133110	435.6497205	1.09994705	0.299641184	3.670880734	0.000241716	0.007822494
ENSG00000133169	47.38263742	0.853190319	0.249772501	3.415869699	0.000635787	0.016501225
ENSG00000134765	155.8390683	0.804249234	0.225785826	3.562000538	0.00036804	0.010842117
ENSG00000135414	139.4059923	0.287987394	0.096656091	2.979505906	0.002887137	0.048875789
ENSG00000135919	232.1499595	1.08195645	0.284153858	3.807643001	0.000140298	0.005225211
ENSG00000136960	81.41728612	0.794949726	0.232949845	3.412535971	0.000643614	0.016672747
ENSG00000137177	1352.699071	0.440525694	0.102604695	4.293426294	1.76E-05	0.000960554
ENSG00000137834	93.6899972	1.126846581	0.257283334	4.379788477	1.19E-05	0.000685448
ENSG00000138193	334.8682851	0.802282541	0.167237813	4.79725565	1.61E-06	0.000121758
ENSG00000138311	7.524790296	1.413896741	0.347426217	4.069631684	4.71E-05	0.002195124
ENSG00000138669	6.141156867	2.030180552	0.639685519	3.173716601	0.001505006	0.031088599
ENSG00000138758	303.562864	0.356220975	0.117239894	3.038393873	0.002378429	0.04303915
ENSG00000139112	2561.515163	0.276499199	0.085078337	3.249936569	0.001154308	0.025749937
ENSG00000140403	1191.810029	0.484651747	0.11669293	4.153222877	3.28E-05	0.001615821
ENSG00000140465	3.528332991	2.73630387	0.649487127	4.213022486	2.52E-05	0.001305481
ENSG00000141933	18.68174302	1.90629314	0.501327864	3.802487904	0.00014325	0.005278512
ENSG00000142192	4156.268887	0.249152023	0.073974041	3.368100745	0.000756879	0.018905051
ENSG00000142530	30.14581665	1.724521362	0.392501435	4.393668939	1.11E-05	0.000648295
ENSG00000143324	845.2905142	0.607472172	0.193813742	3.134309079	0.001722593	0.034040269
ENSG00000143595	3.594868886	1.325489298	0.437949579	3.026579685	0.002473376	0.044326236
ENSG00000144036	1007.952073	0.414190575	0.132982066	3.114634842	0.001841728	0.035886367
ENSG00000144488	5.91231153	1.503201869	0.466525439	3.222121972	0.00127245	0.027666795
ENSG00000144810	342.966326	0.646004503	0.210010864	3.076052789	0.002097607	0.039360979
ENSG00000145681	40.47826106	1.038213142	0.283625713	3.660504304	0.000251719	0.008029846
ENSG00000145936	36.70764663	1.058504188	0.312051715	3.392079375	0.000693643	0.017641296
ENSG00000146215	42.513561	1.239464754	0.399686303	3.101093897	0.001928071	0.037276047
ENSG00000146674	790.3145433	0.709098143	0.208216235	3.405585274	0.000660224	0.017004383
ENSG00000147724	1.917700562	1.929163911	0.538103021	3.585120018	0.000336923	0.010166886
ENSG00000148082	2.511896466	1.585192344	0.479020421	3.309237504	0.000935504	0.021973265
ENSG00000149571	8.658175559	1.087372863	0.336753029	3.228992082	0.001242273	0.027169406
ENSG00000150938	816.0473244	0.412437208	0.133581048	3.087542834	0.002018187	0.038224014
ENSG00000151327	437.5673291	0.420106444	0.136460019	3.078604626	0.002079725	0.039157046
ENSG00000151746	72.72364105	0.567201362	0.168212855	3.371926378	0.000746444	0.018728196
ENSG00000154122	1386.414317	0.237873108	0.067313553	3.533807073	0.00040962	0.011771961
ENSG00000154330	1577.886854	0.204919457	0.068061684	3.010790293	0.002605687	0.045568519
ENSG00000155511	4.268402758	1.760603054	0.415110419	4.241288521	2.22E-05	0.001175977
ENSG00000156642	997.6858174	0.254502918	0.082627718	3.080115532	0.002069203	0.039035198
ENSG00000157680	30.30064416	0.83669564	0.276118371	3.030206345	0.002443867	0.043903099
ENSG00000157766	5.892647645	1.966798114	0.586247447	3.354894125	0.000793954	0.019635127
ENSG00000158186	1577.68058	0.254348825	0.083340259	3.051932257	0.002273734	0.041926079
ENSG00000159200	596.1359195	0.823996413	0.178975634	4.603958632	4.15E-06	0.000273863
ENSG00000162494	3.965176544	2.352474215	0.609244731	3.861295956	0.000112787	0.004484807
ENSG00000162989	87.24954925	1.321502752	0.39203093	3.370914515	0.000749191	0.018776022
ENSG00000163083	23.28350859	1.633143274	0.318924726	5.120779734	3.04E-07	2.76E-05
ENSG00000163618	247.6971259	0.693100517	0.189426333	3.658944913	0.000253256	0.008067334
ENSG00000163736	4.934769547	2.194713113	0.557123376	3.939366408	8.17E-05	0.003508261
ENSG00000163737	2.823643809	1.705138648	0.514591231	3.313578903	0.000921101	0.021811441
ENSG00000163975	34.818465	0.998835298	0.255445693	3.910166911	9.22E-05	0.003836568
ENSG00000164418	114.213605	0.882651075	0.276432423	3.193008492	0.001407988	0.029773081
ENSG00000164733	4333.446908	0.25374537	0.083721617	3.030822629	0.002438885	0.043848869
ENSG00000164855	181.5019734	0.598881337	0.171365785	3.494754441	0.000474498	0.013327726
ENSG00000165152	547.537239	0.250663899	0.073698486	3.401208246	0.000670887	0.017160259
ENSG00000165623	0.993758497	2.506277435	0.83092307	3.016256889	0.002559163	0.045103488
ENSG00000166707	5.129736732	1.459991898	0.464440008	3.143553255	0.0016691	0.033307428
ENSG00000166922	2.495558172	1.583028331	0.525993813	3.009594966	0.002615963	0.045636289
ENSG00000166963	969.4114253	0.643707088	0.208152568	3.092477282	0.001984934	0.037818756
ENSG00000167767	2.321144789	2.332941464	0.602650958	3.87113209	0.000108331	0.004350778
ENSG00000168032	10.49851931	0.779948734	0.239253752	3.259922683	0.001114426	0.025085817
ENSG00000168135	257.469637	0.653313046	0.214169351	3.050450692	0.002284982	0.042008767
ENSG00000168993	20.2034076	1.372149553	0.401706006	3.415805417	0.000635937	0.016501225
ENSG00000169282	60.26364087	0.707494019	0.171486577	4.125652466	3.70E-05	0.00179458
ENSG00000170369	1.749213425	3.735689495	1.097930494	3.402482684	0.000667766	0.017139324
ENSG00000170989	554.444951	0.284601284	0.081469499	3.493347658	0.000477005	0.01338131
ENSG00000171208	27.4127063	0.60437305	0.198235904	3.048756741	0.002297905	0.042120449
ENSG00000171724	263.5626129	0.777375347	0.213205597	3.646130104	0.000266219	0.008456153
ENSG00000171791	149.6086724	0.523417435	0.163289762	3.205451639	0.001348507	0.028884264
ENSG00000171864	1.89180338	3.273642103	0.939317453	3.485128581	0.000491901	0.013661866
ENSG00000171951	4.798569551	2.20151037	0.61951123	3.553624638	0.000379961	0.011105408
ENSG00000172061	2.835986256	2.864024954	0.750874298	3.814253544	0.000136595	0.005126337
ENSG00000173093	5.076288497	1.636287661	0.392054616	4.173621723	3.00E-05	0.001500993
ENSG00000173714	5.20180469	1.046888596	0.333542833	3.138693124	0.001697031	0.033684173
ENSG00000174276	26.09994032	0.876261973	0.287426117	3.048651191	0.002298712	0.042120449
ENSG00000175206	44865.06479	1.799618365	0.516156458	3.486575312	0.000489248	0.013622069
ENSG00000175602	157.0190334	1.774244924	0.444280075	3.993528012	6.51E-05	0.002907249
ENSG00000175785	56.14753933	0.541419521	0.171609405	3.154952504	0.001605242	0.032497789
ENSG00000177359	7.53754879	2.228602456	0.717258255	3.10711301	0.001889242	0.036652272
ENSG00000177508	445.8308856	0.61780589	0.195256552	3.164072516	0.00155578	0.031813712
ENSG00000179915	52.0447643	0.800498408	0.195055179	4.103958741	4.06E-05	0.001937843
ENSG00000180263	198.1271242	0.336606913	0.111401338	3.021569758	0.002514677	0.044630504
ENSG00000181195	29.09356932	1.653204656	0.391990254	4.217463674	2.47E-05	0.001286008
ENSG00000182534	2378.170033	0.335501066	0.088142935	3.806329633	0.000141044	0.005231762
ENSG00000182667	20.16011191	0.679476501	0.205148489	3.31212043	0.000925917	0.021902247
ENSG00000182768	132.8306243	0.797408877	0.18248797	4.369651754	1.24E-05	0.000707087
ENSG00000183091	489.120844	1.919976201	0.419982088	4.571566873	4.84E-06	0.000314237
ENSG00000183935	5.911813656	1.075175008	0.355660741	3.023035394	0.00250253	0.044630504
ENSG00000184156	25.60447155	0.847632052	0.238425214	3.555127569	0.000377796	0.011056591
ENSG00000185052	13.34281674	1.080477536	0.230051021	4.696686545	2.64E-06	0.000186848
ENSG00000185950	132.7125386	0.731887655	0.182442647	4.011604004	6.03E-05	0.002729695
ENSG00000187068	32.52189321	0.48527414	0.162293015	2.990111067	0.00278876	0.047792031
ENSG00000187185	4.757784445	3.433881568	0.872515938	3.935608986	8.30E-05	0.003549956
ENSG00000187860	15.84132103	0.649497347	0.206467656	3.145758319	0.001656568	0.033147017
ENSG00000187955	423.4730806	0.851438516	0.265713359	3.204349678	0.00135368	0.028930721
ENSG00000187957	17.95430488	2.281439447	0.451392768	5.054222419	4.32E-07	3.84E-05
ENSG00000188290	46.30050129	1.395282523	0.387292327	3.602659864	0.000314978	0.009648078
ENSG00000188483	20.47005621	1.327221996	0.354173632	3.747376645	0.000178694	0.006264097
ENSG00000188760	25.60351109	1.17284671	0.309725346	3.786731459	0.000152642	0.005560349
ENSG00000188783	905.6270211	0.942953788	0.290718603	3.243527512	0.001180594	0.026205433
ENSG00000189056	38.45598628	1.344486024	0.357175158	3.76422042	0.000167069	0.005940543
ENSG00000197291	26.1703963	1.009580735	0.327988661	3.078096452	0.002083275	0.039190838
ENSG00000197991	15.12262385	1.461751722	0.380534464	3.84131231	0.000122378	0.004734394
ENSG00000198018	20.04092828	0.579922918	0.190111051	3.05044296	0.002285041	0.042008767
ENSG00000198088	10.42387101	0.733066662	0.210244151	3.486739868	0.000488947	0.013622069
ENSG00000198431	836.0020835	0.460467518	0.128061514	3.595674479	0.000323552	0.009856644
ENSG00000198542	76.2784817	0.941205183	0.280994825	3.349546327	0.00080944	0.019862417
ENSG00000198910	49.42150265	0.912444222	0.238090047	3.832349283	0.000126925	0.00484486
ENSG00000203499	4.280380058	1.463683249	0.450558208	3.248599677	0.001159746	0.025824031
ENSG00000203883	81.50999475	1.043400239	0.32774271	3.183595569	0.001454581	0.030433034
ENSG00000204055	6.787398503	1.847777265	0.585003809	3.158573051	0.001585436	0.032242968
ENSG00000204685	49.10660194	0.958833351	0.232673831	4.120933364	3.77E-05	0.001808158
ENSG00000206535	50.39930384	0.419398009	0.137753455	3.044555287	0.002330246	0.042511758
ENSG00000206561	224.8249397	0.778088963	0.251049459	3.099345307	0.001939488	0.037399632
ENSG00000206579	16.482717	1.086249951	0.307068097	3.537488786	0.000403951	0.011624012
ENSG00000214193	30.69348442	1.347417778	0.346678292	3.886651714	0.000101636	0.004106066
ENSG00000215692	9.153992094	1.622700519	0.46020522	3.526036751	0.000421828	0.012014578
ENSG00000222894	2.48923708	2.216311538	0.614950077	3.604051162	0.000313295	0.009609732
ENSG00000227220	15.77882547	6.175076426	1.103574346	5.595523717	2.20E-08	2.91E-06
ENSG00000229619	148.3229054	0.358289382	0.095539274	3.750179046	0.000176708	0.006204241
ENSG00000229666	1.490956181	1.429432464	0.469282332	3.045996758	0.002319103	0.042343073
ENSG00000230534	0.809626399	2.183970445	0.734997818	2.971397183	0.002964481	0.049913205
ENSG00000231194	8.972616698	1.113629983	0.291591026	3.819150392	0.000133912	0.005047917
ENSG00000231290	1.199321558	1.57418901	0.512185611	3.073473709	0.002115823	0.039669466
ENSG00000232352	9.665971084	0.778970142	0.23750243	3.279840728	0.001038657	0.023750448
ENSG00000232434	6.95040816	2.242715639	0.570622284	3.930298031	8.48E-05	0.003613746
ENSG00000233554	8.654827257	1.308738164	0.436855558	2.995814383	0.00273713	0.047160579
ENSG00000235034	2.29229259	3.057685765	0.946806535	3.229472602	0.001240188	0.027150382
ENSG00000235078	90.12814255	0.893742529	0.232750535	3.839916117	0.000123076	0.00473844
ENSG00000236719	16.0184425	0.956614308	0.290763447	3.290008826	0.001001842	0.023110683
ENSG00000237004	7.600026159	2.198539954	0.500005426	4.397032191	1.10E-05	0.000641497
ENSG00000237605	1.165028347	2.445071717	0.73475406	3.327741687	0.00087553	0.021011968
ENSG00000240449	25.94569024	0.991093948	0.306149375	3.237288818	0.001206712	0.026600081
ENSG00000240524	32.07797708	0.906533503	0.228915745	3.960118612	7.49E-05	0.00324815
ENSG00000241360	2.132945864	3.025617714	0.83313025	3.631626282	0.000281641	0.008870294
ENSG00000241935	101.594036	0.470323329	0.155570031	3.023225777	0.002500956	0.044630504
ENSG00000242349	21668.89116	1.948349119	0.504665391	3.860675124	0.000113074	0.004484807
ENSG00000245067	890.5686875	1.012005882	0.216964806	4.664378073	3.10E-06	0.000213342
ENSG00000245768	100.3621194	1.280899686	0.338677357	3.782064727	0.000155533	0.005610743
ENSG00000246430	4.451380306	1.261177881	0.353138399	3.571341676	0.000355157	0.010560134
ENSG00000246523	25.00711993	0.54680733	0.156804574	3.487189913	0.000488125	0.013622069
ENSG00000248115	3.934792771	1.096353406	0.330443778	3.3178213	0.000907225	0.02154137
ENSG00000248138	32.33206487	0.592235214	0.158924412	3.726521359	0.000194141	0.006618565
ENSG00000250588	15.17172597	0.947250943	0.273718552	3.460674978	0.000538823	0.014584141
ENSG00000250603	2.332811593	1.833007924	0.607919806	3.015213362	0.002567985	0.045187639
ENSG00000253806	3.925586243	3.704813036	0.994942894	3.723643896	0.000196368	0.006674116
ENSG00000254254	6.376210304	2.080622283	0.532396674	3.908030206	9.31E-05	0.003840747
ENSG00000255173	4.690878971	2.086348874	0.568666204	3.668846259	0.000243648	0.007857011
ENSG00000255438	31.88938445	0.604047029	0.200629486	3.010758989	0.002605956	0.045568519
ENSG00000255467	143.6792313	0.744720963	0.209614069	3.552819556	0.000381126	0.011114122
ENSG00000255507	2.588626426	1.575729468	0.519354209	3.034016938	0.002413209	0.043527425
ENSG00000256537	26.71595979	1.113366431	0.273353431	4.072992339	4.64E-05	0.002172749
ENSG00000256712	5.079965913	3.567617707	0.839887136	4.24773467	2.16E-05	0.00115359
ENSG00000257038	14.19333849	2.321243792	0.448263963	5.178296683	2.24E-07	2.13E-05
ENSG00000257167	9.360235653	1.263925137	0.298213466	4.238323484	2.25E-05	0.001185992
ENSG00000257453	270.5990414	1.005337021	0.264163468	3.805738275	0.000141382	0.005235582
ENSG00000258425	23.80337238	1.612936507	0.412614069	3.909068124	9.27E-05	0.003836568
ENSG00000258429	2.063269581	2.805446202	0.855433393	3.279561244	0.001039686	0.023750448
ENSG00000259475	20.85541159	3.232419827	0.629663275	5.133568934	2.84E-07	2.63E-05
ENSG00000259488	25.28548434	1.212478761	0.296598505	4.087946293	4.35E-05	0.002063054
ENSG00000261335	12.56641436	0.932306749	0.220587159	4.22647788	2.37E-05	0.001241368
ENSG00000261519	4.851220231	1.556553839	0.449727986	3.461100681	0.000537972	0.014578768
ENSG00000261691	8.128310568	1.304371591	0.403095324	3.235888666	0.001212647	0.026678228
ENSG00000261801	49.30876358	0.956519764	0.234374243	4.081164172	4.48E-05	0.002115481
ENSG00000262905	3.506077163	1.044073148	0.344872696	3.02741609	0.002466542	0.04423926
ENSG00000263698	24.88325344	0.927936466	0.253466176	3.660987358	0.000251245	0.008026776
ENSG00000263874	13.36607575	0.916612321	0.288580582	3.176278581	0.001491776	0.030946853
ENSG00000266933	9.963492758	2.594756866	0.535838989	4.842418937	1.28E-06	0.000100853
ENSG00000268592	2.97712642	2.631932833	0.755498475	3.483703699	0.000494527	0.013672584
ENSG00000268858	2.273725621	1.967254901	0.654140788	3.007387608	0.002635035	0.045741871
ENSG00000268996	1.5496366	2.808594061	0.817594719	3.435191052	0.000592136	0.015666353
ENSG00000269371	58.83490209	1.985942032	0.527708727	3.763329899	0.000167666	0.005952269
ENSG00000270504	20.4213098	0.835479833	0.263050594	3.17611841	0.0014926	0.030946853
ENSG00000272256	81.32173912	0.603515945	0.182383775	3.309044038	0.000936151	0.021973265
ENSG00000272323	5.838853611	0.931819437	0.250040178	3.726678834	0.000194019	0.006618565
ENSG00000272324	4.725939031	1.531180375	0.415640371	3.683906769	0.000229686	0.007521906
ENSG00000272418	231.3520806	0.444085034	0.149005349	2.980329481	0.002879385	0.048820551
ENSG00000272667	11.60522482	0.768381238	0.257589279	2.982970571	0.002854654	0.048545228
ENSG00000272746	1.123838166	2.190611227	0.638328375	3.431793591	0.000599604	0.015781371
Down-regulated Genes
	baseMean	log2FoldChange	lfcSE	stat	pvalue	padj
ENSG00000000938	19.66061296	-0.806172827	0.250844495	-3.213835032	0.001309749	0.028257676
ENSG00000002919	100.0926481	-0.404644905	0.121367913	-3.334035281	0.000855958	0.020666679
ENSG00000003400	80.90266153	-0.399916319	0.100531871	-3.978005316	6.95E-05	0.003051991
ENSG00000003402	1736.079768	-0.311795153	0.099586253	-3.130905577	0.001742682	0.034298658
ENSG00000004468	35.18818442	-0.689100827	0.193999774	-3.552070251	0.000382213	0.011127525
ENSG00000005059	22.45476843	-0.798921412	0.246979598	-3.234766828	0.001217421	0.026749066
ENSG00000005302	100.0866084	-0.322002196	0.098650933	-3.264056261	0.001098294	0.024778932
ENSG00000005844	40.68317137	-2.538525857	0.258909227	-9.804694444	1.07E-22	2.40E-18
ENSG00000006074	10.05425967	-3.007150047	0.657448267	-4.573972125	4.79E-06	0.000312466
ENSG00000006075	2.475117848	-2.768935526	0.597952838	-4.630692168	3.64E-06	0.000246608
ENSG00000007129	3.574788248	-1.305940707	0.37869745	-3.448506733	0.000563695	0.015110827
ENSG00000007264	4.720049126	-1.810438022	0.471984314	-3.835801251	0.000125156	0.004801932
ENSG00000007908	8.860173471	-1.847558925	0.416666557	-4.434142589	9.24E-06	0.000550446
ENSG00000008130	137.7769783	-0.400798406	0.134185934	-2.986888364	0.002818326	0.048120969
ENSG00000008516	16.81031545	-1.749235083	0.390166321	-4.483306192	7.35E-06	0.000448402
ENSG00000008517	194.6758549	-0.8115091	0.203437367	-3.988987432	6.64E-05	0.002945781
ENSG00000009790	26.55600497	-2.140533815	0.316360705	-6.766117855	1.32E-11	5.68E-09
ENSG00000010030	2.633962214	-2.147320795	0.537183483	-3.997369355	6.41E-05	0.002871975
ENSG00000010327	307.998408	-0.803385352	0.224037467	-3.58594195	0.000335864	0.010152259
ENSG00000010610	88.14159292	-1.528508735	0.25792884	-5.926086969	3.10E-09	5.17E-07
ENSG00000010671	13.64791618	-1.444643843	0.377202885	-3.829885452	0.000128203	0.004876953
ENSG00000011600	66.72917314	-1.300136736	0.288809533	-4.501709908	6.74E-06	0.000418123
ENSG00000012779	22.11138391	-1.726385841	0.291008682	-5.932420386	2.99E-09	5.01E-07
ENSG00000013725	13.21267342	-2.749055045	0.432545773	-6.355524009	2.08E-10	4.99E-08
ENSG00000015285	16.8399952	-1.720749396	0.318246591	-5.406968831	6.41E-08	7.16E-06
ENSG00000016391	42.33872121	-0.870044292	0.261027976	-3.333145758	0.000858699	0.020684745
ENSG00000017483	11.07028079	-0.960707296	0.304346925	-3.156619034	0.001596097	0.032401382
ENSG00000019549	61.58026818	-0.718610148	0.208934288	-3.439407459	0.000582989	0.015497793
ENSG00000019582	2905.008806	-1.399945909	0.216673492	-6.461085284	1.04E-10	3.03E-08
ENSG00000020633	18.95431185	-1.936388975	0.423552939	-4.571775561	4.84E-06	0.000314237
ENSG00000023892	16.52482975	-2.464391397	0.32510351	-7.580328492	3.45E-14	3.67E-11
ENSG00000025434	84.83129746	-0.645767834	0.165156498	-3.910035892	9.23E-05	0.003836568
ENSG00000025708	62.47862522	-1.154562526	0.277598925	-4.15910302	3.19E-05	0.001581914
ENSG00000026103	48.10807609	-0.643382417	0.207525435	-3.100258132	0.001933521	0.037341377
ENSG00000026297	40.40244751	-1.27841498	0.229764517	-5.564022666	2.64E-08	3.40E-06
ENSG00000026751	16.25146365	-2.557279172	0.389750312	-6.561326808	5.33E-11	1.78E-08
ENSG00000026950	161.8757871	-0.745916084	0.124443055	-5.994035466	2.05E-09	3.60E-07
ENSG00000028137	190.8210844	-0.641898343	0.166693786	-3.850763476	0.00011775	0.004607495
ENSG00000028277	12.11540306	-1.728066013	0.311287758	-5.551345883	2.83E-08	3.60E-06
ENSG00000034510	1495.546897	-0.758601293	0.199293135	-3.806459737	0.00014097	0.005231762
ENSG00000035720	1.469076418	-3.707814024	1.024265305	-3.619974246	0.000294632	0.009214482
ENSG00000038945	22.52217857	-0.877070959	0.29498805	-2.973242339	0.002946717	0.049773214
ENSG00000041353	2.286587899	-1.833289306	0.606873528	-3.020875389	0.002520451	0.044630504
ENSG00000042493	26.72859248	-1.715321204	0.354680972	-4.836236894	1.32E-06	0.000103312
ENSG00000042980	10.25699531	-1.102398412	0.26125993	-4.21954646	2.45E-05	0.001277163
ENSG00000043462	49.5056507	-1.48831554	0.230918947	-6.445185889	1.15E-10	3.29E-08
ENSG00000049249	0.940627285	-2.789927912	0.823613603	-3.387423305	0.000705524	0.017923049
ENSG00000050344	24.14290702	-0.729512746	0.158383888	-4.605978282	4.11E-06	0.000272023
ENSG00000051523	108.716485	-1.049318681	0.32730529	-3.205932545	0.001346255	0.028884264
ENSG00000054219	7.318606446	-1.27608869	0.355158122	-3.593015648	0.000326873	0.009940062
ENSG00000054938	32.86562268	-1.459757376	0.323915299	-4.506602125	6.59E-06	0.000410884
ENSG00000056558	59.85105338	-0.798187927	0.201538577	-3.960472173	7.48E-05	0.00324815
ENSG00000059377	16.73570564	-1.480983204	0.27708316	-5.34490513	9.05E-08	9.85E-06
ENSG00000059378	114.3925207	-0.357945299	0.107362899	-3.333975727	0.000856141	0.020666679
ENSG00000060558	8.608404056	-1.272601038	0.379794693	-3.350760453	0.0008059	0.019797297
ENSG00000061936	161.641283	-0.469669027	0.146896231	-3.197284398	0.001387281	0.029446748
ENSG00000062282	112.2228532	-0.614384363	0.205638334	-2.987693735	0.002810911	0.048060978
ENSG00000063177	1601.004914	-0.664070988	0.197296743	-3.365848709	0.000763085	0.019017521
ENSG00000064666	332.9704725	-0.613715473	0.18502705	-3.316895957	0.000910235	0.021577016
ENSG00000064886	12.82055504	-1.455684329	0.428533965	-3.396893708	0.000681554	0.017373412
ENSG00000065357	40.45611115	-1.079789077	0.225872893	-4.780516435	1.75E-06	0.000131017
ENSG00000065675	4.517411256	-1.510563036	0.392290648	-3.850622092	0.000117818	0.004607495
ENSG00000065809	84.88832228	-0.903578415	0.284523233	-3.175763208	0.001494429	0.030951668
ENSG00000066294	19.31696547	-1.534651645	0.25821903	-5.943216681	2.79E-09	4.80E-07
ENSG00000066336	29.02616541	-1.475425555	0.280540922	-5.259216884	1.45E-07	1.50E-05
ENSG00000067082	513.822578	-0.337274873	0.087828475	-3.840154062	0.000122957	0.00473844
ENSG00000068079	100.8253721	-0.674514818	0.16597198	-4.064028277	4.82E-05	0.002234528
ENSG00000068831	134.8926795	-0.873550576	0.218841701	-3.991700722	6.56E-05	0.002918074
ENSG00000069493	14.79292247	-0.937411996	0.265355085	-3.532670175	0.000411385	0.0118075
ENSG00000070190	9.507890511	-2.862358292	0.446363172	-6.412621984	1.43E-10	3.85E-08
ENSG00000070756	1267.804094	-0.462550776	0.155339759	-2.977671509	0.002904471	0.049096772
ENSG00000072135	159.3100343	-0.536657699	0.159238859	-3.370142826	0.000751292	0.018807576
ENSG00000072694	31.02353795	-1.434650738	0.25344474	-5.660605682	1.51E-08	2.12E-06
ENSG00000072786	135.0834348	-0.5538868	0.143706592	-3.85428945	0.000116066	0.004562955
ENSG00000072818	39.47329363	-1.194008142	0.233294563	-5.118028147	3.09E-07	2.79E-05
ENSG00000072858	10.25612892	-1.07979878	0.29739018	-3.630916063	0.000282417	0.008882214
ENSG00000073670	126.4987368	-1.133354804	0.343969327	-3.294929855	0.000984463	0.022827672
ENSG00000073861	4.633315763	-1.873640881	0.390899067	-4.793157717	1.64E-06	0.000123853
ENSG00000075884	30.6881238	-0.961838107	0.279751902	-3.438182549	0.000585633	0.015531092
ENSG00000075886	92.5968008	-0.869947644	0.290161234	-2.998152556	0.002716217	0.046908831
ENSG00000076513	193.5300422	-0.305438663	0.100357108	-3.04351798	0.002338295	0.042623772
ENSG00000076662	133.4955739	-0.939033443	0.273683245	-3.431095838	0.000601148	0.015781371
ENSG00000076928	199.0078634	-0.727487071	0.215307782	-3.378823852	0.000727966	0.018347053
ENSG00000076944	9.241845915	-2.141480647	0.356169157	-6.012538153	1.83E-09	3.24E-07
ENSG00000077150	101.0897703	-0.680096204	0.176247232	-3.858762467	0.000113963	0.004512031
ENSG00000077238	95.27105786	-0.561211834	0.170345756	-3.294545436	0.00098581	0.022835206
ENSG00000077420	16.04671532	-1.460842733	0.305666945	-4.779197611	1.76E-06	0.000131218
ENSG00000077984	13.42002106	-2.88182883	0.435195709	-6.621914626	3.55E-11	1.28E-08
ENSG00000078081	3.191590622	-2.746930146	0.749533022	-3.664855405	0.000247478	0.007928539
ENSG00000078589	3.244144104	-3.526882812	0.599092082	-5.887046279	3.93E-09	6.27E-07
ENSG00000079263	5.867319312	-2.660117109	0.416052831	-6.393700295	1.62E-10	4.11E-08
ENSG00000079462	7.843993742	-1.111172595	0.34043444	-3.263984092	0.001098573	0.024778932
ENSG00000080573	225.8104936	-0.693690692	0.205551422	-3.374779332	0.000738749	0.018576876
ENSG00000081237	96.41069553	-2.502662185	0.321453094	-7.78546616	6.95E-15	1.11E-11
ENSG00000081320	50.94971074	-1.057785641	0.285938253	-3.699349881	0.000216152	0.007204006
ENSG00000081985	1.634780741	-1.53147059	0.488728806	-3.133579544	0.001726881	0.034066762
ENSG00000082074	35.88259183	-2.775731888	0.384536876	-7.218376347	5.26E-13	4.52E-10
ENSG00000083845	1796.916007	-0.598860876	0.168346123	-3.557319087	0.000374659	0.010979179
ENSG00000085265	30.44218818	-2.482928749	0.345006563	-7.196758027	6.17E-13	4.95E-10
ENSG00000085514	12.5241387	-1.235824512	0.295453999	-4.182798387	2.88E-05	0.001448144
ENSG00000086300	13.03801366	-1.766660459	0.407120833	-4.339400777	1.43E-05	0.000799581
ENSG00000086730	14.62547498	-0.881743544	0.274531199	-3.21181544	0.001318991	0.028402184
ENSG00000087086	4217.41439	-0.762662377	0.232036998	-3.286813668	0.001013279	0.023350372
ENSG00000087494	4.815635067	-0.975774621	0.322915964	-3.021760244	0.002513095	0.044630504
ENSG00000088827	52.46599098	-1.275423938	0.192281123	-6.63312092	3.29E-11	1.22E-08
ENSG00000089012	2.974929923	-3.871870171	0.665061775	-5.821820344	5.82E-09	8.96E-07
ENSG00000089127	70.63356967	-0.77289602	0.163340678	-4.731803662	2.23E-06	0.000161862
ENSG00000089157	2463.832195	-0.460647723	0.14485745	-3.180007113	0.001472714	0.030705613
ENSG00000089327	132.6009402	-0.867790843	0.251252303	-3.453862244	0.00055262	0.01488351
ENSG00000089639	20.71543166	-1.533748176	0.275919891	-5.558672011	2.72E-08	3.49E-06
ENSG00000089692	4.512019672	-2.579497492	0.500094823	-5.158016792	2.50E-07	2.35E-05
ENSG00000089820	40.97453603	-1.132311209	0.297697412	-3.803564166	0.000142629	0.005264308
ENSG00000090339	108.4033187	-0.946321438	0.178455868	-5.302831712	1.14E-07	1.20E-05
ENSG00000090382	215.0389075	-2.51400994	0.329446999	-7.630999661	2.33E-14	2.74E-11
ENSG00000090659	20.06940545	-1.034794384	0.268518789	-3.853713132	0.00011634	0.004565676
ENSG00000091106	18.57465935	-0.75386064	0.212628643	-3.545433145	0.000391968	0.011337635
ENSG00000091622	8.65878474	-1.423759909	0.393603913	-3.617240228	0.000297761	0.009260448
ENSG00000092010	510.2543206	-0.420869885	0.120790703	-3.484290378	0.000493444	0.01367087
ENSG00000093000	134.3400614	-0.532576643	0.159571027	-3.33755228	0.000845198	0.020536753
ENSG00000095585	5.7013679	-1.379016487	0.370969972	-3.717326448	0.000201342	0.006812078
ENSG00000096433	179.3019174	-0.595132848	0.15406682	-3.862822943	0.000112084	0.004484807
ENSG00000096996	4.96483835	-2.213361374	0.475367719	-4.656103654	3.22E-06	0.00022066
ENSG00000099622	1515.465496	-0.21306579	0.066916091	-3.184074068	0.001452178	0.030433034
ENSG00000100055	46.91335602	-1.950676312	0.259519715	-7.516486015	5.63E-14	5.71E-11
ENSG00000100060	101.119181	-0.611013159	0.185389188	-3.29584031	0.000981278	0.022777476
ENSG00000100079	13.61256269	-3.786509219	0.564768851	-6.704529141	2.02E-11	8.34E-09
ENSG00000100092	14.62737857	-1.352205278	0.312730709	-4.323864718	1.53E-05	0.000851647
ENSG00000100099	103.367056	-0.379294628	0.118327709	-3.205459065	0.001348472	0.028884264
ENSG00000100101	66.11291705	-0.400139735	0.130006713	-3.07783902	0.002085075	0.039191691
ENSG00000100292	29.01984674	-0.924338211	0.25827433	-3.578900814	0.000345042	0.010328145
ENSG00000100342	200.6135995	-0.717650696	0.128478514	-5.585764293	2.33E-08	3.06E-06
ENSG00000100365	23.58783406	-2.370633313	0.335761289	-7.060472395	1.66E-12	1.06E-09
ENSG00000100368	40.64240009	-2.143752499	0.330638161	-6.483681412	8.95E-11	2.70E-08
ENSG00000100385	25.62478312	-1.809204655	0.360783181	-5.014659084	5.31E-07	4.67E-05
ENSG00000100395	198.2814879	-0.305901358	0.089373353	-3.422735619	0.000619943	0.016174369
ENSG00000100441	590.1476971	-0.285925824	0.092851784	-3.07937888	0.002074327	0.039088372
ENSG00000100453	6.73558775	-2.104934122	0.356899457	-5.897835039	3.68E-09	5.92E-07
ENSG00000100911	324.2061757	-0.495332123	0.118957323	-4.163948122	3.13E-05	0.001555596
ENSG00000100918	19.88908235	-0.892572402	0.227120412	-3.929952378	8.50E-05	0.003613746
ENSG00000100985	9.78744134	-3.292791854	0.715945534	-4.599221166	4.24E-06	0.000279338
ENSG00000101017	68.30571202	-0.652901354	0.137454564	-4.749943081	2.03E-06	0.000148483
ENSG00000101265	70.94741265	-1.01578817	0.327801663	-3.098788946	0.001943134	0.037437601
ENSG00000101336	28.99220851	-1.764093976	0.285968456	-6.16884113	6.88E-10	1.41E-07
ENSG00000101347	356.5488436	-0.500988878	0.156376683	-3.203731328	0.00135659	0.028930721
ENSG00000101577	125.1734389	-0.424326218	0.121592197	-3.489748748	0.000483475	0.013528814
ENSG00000102096	30.43909637	-1.169999895	0.208668859	-5.606969352	2.06E-08	2.77E-06
ENSG00000102103	202.0727709	-0.363672193	0.115891851	-3.138030752	0.00170087	0.033700474
ENSG00000102524	21.13871734	-1.866808619	0.387735118	-4.81464931	1.47E-06	0.000113153
ENSG00000102575	14.1286766	-1.600693417	0.31157423	-5.137438418	2.79E-07	2.60E-05
ENSG00000102879	81.60650527	-2.72874313	0.358363256	-7.614461268	2.65E-14	2.96E-11
ENSG00000102970	2.581181978	-3.91741107	0.810258865	-4.83476484	1.33E-06	0.000103716
ENSG00000103064	586.2278037	-0.325896128	0.106717998	-3.053806612	0.002259577	0.041699464
ENSG00000103187	120.9591298	-1.594039696	0.2693528	-5.918036481	3.26E-09	5.35E-07
ENSG00000103490	17.85173705	-1.284869116	0.325587052	-3.946315155	7.94E-05	0.003414603
ENSG00000103522	3.131233264	-3.092031377	0.5695029	-5.429351415	5.66E-08	6.48E-06
ENSG00000103742	19.17276982	-0.885547862	0.284650411	-3.111001527	0.00186454	0.036299191
ENSG00000104043	18.33044264	-0.951615056	0.242971551	-3.916569864	8.98E-05	0.003762911
ENSG00000104518	123.3892756	-0.711184224	0.239424159	-2.970394578	0.002974175	0.049934827
ENSG00000104529	2033.910813	-0.532169042	0.168913161	-3.150548121	0.001629644	0.032810201
ENSG00000104774	97.24755971	-0.65652535	0.170663544	-3.846898621	0.000119622	0.004669876
ENSG00000104783	5.823635318	-2.289035567	0.463794526	-4.935451881	8.00E-07	6.61E-05
ENSG00000104814	16.60228316	-1.792614159	0.359559176	-4.985588679	6.18E-07	5.26E-05
ENSG00000104894	121.7769451	-0.625035899	0.192438063	-3.247984782	0.001162255	0.025824031
ENSG00000104907	88.92307627	-0.456711288	0.146881363	-3.109388964	0.001874747	0.036456675
ENSG00000104921	1.785125353	-1.935240003	0.556159472	-3.479649452	0.00050207	0.013823956
ENSG00000104951	2.269794729	-2.195171073	0.732713195	-2.995948603	0.002735925	0.047160579
ENSG00000104972	9.243626619	-1.361969233	0.384373009	-3.543352944	0.000395074	0.011412669
ENSG00000104974	4.819506069	-1.799534539	0.421763879	-4.266687189	1.98E-05	0.001064953
ENSG00000105122	16.18455587	-1.368821251	0.382154576	-3.581852313	0.000341167	0.010242785
ENSG00000105202	246.8988844	-0.499008747	0.163712162	-3.048085979	0.00230304	0.042120449
ENSG00000105246	2.726405096	-1.456746875	0.428225985	-3.401818027	0.000669392	0.017160259
ENSG00000105369	3.294019311	-2.760960832	0.76688843	-3.600211873	0.000317958	0.009699456
ENSG00000105372	1660.142036	-0.775662713	0.205007212	-3.783587437	0.000154584	0.005585535
ENSG00000105374	21.99607773	-1.60192208	0.366951855	-4.365482986	1.27E-05	0.000716537
ENSG00000105383	12.10169572	-1.077264552	0.276312848	-3.898713222	9.67E-05	0.003954996
ENSG00000105609	26.6465929	-1.313871788	0.232013601	-5.662908484	1.49E-08	2.10E-06
ENSG00000105639	22.6158429	-2.151830544	0.350259978	-6.143523896	8.07E-10	1.61E-07
ENSG00000105851	12.82092072	-0.806948262	0.225324424	-3.581272938	0.000341924	0.010248548
ENSG00000105967	6.641124064	-1.402635175	0.421804643	-3.325319433	0.000883173	0.021126596
ENSG00000106123	24.49708639	-0.659542209	0.217153612	-3.037215003	0.002387751	0.043141569
ENSG00000106144	97.30520144	-0.270025874	0.085155587	-3.17097075	0.001519304	0.031268265
ENSG00000106479	111.9841171	-0.36816514	0.11654557	-3.158980138	0.001583223	0.032242968
ENSG00000106560	41.53753423	-1.098747072	0.289049205	-3.80124578	0.00014397	0.005296308
ENSG00000106785	81.00481955	-0.412124937	0.129646788	-3.178828748	0.001478714	0.03074459
ENSG00000106789	4.154051812	-1.077004024	0.342433101	-3.145151624	0.001660008	0.03315561
ENSG00000106803	148.8195188	-0.540940928	0.142463355	-3.797053123	0.000146426	0.005377799
ENSG00000106948	88.11284372	-0.959022873	0.237219987	-4.042757458	5.28E-05	0.002408823
ENSG00000106952	4.050948262	-1.402771331	0.387632883	-3.618814069	0.000295956	0.009217157
ENSG00000107099	47.41732888	-1.233951421	0.259641329	-4.752523121	2.01E-06	0.000147564
ENSG00000107201	88.59244626	-0.566349093	0.185250617	-3.057204898	0.002234115	0.041332054
ENSG00000107562	1126.433025	-0.560671091	0.117706341	-4.763304068	1.90E-06	0.000140818
ENSG00000107738	442.3763162	-0.596594529	0.176281872	-3.384321495	0.000713544	0.018085627
ENSG00000107968	23.86240489	-0.613435124	0.168344164	-3.643934596	0.000268502	0.00851639
ENSG00000108669	232.9005557	-0.482986818	0.113440412	-4.257625743	2.07E-05	0.001106376
ENSG00000108691	77.24562878	-0.771583055	0.255286942	-3.022414891	0.002507666	0.044630504
ENSG00000108700	3.857452513	-1.6727224	0.438920605	-3.810990827	0.000138411	0.005177078
ENSG00000108771	40.60696821	-0.56676453	0.153753263	-3.686195147	0.000227632	0.007480871
ENSG00000109065	98.92333305	-0.40869729	0.136932243	-2.984668048	0.002838862	0.048390681
ENSG00000109684	0.754458385	-2.421081527	0.679339357	-3.563876434	0.000365418	0.010793366
ENSG00000109861	93.78827248	-1.316370161	0.239250107	-5.502067177	3.75E-08	4.55E-06
ENSG00000109943	2.845099807	-2.937536668	0.614693701	-4.778862483	1.76E-06	0.000131218
ENSG00000110031	43.07170734	-0.67810912	0.224920663	-3.014881381	0.002570798	0.045201507
ENSG00000110042	63.24964236	-0.604572469	0.191949452	-3.14964416	0.001634694	0.032826192
ENSG00000110077	90.34386448	-1.619627205	0.282783614	-5.727443617	1.02E-08	1.48E-06
ENSG00000110324	57.01087323	-1.752328738	0.25946709	-6.753568385	1.44E-11	6.08E-09
ENSG00000110446	106.7877792	-0.713684065	0.221816372	-3.217454418	0.001293336	0.027957587
ENSG00000110448	7.997292056	-3.081157138	0.498820381	-6.176887028	6.54E-10	1.35E-07
ENSG00000110848	4.002623691	-2.193901233	0.540285445	-4.060633605	4.89E-05	0.002249394
ENSG00000110852	55.54534286	-1.215457148	0.321115578	-3.785108013	0.000153642	0.005585535
ENSG00000110876	48.36081263	-1.867439358	0.299932984	-6.226188711	4.78E-10	1.05E-07
ENSG00000110934	21.91274277	-2.22934027	0.370227527	-6.021541094	1.73E-09	3.11E-07
ENSG00000111331	201.0698402	-0.650193121	0.168662853	-3.854987092	0.000115736	0.004557988
ENSG00000111348	497.1119435	-0.656436356	0.192471021	-3.410572422	0.000648267	0.016754392
ENSG00000111644	6.746807469	-1.621037358	0.393290495	-4.121730319	3.76E-05	0.001805788
ENSG00000111679	41.93215149	-1.991875604	0.266509129	-7.47394888	7.78E-14	7.56E-11
ENSG00000111796	8.950006553	-2.400427869	0.614489274	-3.906378796	9.37E-05	0.003845752
ENSG00000111801	133.4465928	-0.721700895	0.122960264	-5.869383115	4.37E-09	6.93E-07
ENSG00000111913	37.77659329	-0.743622649	0.230903732	-3.220487786	0.001279726	0.027770935
ENSG00000111962	35.95872357	-0.50860642	0.140532712	-3.619131892	0.000295593	0.009217157
ENSG00000112149	29.58812751	-0.745150529	0.219076227	-3.401329934	0.000670588	0.017160259
ENSG00000112297	41.20961739	-0.960697503	0.166800707	-5.759552937	8.43E-09	1.26E-06
ENSG00000112306	2347.243117	-0.630353042	0.203459917	-3.098168182	0.001947209	0.037483771
ENSG00000112799	8.379645025	-1.592684183	0.405104868	-3.93153553	8.44E-05	0.003603755
ENSG00000113088	11.35751829	-2.98244244	0.480199197	-6.210844291	5.27E-10	1.13E-07
ENSG00000113263	8.967444588	-2.560040575	0.360869288	-7.094093797	1.30E-12	8.81E-10
ENSG00000113805	10.13358077	-1.130946612	0.3770512	-2.99945104	0.002704666	0.046781711
ENSG00000114013	11.61137205	-1.641129557	0.292579156	-5.609181381	2.03E-08	2.75E-06
ENSG00000114779	120.0272461	-0.626023348	0.207313545	-3.019693424	0.002530307	0.04470075
ENSG00000115085	12.83438982	-2.332161659	0.349786212	-6.667391613	2.60E-11	1.02E-08
ENSG00000115165	9.608763424	-1.347161698	0.326598196	-4.124828965	3.71E-05	0.001797107
ENSG00000115232	15.88872426	-1.234749625	0.310146498	-3.981181901	6.86E-05	0.003032168
ENSG00000115267	69.29807797	-0.635923274	0.190739829	-3.333982617	0.00085612	0.020666679
ENSG00000115282	82.30852	-0.456872638	0.137670677	-3.318590768	0.000904729	0.021515018
ENSG00000115415	674.5362243	-0.620463608	0.14774934	-4.199434031	2.68E-05	0.001373593
ENSG00000115523	27.52545488	-1.229598264	0.36747813	-3.346044744	0.000819732	0.020048859
ENSG00000115525	33.06046388	-0.718813627	0.180724012	-3.977410746	6.97E-05	0.003051991
ENSG00000115607	3.97192562	-2.444459225	0.558819539	-4.374326694	1.22E-05	0.000699221
ENSG00000115687	14.40689572	-0.778022022	0.220384343	-3.530296252	0.000415095	0.011883413
ENSG00000115956	42.91126927	-2.445353355	0.344281877	-7.102765264	1.22E-12	8.53E-10
ENSG00000116299	3.768751753	-1.838304035	0.492783485	-3.730449761	0.000191138	0.006566334
ENSG00000116701	28.36596305	-1.015374743	0.248925925	-4.079023672	4.52E-05	0.002130547
ENSG00000116771	2.076974059	-1.75184753	0.47527112	-3.685996172	0.00022781	0.007480871
ENSG00000116824	17.41577513	-3.146859555	0.383466991	-8.206337524	2.28E-16	5.86E-13
ENSG00000116852	15.15898057	-1.696273959	0.305369305	-5.554827973	2.78E-08	3.55E-06
ENSG00000117090	4.164869821	-2.360525342	0.556761846	-4.23973977	2.24E-05	0.001181321
ENSG00000117091	32.16856915	-3.498138796	0.44789012	-7.810261138	5.71E-15	1.06E-11
ENSG00000117215	2.442292278	-4.717351688	0.944750589	-4.993224396	5.94E-07	5.10E-05
ENSG00000117228	131.3959877	-1.394538415	0.227117457	-6.140163933	8.24E-10	1.61E-07
ENSG00000117360	157.2037226	-0.358804638	0.11358539	-3.158897801	0.00158367	0.032242968
ENSG00000117560	1.618752622	-1.93115882	0.583632755	-3.30885956	0.000936768	0.021973265
ENSG00000117676	33.88230857	-1.165267585	0.26023698	-4.477717141	7.54E-06	0.000457798
ENSG00000118308	24.25963757	-1.509246477	0.337911135	-4.466400549	7.95E-06	0.000481376
ENSG00000118503	65.29219314	-1.070432664	0.164525819	-6.506168267	7.71E-11	2.39E-08
ENSG00000118640	47.77486568	-1.173509	0.236602967	-4.959823687	7.06E-07	5.88E-05
ENSG00000119688	129.8502132	-0.366957699	0.121486861	-3.020554615	0.002523122	0.044630504
ENSG00000119917	215.2422827	-0.844072258	0.195008641	-4.328383872	1.50E-05	0.000836442
ENSG00000120049	376.0678639	-1.349057563	0.407850506	-3.307725609	0.000940569	0.021992575
ENSG00000120280	3.817994766	-1.999149824	0.566621921	-3.528190052	0.000418412	0.01193248
ENSG00000120586	3.118240094	-2.075653605	0.687554496	-3.01889322	0.002536999	0.044783553
ENSG00000120685	125.7643817	-0.294352924	0.070963894	-4.14792518	3.36E-05	0.00164293
ENSG00000120899	81.63804916	-0.568152737	0.145334712	-3.909270727	9.26E-05	0.003836568
ENSG00000121060	190.946689	-0.523403023	0.104366727	-5.015037259	5.30E-07	4.67E-05
ENSG00000121310	574.7071434	-0.552310812	0.147038566	-3.756230959	0.000172492	0.006075293
ENSG00000121807	19.0426221	-2.704681605	0.416521424	-6.493499373	8.39E-11	2.57E-08
ENSG00000121858	305.7728405	-0.526279173	0.16522098	-3.185304761	0.001446016	0.030375866
ENSG00000121933	5.708516666	-1.263837505	0.34174388	-3.698200846	0.000217133	0.007225444
ENSG00000122122	21.23880751	-2.441395214	0.352973434	-6.916654288	4.62E-12	2.35E-09
ENSG00000122188	3.368839736	-2.08200122	0.475843002	-4.375395267	1.21E-05	0.000697597
ENSG00000122223	5.037385873	-3.552874692	0.554984363	-6.401756387	1.54E-10	3.99E-08
ENSG00000122224	4.929159989	-3.701953827	0.592383386	-6.249253291	4.12E-10	9.21E-08
ENSG00000122679	228.98438	-0.617571258	0.196149605	-3.148470563	0.001641273	0.032899116
ENSG00000123329	16.56455368	-1.668910539	0.305926166	-5.455272297	4.89E-08	5.72E-06
ENSG00000123338	33.01695292	-1.709716708	0.266962242	-6.404339037	1.51E-10	3.97E-08
ENSG00000123609	34.34835016	-0.965667533	0.276761301	-3.489171095	0.000484521	0.013541116
ENSG00000124126	126.745204	-0.642995763	0.185494399	-3.466389107	0.000527499	0.014347209
ENSG00000124203	3.462118131	-2.80195105	0.493926396	-5.672810911	1.40E-08	2.00E-06
ENSG00000124256	3.084178744	-2.835756541	0.544707821	-5.206013998	1.93E-07	1.90E-05
ENSG00000124357	205.0606691	-0.368443752	0.10603621	-3.474697489	0.00051143	0.013995375
ENSG00000124491	195.4435669	-1.261971222	0.26735637	-4.720183855	2.36E-06	0.000169185
ENSG00000124496	44.49647588	-0.71905463	0.138391261	-5.195809503	2.04E-07	1.98E-05
ENSG00000124508	36.44646886	-0.761353277	0.178072385	-4.275526919	1.91E-05	0.001033498
ENSG00000124702	828.3863941	-0.391407858	0.121227844	-3.228696032	0.00124356	0.027170933
ENSG00000124713	4.566450583	-1.073205016	0.326984043	-3.282132689	0.001030251	0.023687844
ENSG00000125245	2.400431026	-2.990535168	0.657127102	-4.550923498	5.34E-06	0.000339791
ENSG00000125319	5.398295371	-1.071923437	0.285057142	-3.760380918	0.000169655	0.006003791
ENSG00000125347	176.7039948	-1.131689581	0.157270227	-7.195828504	6.21E-13	4.95E-10
ENSG00000125384	3.5466345	-2.321075263	0.437512446	-5.305163961	1.13E-07	1.19E-05
ENSG00000125637	32.61043722	-1.36600989	0.310908442	-4.393608238	1.11E-05	0.000648295
ENSG00000125730	827.8754552	-1.398544687	0.206078973	-6.786450207	1.15E-11	5.24E-09
ENSG00000125735	4.854698082	-2.811385748	0.537524917	-5.230242652	1.69E-07	1.70E-05
ENSG00000125846	60.39875813	-0.274522961	0.089403969	-3.070590325	0.002136361	0.039920729
ENSG00000125910	5.754830784	-2.10043292	0.450140879	-4.666167902	3.07E-06	0.000212148
ENSG00000126012	391.2441693	-0.360384371	0.097897726	-3.681233336	0.000232108	0.007588553
ENSG00000126264	22.7102562	-2.496279243	0.419897499	-5.944972876	2.77E-09	4.79E-07
ENSG00000126353	9.594406339	-3.343814201	0.488093039	-6.850772159	7.35E-12	3.49E-09
ENSG00000126456	133.892956	-0.558429475	0.159765381	-3.495309627	0.000473512	0.013316783
ENSG00000126561	132.1538209	-0.319125641	0.102321961	-3.118838198	0.001815656	0.035471222
ENSG00000126759	12.88916528	-2.12464284	0.394157082	-5.390345463	7.03E-08	7.77E-06
ENSG00000126860	7.320007915	-1.915665584	0.40974269	-4.675289226	2.94E-06	0.000204836
ENSG00000126878	314.3455568	-0.484254651	0.162921398	-2.972320744	0.002955577	0.049847465
ENSG00000127084	31.77561611	-1.516801901	0.238510441	-6.359477981	2.02E-10	4.97E-08
ENSG00000127152	5.571673245	-3.190284479	0.481143597	-6.630628567	3.34E-11	1.22E-08
ENSG00000128203	5.082781683	-1.164068567	0.315991975	-3.683854843	0.000229733	0.007521906
ENSG00000128284	301.7616645	-0.591517129	0.12626176	-4.684847798	2.80E-06	0.000196734
ENSG00000128340	9.452383354	-1.756668605	0.342703263	-5.125917352	2.96E-07	2.71E-05
ENSG00000128563	90.86826021	-0.336735101	0.098511044	-3.418247219	0.000630258	0.016402877
ENSG00000128604	13.55858551	-1.524632186	0.278508646	-5.474272364	4.39E-08	5.19E-06
ENSG00000128815	21.62430703	-1.876089161	0.325614292	-5.761691688	8.33E-09	1.25E-06
ENSG00000129277	5.964603747	-2.508633386	0.49395625	-5.078655018	3.80E-07	3.42E-05
ENSG00000130303	343.3230355	-0.612532884	0.176182483	-3.476695722	0.000507634	0.013942752
ENSG00000130429	152.7236933	-0.719751901	0.199149063	-3.614136522	0.00030135	0.009359042
ENSG00000130475	4.767224316	-2.003170754	0.480886707	-4.165577304	3.11E-05	0.001547976
ENSG00000130592	256.6777595	-1.121605911	0.264167575	-4.245812192	2.18E-05	0.001158757
ENSG00000130600	4285.929375	-1.023615266	0.262007548	-3.906815937	9.35E-05	0.003845752
ENSG00000130755	46.78199405	-0.912023856	0.236198024	-3.861267944	0.0001128	0.004484807
ENSG00000130775	30.10917032	-1.721289886	0.30429457	-5.656656593	1.54E-08	2.14E-06
ENSG00000130812	25.81259173	-0.729085085	0.189089455	-3.855768083	0.000115367	0.004555905
ENSG00000130813	86.32547905	-0.549120428	0.168577723	-3.257372425	0.001124488	0.025210658
ENSG00000131042	14.07131751	-1.451724154	0.290457905	-4.998053516	5.79E-07	5.03E-05
ENSG00000131097	90.3480516	-0.774122177	0.220354233	-3.51308059	0.000442943	0.012504323
ENSG00000131203	42.02449109	-2.625701228	0.395444335	-6.639875702	3.14E-11	1.19E-08
ENSG00000131401	24.82131775	-2.777960801	0.458553658	-6.05809321	1.38E-09	2.56E-07
ENSG00000131771	4.467052866	-1.777090308	0.489807951	-3.628136916	0.000285474	0.008965726
ENSG00000131979	24.30335244	-0.68218993	0.199723635	-3.415669514	0.000636254	0.016501225
ENSG00000131981	1181.496029	-0.40130311	0.116494001	-3.444839287	0.000571399	0.015253331
ENSG00000132109	84.47267991	-0.664912717	0.145808182	-4.56018796	5.11E-06	0.000328887
ENSG00000132182	52.32874935	-0.945640929	0.218751843	-4.322893529	1.54E-05	0.000853283
ENSG00000132205	129.2096281	-0.982524456	0.259677926	-3.783627172	0.000154559	0.005585535
ENSG00000132274	227.6916883	-0.675486396	0.176484609	-3.827452145	0.000129477	0.004917026
ENSG00000132465	47.41396504	-2.598058846	0.55531985	-4.678490867	2.89E-06	0.000202296
ENSG00000132475	1015.631642	-0.431412373	0.13174314	-3.274647709	0.001057938	0.024032308
ENSG00000132514	29.25331404	-1.948624304	0.282143617	-6.906497914	4.97E-12	2.47E-09
ENSG00000132530	286.9910935	-0.606783687	0.192889916	-3.145751202	0.001656609	0.033147017
ENSG00000132965	22.0977151	-1.064029165	0.287155803	-3.705407151	0.000211051	0.007065635
ENSG00000133083	94.27487708	-0.700056126	0.208658994	-3.355024933	0.000793578	0.019635127
ENSG00000133106	43.20744246	-0.845460333	0.190844524	-4.430100033	9.42E-06	0.000557891
ENSG00000133321	78.72801016	-1.745931871	0.265867827	-6.566916688	5.14E-11	1.74E-08
ENSG00000133574	264.1211892	-0.652827839	0.179295145	-3.641079294	0.000271497	0.008587166
ENSG00000134061	4.270187981	-1.789515034	0.461173768	-3.880348709	0.000104307	0.004196705
ENSG00000134072	87.60202358	-0.389002777	0.130427265	-2.982526531	0.002858799	0.048545228
ENSG00000134242	4.165332659	-2.417124864	0.442061621	-5.46784599	4.56E-08	5.35E-06
ENSG00000134460	4.497713562	-1.671003311	0.414671803	-4.029700831	5.58E-05	0.002539884
ENSG00000134470	46.31941838	-0.723886975	0.16269515	-4.449345757	8.61E-06	0.00051426
ENSG00000134516	28.51211539	-1.785132638	0.254616294	-7.011069911	2.37E-12	1.35E-09
ENSG00000134539	5.764059577	-1.672298215	0.3241116	-5.159637036	2.47E-07	2.34E-05
ENSG00000134815	54.16354885	-0.499842782	0.159512657	-3.133561888	0.001726985	0.034066762
ENSG00000134817	405.6412471	-0.673548393	0.195962891	-3.437122145	0.00058793	0.01557353
ENSG00000135077	14.90462524	-1.394608617	0.292536814	-4.767292692	1.87E-06	0.000138519
ENSG00000135114	12.75269406	-1.641438091	0.352088134	-4.662009125	3.13E-06	0.000215149
ENSG00000135127	3.910051791	-3.03390225	0.559904737	-5.418604366	6.01E-08	6.77E-06
ENSG00000135363	70.72626708	-0.575060638	0.191405269	-3.004413843	0.002660931	0.046132447
ENSG00000135426	12.15769881	-1.873702582	0.340871902	-5.496793876	3.87E-08	4.62E-06
ENSG00000135547	157.0817619	-0.792370093	0.248263075	-3.191655033	0.001414602	0.029884632
ENSG00000135596	78.08028728	-0.620357022	0.200373834	-3.095998163	0.001961516	0.037629422
ENSG00000135838	15.60090798	-0.633438668	0.192533397	-3.290019688	0.001001804	0.023110683
ENSG00000135898	3.46075132	-2.052953616	0.478597555	-4.28951965	1.79E-05	0.000975222
ENSG00000135899	84.07082165	-0.436875223	0.118821314	-3.676741219	0.000236232	0.007689608
ENSG00000135905	28.18595637	-0.895736881	0.196773747	-4.552115789	5.31E-06	0.000338836
ENSG00000135925	0.898285967	-2.681117963	0.860060516	-3.117359665	0.001824788	0.03558735
ENSG00000136048	55.91405819	-0.500979912	0.123299554	-4.063112129	4.84E-05	0.002238675
ENSG00000136149	29.28762891	-1.007345542	0.241394438	-4.17302715	3.01E-05	0.001501551
ENSG00000136167	168.321493	-2.424947653	0.302486749	-8.016707036	1.09E-15	2.43E-12
ENSG00000136250	23.4527569	-2.228012319	0.362665534	-6.143435503	8.08E-10	1.61E-07
ENSG00000136271	218.3260578	-0.30491374	0.092231595	-3.30595758	0.000946524	0.022085564
ENSG00000136286	13.72120436	-1.823553865	0.374213576	-4.873029685	1.10E-06	8.86E-05
ENSG00000136490	90.13160297	-1.35286542	0.245916933	-5.501310561	3.77E-08	4.55E-06
ENSG00000136514	16.40339505	-0.68800091	0.206759764	-3.327537704	0.000876171	0.021011968
ENSG00000136653	86.22483969	-0.907484809	0.23385579	-3.880531703	0.000104228	0.004196705
ENSG00000136869	130.4493362	-0.692149263	0.190290429	-3.637330925	0.000275478	0.008688449
ENSG00000136942	1543.497284	-0.526495778	0.172601724	-3.050350624	0.002285743	0.042008767
ENSG00000136997	34.2625708	-0.691311135	0.226802665	-3.048073239	0.002303138	0.042120449
ENSG00000137078	5.931500706	-3.663532761	0.653940943	-5.602237938	2.12E-08	2.83E-06
ENSG00000137265	6.744254073	-2.713226884	0.44888151	-6.044416681	1.50E-09	2.74E-07
ENSG00000137462	14.86248398	-1.17129222	0.268010675	-4.370319275	1.24E-05	0.000706727
ENSG00000137474	28.20663622	-0.885554515	0.226367546	-3.912020647	9.15E-05	0.003820187
ENSG00000137491	168.2112548	-0.431310761	0.143732663	-3.000784589	0.00269285	0.04664362
ENSG00000137496	182.0552988	-0.562479673	0.184111859	-3.055097457	0.002249874	0.041589144
ENSG00000137752	65.32308794	-1.37424865	0.274387727	-5.008418795	5.49E-07	4.81E-05
ENSG00000137817	151.864579	-0.286390915	0.095723695	-2.991849763	0.002772927	0.047630352
ENSG00000137959	200.4944028	-0.750759319	0.248393904	-3.02245468	0.002507336	0.044630504
ENSG00000137965	90.59885649	-0.718022487	0.193521685	-3.710294732	0.000207018	0.00695145
ENSG00000138496	191.7099048	-0.519636924	0.149167049	-3.483590568	0.000494736	0.013672584
ENSG00000138755	260.4220087	-3.926665234	0.467078501	-8.406863569	4.21E-17	1.57E-13
ENSG00000138795	7.844608884	-2.553142526	0.581446455	-4.391019166	1.13E-05	0.000654088
ENSG00000138964	24.77228932	-1.809832699	0.300998848	-6.012756228	1.82E-09	3.24E-07
ENSG00000139178	71.14279817	-0.531318812	0.147406388	-3.60444902	0.000312816	0.009608222
ENSG00000139182	61.98907129	-0.818585538	0.244081466	-3.35373902	0.000797275	0.019693756
ENSG00000139194	5.514009117	-2.420472643	0.481884105	-5.022935218	5.09E-07	4.51E-05
ENSG00000139567	195.0249514	-0.432447487	0.133726149	-3.233828923	0.001221426	0.026792183
ENSG00000139597	49.53180748	-0.498544361	0.139189357	-3.581770699	0.000341273	0.010242785
ENSG00000139625	100.4552268	-0.573388697	0.151538684	-3.783777734	0.000154466	0.005585535
ENSG00000139626	16.28362902	-1.840436718	0.297120095	-6.194251926	5.86E-10	1.23E-07
ENSG00000139629	4.199531857	-1.46496515	0.365695993	-4.005964461	6.18E-05	0.002786285
ENSG00000139636	131.1106858	-0.471154249	0.119965351	-3.927419409	8.59E-05	0.003638145
ENSG00000139651	155.216248	-0.281722381	0.0795488	-3.541503835	0.000397853	0.011463302
ENSG00000139714	1.200406811	-2.034445528	0.63904031	-3.183594988	0.001454584	0.030433034
ENSG00000139970	10.2389467	-1.209501672	0.284923621	-4.245003158	2.19E-05	0.001159411
ENSG00000140105	1075.135147	-0.372270997	0.120212793	-3.096766897	0.001956437	0.037575674
ENSG00000140368	10.9656491	-2.148205913	0.383746186	-5.597986357	2.17E-08	2.88E-06
ENSG00000140379	3.020835544	-2.234820641	0.592023812	-3.774883031	0.000160083	0.005747023
ENSG00000140678	31.03724657	-1.829285578	0.336513273	-5.435998299	5.45E-08	6.27E-06
ENSG00000140749	6.574372854	-1.232274229	0.322376195	-3.822472778	0.00013212	0.004991948
ENSG00000140853	136.8072647	-0.931272071	0.172521508	-5.398005644	6.74E-08	7.49E-06
ENSG00000140968	22.50778006	-2.19351357	0.332491716	-6.597197651	4.19E-11	1.49E-08
ENSG00000140988	2140.965352	-0.670315692	0.205764489	-3.257684035	0.001123254	0.025208303
ENSG00000141068	71.58550734	-0.504898246	0.156907667	-3.217804806	0.001291757	0.027950516
ENSG00000141293	4.592577254	-2.116579253	0.487114772	-4.345134609	1.39E-05	0.000780934
ENSG00000141480	109.7546054	-0.989460976	0.220559869	-4.486133323	7.25E-06	0.000444928
ENSG00000141497	4.402259596	-1.164412742	0.364907097	-3.19098409	0.001417891	0.029925807
ENSG00000141506	18.88837996	-1.635759617	0.306863769	-5.330572665	9.79E-08	1.06E-05
ENSG00000141574	21.01484435	-1.670806196	0.288429825	-5.792765007	6.92E-09	1.05E-06
ENSG00000141622	35.77002059	-0.752657705	0.202949777	-3.708590948	0.000208416	0.006987875
ENSG00000141968	13.40056223	-1.692238007	0.322007361	-5.255277399	1.48E-07	1.53E-05
ENSG00000142089	1140.083536	-0.65188059	0.206925694	-3.150312446	0.001630959	0.032810201
ENSG00000142102	86.83512491	-0.872545677	0.280632752	-3.109208281	0.001875894	0.036456675
ENSG00000142347	39.35836783	-1.868275662	0.299347048	-6.241169486	4.34E-10	9.60E-08
ENSG00000142512	6.691001349	-1.909977512	0.511292345	-3.735587932	0.000187277	0.006473527
ENSG00000142528	36.36878619	-0.502715689	0.144243661	-3.485183932	0.000491799	0.013661866
ENSG00000142534	3875.096001	-0.576451313	0.188385866	-3.059949906	0.00221374	0.041091286
ENSG00000142541	2909.515224	-0.714524157	0.172087258	-4.152103787	3.29E-05	0.001616755
ENSG00000142669	252.1785008	-0.829196248	0.240974888	-3.441006877	0.000579554	0.015424835
ENSG00000142765	7.801301524	-1.599747144	0.352261715	-4.541359662	5.59E-06	0.000351572
ENSG00000143110	32.32869609	-1.331962269	0.266407801	-4.999711958	5.74E-07	5.01E-05
ENSG00000143119	47.55049652	-2.021258277	0.298463048	-6.772222862	1.27E-11	5.55E-09
ENSG00000143185	1.498489154	-2.645944205	0.650500697	-4.067550144	4.75E-05	0.002210204
ENSG00000143226	28.41348545	-1.234232693	0.28561239	-4.321355573	1.55E-05	0.000857127
ENSG00000143333	26.38054775	-0.838392952	0.231364812	-3.62368393	0.000290436	0.009108774
ENSG00000143382	286.6938095	-0.625185943	0.188164739	-3.322545699	0.000892001	0.021280313
ENSG00000143416	531.1955449	-0.604078581	0.176359301	-3.425272024	0.000614184	0.016078232
ENSG00000143429	70.18928823	-0.638827341	0.187605688	-3.40515976	0.000661254	0.017011281
ENSG00000143466	11.5877826	-0.880178875	0.289419756	-3.041184496	0.002356494	0.042815711
ENSG00000143851	14.81125306	-3.227815585	0.475833281	-6.783501098	1.17E-11	5.24E-09
ENSG00000144040	63.61046408	-0.544871519	0.160234372	-3.400465911	0.000672711	0.017187233
ENSG00000144554	7.922148706	-0.750440573	0.237060209	-3.165611703	0.001547572	0.031733048
ENSG00000144713	3478.333652	-0.563580942	0.187823533	-3.000587485	0.002694593	0.04664362
ENSG00000144837	25.11959327	-1.844451833	0.271698891	-6.788587999	1.13E-11	5.24E-09
ENSG00000145287	3.593221238	-1.601504808	0.469657592	-3.409941272	0.000649769	0.016773798
ENSG00000145416	16.03251158	-1.434001479	0.360277876	-3.980265163	6.88E-05	0.003035914
ENSG00000145569	12.51761277	-1.098136962	0.280049518	-3.921224251	8.81E-05	0.003704855
ENSG00000145592	2120.623543	-0.636381778	0.208331231	-3.054663363	0.002253133	0.041614932
ENSG00000145649	12.97039218	-2.551384009	0.387074592	-6.591453072	4.36E-11	1.52E-08
ENSG00000145779	36.47958796	-0.943776913	0.312352393	-3.021513313	0.002515146	0.044630504
ENSG00000146070	2.14490441	-2.673162138	0.753050299	-3.549779	0.000385555	0.011166583
ENSG00000146072	93.62519717	-0.53238404	0.13524995	-3.936297485	8.27E-05	0.003546586
ENSG00000146094	13.1685105	-1.553759776	0.374152974	-4.152739349	3.29E-05	0.001615821
ENSG00000146112	177.0236745	-0.656893272	0.198397234	-3.311000148	0.000929632	0.02192196
ENSG00000146192	21.04573038	-1.658712671	0.263896235	-6.28547305	3.27E-10	7.60E-08
ENSG00000146197	207.9159135	-0.57541528	0.170051272	-3.383775207	0.000714965	0.018101102
ENSG00000146285	3.767613508	-2.057663506	0.67189314	-3.062486252	0.002195066	0.040783645
ENSG00000146386	22.48363249	-0.860637048	0.276894916	-3.108172078	0.001882484	0.036552933
ENSG00000146966	180.2523152	-0.509840977	0.16816521	-3.031786289	0.002431113	0.043744355
ENSG00000147010	482.107588	-0.444415475	0.138446585	-3.210014001	0.001327285	0.028525771
ENSG00000147138	1.767167784	-1.783728651	0.547919129	-3.255459711	0.00113209	0.025355627
ENSG00000147168	42.20324553	-2.763828469	0.358533961	-7.708693658	1.27E-14	1.81E-11
ENSG00000147251	44.02611786	-0.831340623	0.239160102	-3.476084075	0.000508793	0.013943421
ENSG00000147403	2722.09772	-0.473471235	0.143459372	-3.300385514	0.000965521	0.02245842
ENSG00000147443	19.65782071	-1.380033122	0.312226826	-4.419969736	9.87E-06	0.000583148
ENSG00000148288	24.86595308	-0.507074685	0.170137951	-2.980373764	0.002878969	0.048820551
ENSG00000148908	30.07587163	-1.392616912	0.306063908	-4.550085378	5.36E-06	0.000340178
ENSG00000149273	2924.279785	-0.585179222	0.176383408	-3.31765459	0.000907767	0.02154137
ENSG00000149418	5.974400099	-1.018963374	0.32199889	-3.164493441	0.001553532	0.031796848
ENSG00000149527	2.320378309	-1.857703128	0.490116609	-3.790328861	0.000150448	0.005498368
ENSG00000149532	354.7263617	-0.287542101	0.091172247	-3.153833656	0.001611409	0.032593084
ENSG00000149781	47.73285998	-0.849609272	0.212165837	-4.004458417	6.22E-05	0.002798441
ENSG00000149806	1111.709892	-0.479923652	0.14992165	-3.201163078	0.00136874	0.029108546
ENSG00000150337	3.656986753	-1.11454535	0.353531935	-3.152601618	0.001618225	0.032699987
ENSG00000150510	80.42993876	-0.619272035	0.19858262	-3.118460391	0.001817986	0.035485684
ENSG00000150637	6.484129903	-1.173225974	0.3096935	-3.788345485	0.000151654	0.005533384
ENSG00000150782	9.016644368	-1.119627368	0.314242565	-3.56293988	0.000366725	0.010817652
ENSG00000151490	4.061938884	-1.544589097	0.427705738	-3.611335922	0.000304624	0.009434465
ENSG00000151650	8.899846831	-1.339256094	0.376053924	-3.561340568	0.000368966	0.010846528
ENSG00000151651	15.02473513	-1.631979362	0.359157119	-4.543914839	5.52E-06	0.000348316
ENSG00000151892	79.19953223	-0.646447542	0.191853948	-3.369477405	0.000753109	0.018831933
ENSG00000152117	105.9983751	-0.839878831	0.200567673	-4.187508478	2.82E-05	0.001426948
ENSG00000152518	434.6999071	-0.517216696	0.167925546	-3.08003582	0.002069757	0.039035198
ENSG00000152766	2.08485686	-3.010023803	0.605006262	-4.975194458	6.52E-07	5.52E-05
ENSG00000152784	17.20930819	-1.161648824	0.281300521	-4.129565133	3.63E-05	0.001772017
ENSG00000153071	206.9886477	-0.535071041	0.168721193	-3.171332732	0.001517412	0.031258133
ENSG00000153283	6.722178677	-2.859836917	0.451218813	-6.338026768	2.33E-10	5.53E-08
ENSG00000153551	46.53558998	-0.559325195	0.172554394	-3.241442783	0.001189263	0.026335638
ENSG00000153563	15.74494902	-2.27511343	0.390045265	-5.832947181	5.45E-09	8.50E-07
ENSG00000153898	3.687736435	-1.691471955	0.47127213	-3.589161861	0.000331743	0.010051312
ENSG00000154127	14.30462235	-0.826231559	0.254382664	-3.247986892	0.001162246	0.025824031
ENSG00000154258	266.7530069	-0.555584632	0.162360072	-3.421928964	0.000621786	0.01620125
ENSG00000154451	31.65091541	-3.380699898	0.403590602	-8.37655753	5.45E-17	1.74E-13
ENSG00000155307	6.077788514	-1.429254566	0.42256497	-3.382330929	0.000718735	0.018175938
ENSG00000155363	117.6216847	-0.548392938	0.111858103	-4.902576776	9.46E-07	7.71E-05
ENSG00000155465	26.77388031	-0.838092397	0.222077975	-3.773865445	0.000160737	0.005752032
ENSG00000155659	55.41743303	-0.98119291	0.214295352	-4.578694314	4.68E-06	0.000306391
ENSG00000155926	27.48937152	-2.393766283	0.370153058	-6.466963421	1.00E-10	2.98E-08
ENSG00000155962	101.1237326	-0.482589334	0.160247657	-3.011521933	0.002599416	0.045561197
ENSG00000156127	2.543963034	-2.90161494	0.593130546	-4.892034243	9.98E-07	8.10E-05
ENSG00000156299	20.89312419	-0.709588341	0.235471737	-3.013475625	0.002582738	0.045340045
ENSG00000156587	166.4856883	-0.831416042	0.176386323	-4.713608335	2.43E-06	0.000173623
ENSG00000156711	3.990929991	-1.377645403	0.422701039	-3.259148371	0.001117472	0.025103775
ENSG00000156738	1.917223967	-2.372688065	0.740713622	-3.203246159	0.001358878	0.028930721
ENSG00000156873	76.06219629	-0.3779741	0.125632976	-3.008558047	0.002624907	0.04568524
ENSG00000157191	137.3390754	-0.562032265	0.128505783	-4.373595123	1.22E-05	0.00069977
ENSG00000157303	4.136130443	-2.205327705	0.478180914	-4.611910769	3.99E-06	0.000266746
ENSG00000157601	187.4760122	-0.469920977	0.142035097	-3.308484916	0.000938022	0.021973265
ENSG00000157873	123.0185225	-0.934682678	0.229340026	-4.075532283	4.59E-05	0.002158216
ENSG00000158050	8.745095153	-2.01917223	0.398368079	-5.068609499	4.01E-07	3.59E-05
ENSG00000158062	164.0451992	-1.251533822	0.23059542	-5.427401037	5.72E-08	6.49E-06
ENSG00000158352	223.8123802	-0.354205545	0.119243546	-2.970437869	0.002973756	0.049934827
ENSG00000158481	14.30608971	-2.262838747	0.394818292	-5.731342229	9.96E-09	1.45E-06
ENSG00000158488	5.417843973	-1.926536269	0.50447545	-3.818890034	0.000134054	0.005047917
ENSG00000158710	1127.617918	-0.540533083	0.165139829	-3.273184212	0.001063431	0.024132545
ENSG00000158714	42.04375982	-1.038286101	0.233301684	-4.450401221	8.57E-06	0.000513111
ENSG00000158805	104.693464	-0.592753732	0.177110223	-3.346806992	0.000817481	0.020015737
ENSG00000158869	57.37195206	-1.694943327	0.319020381	-5.312962519	1.08E-07	1.15E-05
ENSG00000159189	120.3727602	-1.199973903	0.262787072	-4.56633537	4.96E-06	0.000320316
ENSG00000159322	92.41860021	-0.469796015	0.127722162	-3.678265454	0.000234825	0.00766395
ENSG00000159753	5.042269712	-2.79186299	0.460491452	-6.062790037	1.34E-09	2.53E-07
ENSG00000159871	4.051464706	-0.867422956	0.286774681	-3.024754319	0.002488352	0.044523152
ENSG00000159958	1.936975244	-2.338748775	0.726656078	-3.218508515	0.001288591	0.027913054
ENSG00000160050	83.88110928	-0.873488742	0.227365224	-3.841786911	0.000122142	0.004734394
ENSG00000160185	3.172081849	-3.10193137	0.625002538	-4.96307004	6.94E-07	5.80E-05
ENSG00000160255	94.09297197	-1.872920835	0.244458226	-7.661516925	1.84E-14	2.41E-11
ENSG00000160396	6.064033597	-1.200582499	0.360136314	-3.333689089	0.000857024	0.020666679
ENSG00000160593	35.60653464	-1.72148834	0.267932174	-6.425090038	1.32E-10	3.63E-08
ENSG00000160654	4.838110984	-3.28234547	0.516334134	-6.357018165	2.06E-10	4.99E-08
ENSG00000160741	149.785159	-0.37746973	0.115024182	-3.281655408	0.001031996	0.023687844
ENSG00000160791	10.8421562	-1.561203196	0.365458593	-4.271901737	1.94E-05	0.001042854
ENSG00000160856	5.031747281	-4.24738925	0.64968985	-6.537564419	6.25E-11	2.02E-08
ENSG00000160883	8.213649306	-1.268450058	0.309498985	-4.098398121	4.16E-05	0.001980748
ENSG00000161526	234.6207132	-0.224215807	0.070607253	-3.175535041	0.001495605	0.030951668
ENSG00000161570	67.60573762	-2.361607349	0.377745205	-6.251852623	4.06E-10	9.15E-08
ENSG00000161642	67.22730464	-0.943440633	0.218950828	-4.308915585	1.64E-05	0.000904541
ENSG00000161643	2.746735633	-1.681185776	0.445439683	-3.774216445	0.000160511	0.005752032
ENSG00000161647	136.1385292	-0.58877	0.169671436	-3.470059634	0.000520343	0.014204468
ENSG00000161921	47.4288375	-0.641611914	0.19090525	-3.360891928	0.000776912	0.019318986
ENSG00000161929	12.56221901	-1.305152679	0.28692834	-4.548706063	5.40E-06	0.000341445
ENSG00000161944	1.886219954	-2.087034067	0.687159639	-3.037189539	0.002387953	0.043141569
ENSG00000162231	322.1832742	-0.36505275	0.10850291	-3.364451225	0.00076696	0.019092782
ENSG00000162241	48.67978807	-0.678358096	0.192419065	-3.525420392	0.000422811	0.012027229
ENSG00000162244	1333.901613	-0.640335806	0.21233511	-3.015684995	0.002563995	0.045153
ENSG00000162511	178.0931581	-2.191255001	0.33267456	-6.586782589	4.49E-11	1.54E-08
ENSG00000162645	176.5623365	-1.272299333	0.199455247	-6.378871222	1.78E-10	4.43E-08
ENSG00000162654	302.3686685	-0.820569823	0.175832054	-4.666781762	3.06E-06	0.000212148
ENSG00000162676	2.169869642	-1.910552884	0.498290643	-3.834213848	0.000125967	0.004816494
ENSG00000162692	58.20571399	-1.52538168	0.279939355	-5.448971912	5.07E-08	5.89E-06
ENSG00000162711	9.012137864	-1.422664076	0.331021862	-4.297794918	1.73E-05	0.00094645
ENSG00000162739	8.099984765	-2.946733695	0.524714013	-5.615885266	1.96E-08	2.66E-06
ENSG00000162769	18.19466989	-0.58347876	0.19316482	-3.020626424	0.002522524	0.044630504
ENSG00000162777	17.23908047	-2.121518331	0.408197467	-5.197284411	2.02E-07	1.97E-05
ENSG00000162892	4.766596329	-1.890894148	0.400924034	-4.716340228	2.40E-06	0.000171859
ENSG00000162894	26.93939014	-1.693081752	0.304211097	-5.565483215	2.61E-08	3.39E-06
ENSG00000163082	29.57487065	-1.15357428	0.356225418	-3.238326688	0.00120233	0.026555924
ENSG00000163131	101.5176133	-1.29528485	0.246638086	-5.251763314	1.51E-07	1.54E-05
ENSG00000163154	13.3794204	-2.977792367	0.428720138	-6.945772092	3.76E-12	2.05E-09
ENSG00000163219	77.33636249	-0.857530723	0.213779365	-4.011288567	6.04E-05	0.002729695
ENSG00000163273	4.088594708	-1.712646332	0.477768998	-3.584674475	0.000337499	0.010170513
ENSG00000163486	110.0929826	-0.380343336	0.114201044	-3.330471605	0.00086699	0.020861948
ENSG00000163508	2.772956015	-2.418789811	0.553355672	-4.37113042	1.24E-05	0.000705907
ENSG00000163519	2.784560849	-3.842299307	0.695827809	-5.521911106	3.35E-08	4.14E-06
ENSG00000163545	12.75771091	-1.294580781	0.335131882	-3.86289951	0.000112049	0.004484807
ENSG00000163563	16.48988685	-1.035129815	0.276506466	-3.743600754	0.000181402	0.006299693
ENSG00000163564	3.017834553	-2.45716227	0.547175365	-4.490630292	7.10E-06	0.000438043
ENSG00000163565	221.2516573	-0.54304333	0.173826401	-3.124055535	0.001783768	0.034909322
ENSG00000163568	1.250854211	-2.810115626	0.760030447	-3.697372435	0.000217843	0.007225444
ENSG00000163599	2.318056596	-2.677852029	0.520082469	-5.148898855	2.62E-07	2.46E-05
ENSG00000163600	1.93995137	-3.575136298	0.736194814	-4.856236731	1.20E-06	9.51E-05
ENSG00000163606	3.871735291	-1.871519388	0.470551396	-3.977290054	6.97E-05	0.003051991
ENSG00000163739	2.146592261	-1.68600201	0.49035379	-3.438337883	0.000585297	0.015531092
ENSG00000163814	2.356131431	-1.632685224	0.475369248	-3.434562145	0.000593512	0.015684168
ENSG00000163823	8.404005714	-1.033603441	0.313914452	-3.292627764	0.000992558	0.022943911
ENSG00000163840	174.4095925	-0.477148544	0.133592538	-3.571670614	0.000354711	0.010560134
ENSG00000163874	25.9316169	-0.693440176	0.223602471	-3.101218756	0.001927259	0.037276047
ENSG00000163931	185.0469415	-0.564517426	0.172690031	-3.268963601	0.001079422	0.024470548
ENSG00000164048	79.48475756	-0.365285999	0.098803807	-3.697084242	0.00021809	0.007225444
ENSG00000164136	21.8805387	-0.682837987	0.212162459	-3.218467539	0.001288776	0.027913054
ENSG00000164451	1.198162204	-1.546703205	0.454343743	-3.40425774	0.000663441	0.01704792
ENSG00000164483	3.394982409	-2.207742282	0.479300741	-4.60617331	4.10E-06	0.000272023
ENSG00000164587	2697.110247	-0.524403508	0.16717495	-3.136854588	0.001707708	0.033776014
ENSG00000164620	11.16495682	-0.978293323	0.296075272	-3.304204759	0.000952462	0.022200924
ENSG00000164691	19.56454778	-2.778474076	0.386676696	-7.18552244	6.70E-13	5.16E-10
ENSG00000165025	33.94380922	-1.585681449	0.266495429	-5.950126249	2.68E-09	4.67E-07
ENSG00000165140	5.687340361	-1.505530401	0.400548147	-3.758675239	0.000170815	0.006025762
ENSG00000165168	73.44681038	-1.6778559	0.295526727	-5.677509847	1.37E-08	1.97E-06
ENSG00000165178	5.524663431	-1.737606677	0.394802397	-4.40120599	1.08E-05	0.000631044
ENSG00000165272	66.13672376	-0.661104378	0.219651142	-3.009792575	0.002614262	0.045636289
ENSG00000165457	67.84493097	-1.137563818	0.250662552	-4.538228026	5.67E-06	0.00035583
ENSG00000165495	47.74009355	-0.728211641	0.212548841	-3.426090861	0.000612336	0.016048652
ENSG00000165891	3.340596535	-1.801725523	0.440790903	-4.087483455	4.36E-05	0.002063054
ENSG00000165929	33.59313935	-1.065538945	0.306967437	-3.471179082	0.000518178	0.014162694
ENSG00000165949	577.586377	-0.50061344	0.149692218	-3.344285002	0.000824949	0.020154399
ENSG00000166278	11.18728078	-0.689288434	0.216799957	-3.179375324	0.001475928	0.030720628
ENSG00000166428	5.129015549	-1.756684292	0.512001437	-3.431014377	0.000601329	0.015781371
ENSG00000166441	1943.730893	-0.549019145	0.167089965	-3.285769701	0.001017041	0.023412919
ENSG00000166501	28.11269525	-2.41268866	0.337413638	-7.150536876	8.64E-13	6.43E-10
ENSG00000166710	8381.782971	-0.996912184	0.21103529	-4.723912216	2.31E-06	0.000167588
ENSG00000166801	91.65610805	-0.69099685	0.18662285	-3.702637974	0.000213369	0.007132538
ENSG00000166825	27.47297812	-0.986580656	0.2516876	-3.919861988	8.86E-05	0.003718855
ENSG00000166927	36.78214099	-1.250791995	0.308004373	-4.060955309	4.89E-05	0.002249394
ENSG00000166928	7.304774701	-1.244134375	0.352974175	-3.524717845	0.000423934	0.012043827
ENSG00000167207	8.577378993	-1.748664416	0.331158427	-5.280446679	1.29E-07	1.35E-05
ENSG00000167208	14.33641993	-2.809126427	0.393513016	-7.138585791	9.43E-13	6.79E-10
ENSG00000167244	851.7369026	-0.737080795	0.206499512	-3.569406954	0.00035779	0.010610168
ENSG00000167261	14.23300445	-1.044436404	0.224342739	-4.655539152	3.23E-06	0.00022066
ENSG00000167286	12.61192004	-4.007731862	0.539038724	-7.434960942	1.05E-13	9.73E-11
ENSG00000167526	3871.491092	-0.773339837	0.239085858	-3.234569559	0.001218262	0.026749066
ENSG00000167550	3.913893865	-1.482052062	0.431634875	-3.433578121	0.000595671	0.015710463
ENSG00000167600	4.265202096	-2.121046833	0.465694719	-4.554586402	5.25E-06	0.000336803
ENSG00000167604	10.14824306	-1.588785715	0.325383209	-4.882814089	1.05E-06	8.46E-05
ENSG00000167613	27.58526139	-1.659032545	0.256807174	-6.460226628	1.05E-10	3.03E-08
ENSG00000167618	1.094807555	-3.72530631	0.903778142	-4.121925655	3.76E-05	0.001805788
ENSG00000167747	52.9228094	-0.795336416	0.24365954	-3.264130011	0.001098008	0.024778932
ENSG00000167851	10.86025986	-0.991582719	0.312508602	-3.172977362	0.001508843	0.031139059
ENSG00000167895	27.64890832	-2.371128733	0.353787991	-6.702117639	2.05E-11	8.34E-09
ENSG00000167984	46.99050956	-0.517200828	0.143291952	-3.609419926	0.000306882	0.009478127
ENSG00000168028	870.0163793	-0.485146682	0.156931309	-3.091458831	0.001991756	0.037851839
ENSG00000168062	24.57693966	-1.191137818	0.197115809	-6.042832501	1.51E-09	2.75E-07
ENSG00000168071	37.86134068	-0.74242676	0.235584053	-3.151430457	0.001624728	0.03277343
ENSG00000168329	28.67561433	-1.159478057	0.258379893	-4.487493363	7.21E-06	0.000443315
ENSG00000168394	245.5816721	-0.889561675	0.135940598	-6.54375283	6.00E-11	1.97E-08
ENSG00000168404	32.60448792	-0.889847012	0.21041298	-4.229049994	2.35E-05	0.001230143
ENSG00000168405	42.33476268	-0.596556291	0.181885633	-3.279842836	0.001038649	0.023750448
ENSG00000168421	6.390243862	-3.557928356	0.556828523	-6.389630214	1.66E-10	4.17E-08
ENSG00000168488	299.1913333	-0.466560735	0.148724339	-3.137083941	0.001706373	0.033776014
ENSG00000168685	28.68389657	-2.842883126	0.453983066	-6.262090677	3.80E-10	8.72E-08
ENSG00000168754	4.095483754	-1.650755065	0.503448373	-3.278896417	0.001042139	0.023770132
ENSG00000168907	22.44887822	-0.952193861	0.31778751	-2.996322486	0.002732573	0.047154831
ENSG00000168918	61.13757794	-0.878293447	0.186489765	-4.709606706	2.48E-06	0.000176503
ENSG00000168961	84.75890563	-0.711500594	0.20193174	-3.523470823	0.000425934	0.012083948
ENSG00000168995	3.527145121	-1.486685035	0.41777681	-3.55856285	0.00037289	0.010941687
ENSG00000169180	190.347783	-0.38808852	0.103633571	-3.744814719	0.000180527	0.006288872
ENSG00000169245	48.21493767	-3.695612192	0.522074852	-7.078701801	1.46E-12	9.56E-10
ENSG00000169248	9.361481954	-3.81909663	0.551127357	-6.929608155	4.22E-12	2.19E-09
ENSG00000169252	51.92376221	-0.442614983	0.128287229	-3.450187414	0.000560198	0.015035108
ENSG00000169403	28.79590828	-2.419516883	0.349132563	-6.930080825	4.21E-12	2.19E-09
ENSG00000169413	30.07944207	-2.309207883	0.378620515	-6.099003593	1.07E-09	2.05E-07
ENSG00000169442	55.50781864	-2.379417511	0.414929721	-5.734507288	9.78E-09	1.44E-06
ENSG00000169508	9.684853338	-2.107270582	0.462736584	-4.55393123	5.27E-06	0.000336886
ENSG00000169896	25.29120843	-1.219907849	0.24536585	-4.971791499	6.63E-07	5.59E-05
ENSG00000170379	5.102067927	-0.988167898	0.268873246	-3.675218395	0.000237646	0.007724361
ENSG00000170458	92.27904013	-0.862401241	0.264098914	-3.26544788	0.001092911	0.024751223
ENSG00000170476	4.08669663	-2.741775834	0.564338571	-4.858388165	1.18E-06	9.49E-05
ENSG00000170571	56.54335569	-0.791188985	0.258329866	-3.062708151	0.002193439	0.040783645
ENSG00000170581	276.8979976	-0.428144498	0.11238982	-3.809459765	0.000139271	0.005200529
ENSG00000170889	2891.420373	-0.649754889	0.180177466	-3.606193955	0.000310721	0.009557023
ENSG00000171388	203.9840679	-0.549835092	0.154395926	-3.561202076	0.000369161	0.010846528
ENSG00000171476	11.81236893	-1.249851134	0.37289998	-3.351706091	0.000803152	0.019778474
ENSG00000171608	76.32275805	-0.908979543	0.185327664	-4.904715928	9.36E-07	7.65E-05
ENSG00000171700	24.37253429	-1.108691905	0.321027655	-3.453571327	0.000553216	0.01488351
ENSG00000171858	809.0062553	-0.60569262	0.186871571	-3.241224003	0.001190176	0.026335638
ENSG00000171860	20.41931411	-1.272149384	0.272533637	-4.667861919	3.04E-06	0.000211718
ENSG00000171940	97.62728532	-0.549416757	0.153309717	-3.583704715	0.000338755	0.010194609
ENSG00000172081	134.7484744	-0.542209715	0.154848275	-3.501554772	0.000462552	0.013024948
ENSG00000172116	6.57524365	-3.646565697	0.558289359	-6.531676876	6.50E-11	2.05E-08
ENSG00000172156	20.38612085	-1.325749609	0.297337484	-4.458736899	8.24E-06	0.000494886
ENSG00000172183	19.52290884	-1.43041771	0.290554122	-4.92306804	8.52E-07	7.02E-05
ENSG00000172243	16.29320616	-1.718210439	0.43213477	-3.976098562	7.01E-05	0.003061312
ENSG00000172345	42.80888963	-0.748409582	0.184312273	-4.060552078	4.90E-05	0.002249394
ENSG00000172349	96.48996944	-0.845828962	0.217011806	-3.897617266	9.71E-05	0.003965669
ENSG00000172543	15.30411362	-2.04312712	0.368975132	-5.537303045	3.07E-08	3.85E-06
ENSG00000172575	8.791739569	-1.048554923	0.318311269	-3.294118127	0.00098731	0.02284625
ENSG00000172578	13.18681286	-0.979379455	0.246078397	-3.979948945	6.89E-05	0.003035914
ENSG00000172673	1.736764063	-2.70892221	0.72574585	-3.732604478	0.00018951	0.006530493
ENSG00000172724	25.73488169	-4.080128711	0.664287795	-6.142110003	8.14E-10	1.61E-07
ENSG00000172794	36.25832936	-1.030220097	0.245699806	-4.1930033	2.75E-05	0.001397074
ENSG00000172936	89.90308834	-0.93568026	0.1794768	-5.213377229	1.85E-07	1.83E-05
ENSG00000173193	310.198656	-0.591832599	0.134471743	-4.401166996	1.08E-05	0.000631044
ENSG00000173198	8.409131358	-1.270203904	0.337904174	-3.75906544	0.000170549	0.006025762
ENSG00000173200	9.218439631	-1.009930568	0.31972942	-3.158703912	0.001584724	0.032242968
ENSG00000173369	127.8339624	-1.207633202	0.261168452	-4.623962782	3.76E-06	0.000253215
ENSG00000173372	195.4801237	-1.471470103	0.249241517	-5.903792107	3.55E-09	5.75E-07
ENSG00000173559	21.90018234	-1.635715239	0.329487449	-4.964423512	6.89E-07	5.78E-05
ENSG00000173578	4.619686708	-3.912458571	0.60716331	-6.443832341	1.16E-10	3.29E-08
ENSG00000173762	6.855882688	-2.479885845	0.553778419	-4.478119336	7.53E-06	0.000457798
ENSG00000173890	8.809535408	-1.17365116	0.379153779	-3.095448934	0.001965152	0.037634516
ENSG00000174123	2.971043707	-2.699354449	0.70896407	-3.807462979	0.0001404	0.005225211
ENSG00000174151	74.70040287	-0.302638601	0.101195957	-2.990619478	0.002784122	0.047749187
ENSG00000174255	1.217583306	-3.117519361	1.036567357	-3.007541517	0.002633701	0.045741871
ENSG00000174327	6.679488242	-0.825635766	0.25586519	-3.226838964	0.001251659	0.027321155
ENSG00000174611	63.09822018	-0.622024008	0.204656721	-3.039352941	0.002370869	0.042972004
ENSG00000174652	115.5572532	-0.38664315	0.115354629	-3.351778354	0.000802943	0.019778474
ENSG00000174669	109.8370546	-0.560934311	0.186420701	-3.008970071	0.002621349	0.04568524
ENSG00000174718	191.0028344	-0.62194377	0.172680719	-3.60169782	0.000316146	0.009657365
ENSG00000174807	99.94769212	-0.703962244	0.235820361	-2.985163111	0.002834271	0.048349337
ENSG00000174946	2.800801123	-3.300151913	0.634385457	-5.202124164	1.97E-07	1.93E-05
ENSG00000175267	7.394393687	-1.019782817	0.326216203	-3.126094927	0.001771444	0.03469854
ENSG00000175287	66.63847486	-0.496530616	0.159106772	-3.120738424	0.001803982	0.035274008
ENSG00000175463	18.90240356	-2.355926828	0.376294013	-6.26086716	3.83E-10	8.72E-08
ENSG00000175489	10.7383105	-1.289180167	0.277164402	-4.651319428	3.30E-06	0.000224538
ENSG00000175567	117.8295928	-0.823809613	0.239154439	-3.44467624	0.000571744	0.015253331
ENSG00000176083	2.501184777	-3.121768387	0.642706908	-4.857219285	1.19E-06	9.49E-05
ENSG00000176444	116.3699524	-0.487038653	0.103111339	-4.723424776	2.32E-06	0.000167588
ENSG00000176454	274.1438885	-0.448427499	0.144966521	-3.093317665	0.001979321	0.03774402
ENSG00000176974	42.10265952	-0.42364738	0.121587953	-3.484287446	0.000493449	0.01367087
ENSG00000177084	93.5083	-0.419530089	0.118416058	-3.542847944	0.000395831	0.011419772
ENSG00000177301	5.666263991	-1.202986839	0.332377376	-3.619340322	0.000295355	0.009217157
ENSG00000177409	114.0084525	-0.768896711	0.204210582	-3.765214827	0.000166406	0.005926387
ENSG00000177410	114.9280746	-0.864788509	0.287569264	-3.007235529	0.002636354	0.045741871
ENSG00000177483	2.908236851	-1.536577254	0.491264214	-3.127802128	0.001761187	0.034563634
ENSG00000177575	61.16906552	-1.248902809	0.24334338	-5.132265405	2.86E-07	2.64E-05
ENSG00000177600	1632.746356	-0.645552185	0.213730024	-3.020409458	0.002524332	0.044630504
ENSG00000177663	94.65785894	-0.455059712	0.146710758	-3.101747397	0.00192382	0.037258379
ENSG00000177675	12.58828378	-1.286129479	0.34627713	-3.714162344	0.000203878	0.006887433
ENSG00000177721	12.4147894	-0.700917489	0.210644476	-3.327490488	0.00087632	0.021011968
ENSG00000177989	46.27858467	-1.458552944	0.389444548	-3.74521341	0.00018024	0.006288704
ENSG00000178226	5.812027321	-1.009676834	0.299880526	-3.366930317	0.000760099	0.018964256
ENSG00000178562	7.703536594	-2.43591845	0.433120202	-5.624116439	1.86E-08	2.55E-06
ENSG00000178573	86.69213514	-0.643433127	0.186262913	-3.454435005	0.000551447	0.014877535
ENSG00000178789	3.162388699	-2.482166286	0.556695553	-4.45874998	8.24E-06	0.000494886
ENSG00000178927	132.8977964	-0.569772889	0.181319642	-3.142367157	0.001675877	0.033353247
ENSG00000179344	124.6656625	-1.608167791	0.280070006	-5.742020761	9.36E-09	1.38E-06
ENSG00000179715	17.3818884	-1.456140033	0.306549122	-4.750103422	2.03E-06	0.000148483
ENSG00000180096	4.043626505	-1.62949774	0.386723682	-4.21359698	2.51E-05	0.001305192
ENSG00000180353	95.60017595	-1.305271425	0.220774983	-5.912225225	3.38E-09	5.50E-07
ENSG00000180448	54.8891914	-1.185027255	0.29149962	-4.065278898	4.80E-05	0.0022272
ENSG00000180644	21.54656029	-1.582552068	0.308915862	-5.12292266	3.01E-07	2.74E-05
ENSG00000181036	4.921097532	-2.625141183	0.448335589	-5.855304034	4.76E-09	7.49E-07
ENSG00000181374	8.724403711	-2.447590763	0.533584815	-4.58706975	4.50E-06	0.000295223
ENSG00000181631	8.267002304	-1.157522803	0.316834705	-3.653396495	0.000258794	0.008232013
ENSG00000181804	38.74443843	-0.774978821	0.244634599	-3.167903579	0.001535424	0.031541882
ENSG00000181847	6.208454152	-3.428850644	0.563632903	-6.083482047	1.18E-09	2.24E-07
ENSG00000182179	164.8129681	-0.551993653	0.141841708	-3.891617353	9.96E-05	0.004042875
ENSG00000182511	73.42265028	-0.608664594	0.171432441	-3.550463315	0.000384554	0.011152058
ENSG00000182578	132.6211827	-1.155835889	0.214653031	-5.384670705	7.26E-08	7.98E-06
ENSG00000182685	37.30265342	-0.779830209	0.23571966	-3.308295159	0.000938658	0.021973265
ENSG00000182796	108.7468056	-0.530686153	0.165643717	-3.203780767	0.001356357	0.028930721
ENSG00000182866	16.88496074	-2.627571192	0.44399053	-5.918079362	3.26E-09	5.35E-07
ENSG00000182909	38.58483124	-0.747846927	0.217810995	-3.433467287	0.000595914	0.015710463
ENSG00000183049	49.25842648	-0.538798511	0.174805472	-3.082274852	0.002054251	0.038808305
ENSG00000183298	7.760500041	-1.026728422	0.326644186	-3.143262502	0.001670759	0.033310765
ENSG00000183484	8.511286745	-1.378258885	0.399966369	-3.445936934	0.000569083	0.015218715
ENSG00000183486	90.6754118	-0.700336675	0.156983828	-4.46120267	8.15E-06	0.000491869
ENSG00000183718	86.54240333	-0.444230048	0.149504849	-2.971342075	0.002965013	0.049913205
ENSG00000183734	1.477696558	-2.422712722	0.677941143	-3.573632824	0.000352063	0.01049607
ENSG00000183813	1.560326451	-2.150585708	0.572617747	-3.755709145	0.000172851	0.006078379
ENSG00000183822	2.417859177	-2.544104	0.530066231	-4.799596449	1.59E-06	0.000120961
ENSG00000183918	3.576601064	-2.680584585	0.639090824	-4.194371889	2.74E-05	0.001392879
ENSG00000184060	32.31465863	-0.785485138	0.177262224	-4.43120434	9.37E-06	0.000556517
ENSG00000184613	3.88256409	-2.916567409	0.576347701	-5.060430369	4.18E-07	3.74E-05
ENSG00000184682	31.1296476	-1.061776981	0.337575709	-3.145300304	0.001659164	0.03315561
ENSG00000184730	11.79059396	-2.137119441	0.352720521	-6.058959748	1.37E-09	2.56E-07
ENSG00000184922	78.92023619	-1.05212853	0.211488485	-4.974873835	6.53E-07	5.52E-05
ENSG00000184979	19.34034562	-0.706251727	0.191487885	-3.688231899	0.000225818	0.007459336
ENSG00000184988	12.10863429	-0.594097494	0.198410472	-2.994284962	0.002750889	0.047361102
ENSG00000185101	4.493954612	-2.37402539	0.529434558	-4.484077126	7.32E-06	0.000448008
ENSG00000185128	9.198154902	-0.93060196	0.306895008	-3.032313768	0.002426868	0.043703195
ENSG00000185158	19.39455785	-0.606675796	0.164522536	-3.687493576	0.000226474	0.007469956
ENSG00000185201	523.3575603	-0.846703495	0.255115798	-3.318898721	0.000903732	0.021514217
ENSG00000185215	227.1818137	-0.979045298	0.187416425	-5.223903404	1.75E-07	1.75E-05
ENSG00000185404	34.78358725	-0.551789147	0.138880027	-3.973135365	7.09E-05	0.003093608
ENSG00000185482	4.660444338	-1.014717024	0.327321423	-3.100062974	0.001934795	0.037341377
ENSG00000185596	48.23804833	-0.585513746	0.191393784	-3.059209826	0.002219217	0.041124569
ENSG00000185650	523.6309702	-0.4924884	0.136722805	-3.602094029	0.000315664	0.009655863
ENSG00000185745	287.8083654	-0.609544236	0.20377185	-2.991307361	0.002777857	0.047678368
ENSG00000185811	27.20966402	-2.316159322	0.337117307	-6.870484759	6.40E-12	3.11E-09
ENSG00000185862	19.36500506	-1.910430375	0.36827231	-5.187548244	2.13E-07	2.05E-05
ENSG00000185885	244.8567321	-0.76627891	0.18269962	-4.194200891	2.74E-05	0.001392879
ENSG00000185905	9.379255233	-2.849370481	0.443296903	-6.427679647	1.30E-10	3.62E-08
ENSG00000185989	133.8614253	-0.389542767	0.126989058	-3.067530187	0.002158357	0.040297745
ENSG00000186166	74.366585	-0.459037833	0.145477442	-3.155388395	0.001602846	0.032478717
ENSG00000186185	4.470960576	-1.554479477	0.473981528	-3.279620379	0.001039469	0.023750448
ENSG00000186265	2.91344633	-3.908967924	0.706583097	-5.532212617	3.16E-08	3.94E-06
ENSG00000186407	5.670058416	-1.220039756	0.375191772	-3.251776414	0.001146862	0.025609428
ENSG00000186470	183.0358337	-0.891678473	0.181723429	-4.906788731	9.26E-07	7.60E-05
ENSG00000186517	49.20867234	-1.801050383	0.270449118	-6.659479593	2.75E-11	1.06E-08
ENSG00000186665	41.59442808	-0.539077647	0.176193674	-3.059574359	0.002216518	0.041108669
ENSG00000186818	16.45865306	-1.315389661	0.358897648	-3.665082975	0.000247258	0.007928539
ENSG00000186854	42.32467833	-1.386402215	0.248735014	-5.573812042	2.49E-08	3.25E-06
ENSG00000186891	1.275708322	-2.798876236	0.77590416	-3.607244788	0.000309466	0.009540349
ENSG00000187037	1.10404047	-2.425445879	0.706927489	-3.430968404	0.000601431	0.015781371
ENSG00000187474	20.76632935	-0.958270096	0.318317138	-3.010425706	0.002608818	0.045582862
ENSG00000187531	41.29321285	-0.606093574	0.161981243	-3.741751599	0.000182742	0.006336384
ENSG00000187608	89.52519633	-0.99766775	0.310693997	-3.211094394	0.001322305	0.028446116
ENSG00000187653	36.04032298	-1.038559928	0.295337226	-3.516522255	0.00043724	0.012358948
ENSG00000187688	54.09093767	-0.551188708	0.155228942	-3.550811462	0.000384045	0.0111518
ENSG00000187741	65.81118811	-0.48418309	0.158846038	-3.04812822	0.002302717	0.042120449
ENSG00000187951	11.42245833	-1.079770573	0.33357568	-3.236958324	0.001208111	0.026604643
ENSG00000188042	25.75502838	-1.369985218	0.28271773	-4.845770445	1.26E-06	9.96E-05
ENSG00000188404	23.17102486	-1.702669428	0.361621168	-4.708434067	2.50E-06	0.000176958
ENSG00000188452	9.623684144	-1.906714621	0.395705718	-4.81851673	1.45E-06	0.00011175
ENSG00000188820	10.9019874	-3.10047853	0.439799328	-7.049757312	1.79E-12	1.11E-09
ENSG00000188921	54.51249071	-0.747633409	0.224698214	-3.327277937	0.000876989	0.021011968
ENSG00000196126	467.3303811	-1.156515856	0.238955403	-4.839881599	1.30E-06	0.000101791
ENSG00000196167	4.445425669	-1.770738307	0.450985361	-3.926376468	8.62E-05	0.003647028
ENSG00000196189	20.63270752	-1.144964158	0.231487041	-4.946126363	7.57E-07	6.28E-05
ENSG00000196209	9.073122341	-1.97014575	0.355770018	-5.537694718	3.06E-08	3.85E-06
ENSG00000196329	219.9957211	-0.539945186	0.147169575	-3.668864198	0.00024363	0.007857011
ENSG00000196547	756.6573798	-0.401421488	0.121575941	-3.30181683	0.000960608	0.022367437
ENSG00000196664	8.166044002	-1.770821676	0.364555245	-4.857485113	1.19E-06	9.49E-05
ENSG00000196684	8.699738597	-3.028791678	0.533928071	-5.672658624	1.41E-08	2.00E-06
ENSG00000196724	49.41944858	-0.400659687	0.121050249	-3.30986255	0.000933418	0.021973265
ENSG00000196730	40.28861724	-0.900270283	0.258519448	-3.482408349	0.000496925	0.013716121
ENSG00000196735	166.7231891	-2.017421251	0.236805552	-8.519315668	1.60E-17	8.96E-14
ENSG00000196839	54.76931926	-0.775747073	0.188268973	-4.120419112	3.78E-05	0.001808318
ENSG00000196954	111.6319426	-1.199477666	0.249071783	-4.815791056	1.47E-06	0.000112896
ENSG00000197047	2.550885234	-3.362106032	0.865065692	-3.886532624	0.000101686	0.004106066
ENSG00000197057	0.959477228	-2.308910727	0.73463223	-3.142947768	0.001672557	0.033316854
ENSG00000197142	83.32920161	-0.406538506	0.108546155	-3.745305447	0.000180174	0.006288704
ENSG00000197249	37.01814014	-2.543697669	0.362344262	-7.020113009	2.22E-12	1.30E-09
ENSG00000197258	10.2527414	-0.847055813	0.268434409	-3.155541108	0.001602007	0.032478717
ENSG00000197497	9.042672944	-0.95983783	0.310446516	-3.091797718	0.001989484	0.037840861
ENSG00000197540	4.068197025	-2.968303695	0.558678623	-5.313079066	1.08E-07	1.15E-05
ENSG00000197629	111.9342066	-1.83150868	0.253132136	-7.235385876	4.64E-13	4.15E-10
ENSG00000197646	19.51363383	-0.909892778	0.240923392	-3.776689226	0.000158927	0.005714712
ENSG00000197768	1.888606171	-2.03913059	0.659836098	-3.09035925	0.001999145	0.03792771
ENSG00000197813	9.821399774	-2.217168088	0.366287951	-6.053074042	1.42E-09	2.62E-07
ENSG00000197872	62.04915914	-0.600397531	0.171952021	-3.491657303	0.000480034	0.013449376
ENSG00000197958	1871.10412	-0.555591013	0.1751393	-3.172280656	0.001512468	0.031185044
ENSG00000198034	3606.994274	-0.639187794	0.185620579	-3.443517948	0.000574198	0.015300539
ENSG00000198133	20.64788229	-0.793497171	0.200076388	-3.965971084	7.31E-05	0.003181817
ENSG00000198223	7.75464543	-1.313581581	0.32080556	-4.094634713	4.23E-05	0.002008914
ENSG00000198286	8.480653455	-2.712075068	0.442320792	-6.131466387	8.71E-10	1.69E-07
ENSG00000198400	11.34548468	-0.979779982	0.306610179	-3.195523333	0.001395775	0.02957083
ENSG00000198502	365.9284823	-1.088371113	0.212081543	-5.1318521	2.87E-07	2.64E-05
ENSG00000198520	2.082768182	-2.916952919	0.558860661	-5.219463674	1.79E-07	1.79E-05
ENSG00000198574	2.49892686	-2.398880166	0.646064049	-3.713068649	0.000204761	0.006903525
ENSG00000198604	68.77147934	-0.626697885	0.177879321	-3.523163243	0.000426429	0.012083948
ENSG00000198744	917.1768738	-1.308088832	0.35005591	-3.736799737	0.000186377	0.006452409
ENSG00000198821	14.79065387	-2.283009709	0.355802036	-6.416516711	1.39E-10	3.80E-08
ENSG00000198851	15.21217338	-2.185815514	0.395516994	-5.526476854	3.27E-08	4.05E-06
ENSG00000198868	5.838522507	-1.858078078	0.462704052	-4.015694419	5.93E-05	0.002690085
ENSG00000198951	127.0141426	-0.361219851	0.114676775	-3.149895442	0.001633289	0.032826192
ENSG00000203685	38.16071631	-0.836770228	0.249186986	-3.358001316	0.000785082	0.019500434
ENSG00000203747	45.50426501	-1.939666561	0.333449827	-5.816966768	5.99E-09	9.17E-07
ENSG00000204044	2.95503453	-3.552643602	0.710900978	-4.997381791	5.81E-07	5.03E-05
ENSG00000204103	51.62549728	-0.794024307	0.1989137	-3.991803005	6.56E-05	0.002918074
ENSG00000204160	131.0868132	-0.502669837	0.157319477	-3.195216814	0.001397258	0.029574197
ENSG00000204252	48.73519493	-2.110164884	0.243319009	-8.672420988	4.23E-18	3.15E-14
ENSG00000204257	145.9547074	-1.148653046	0.182615476	-6.290009308	3.17E-10	7.46E-08
ENSG00000204261	115.682236	-1.135138458	0.169704574	-6.688909022	2.25E-11	8.97E-09
ENSG00000204264	140.9924058	-0.837225104	0.160516482	-5.215820168	1.83E-07	1.82E-05
ENSG00000204267	90.43979876	-0.9068856	0.1566174	-5.790452414	7.02E-09	1.06E-06
ENSG00000204287	1232.488474	-1.638715166	0.214472579	-7.640674501	2.16E-14	2.68E-11
ENSG00000204397	19.94624898	-1.140171108	0.298676497	-3.817411541	0.000134859	0.005069704
ENSG00000204472	45.15887369	-1.216274664	0.266151616	-4.569856384	4.88E-06	0.000315894
ENSG00000204475	3.464640613	-3.502046624	0.675809883	-5.181999716	2.20E-07	2.09E-05
ENSG00000204482	18.08223127	-1.390269177	0.278527033	-4.991505347	5.99E-07	5.13E-05
ENSG00000204516	13.44858444	-0.997360194	0.19226493	-5.187426499	2.13E-07	2.05E-05
ENSG00000204525	2195.297509	-0.693227493	0.176473104	-3.928233124	8.56E-05	0.003632753
ENSG00000204592	2907.457374	-0.472726659	0.122443606	-3.860770462	0.00011303	0.004484807
ENSG00000204623	76.28772956	-0.329050878	0.109955299	-2.992587722	0.002766232	0.047551925
ENSG00000204628	3185.828655	-0.499142574	0.161313676	-3.09423593	0.001973205	0.037721918
ENSG00000204642	257.4572377	-0.943549862	0.153590811	-6.14327025	8.08E-10	1.61E-07
ENSG00000204859	63.96754862	-0.497039107	0.153003567	-3.248545878	0.001159965	0.025824031
ENSG00000205045	3.872144886	-1.496248533	0.3142448	-4.761410634	1.92E-06	0.000141677
ENSG00000205220	29.13320431	-0.913690431	0.273452897	-3.341308288	0.000833846	0.0203051
ENSG00000205542	3613.399006	-0.948853144	0.234712666	-4.042615854	5.29E-05	0.002408823
ENSG00000205664	12.29956898	-0.969398469	0.25256806	-3.838167308	0.000123956	0.004764093
ENSG00000205744	10.88035414	-2.505630916	0.40319681	-6.214411553	5.15E-10	1.12E-07
ENSG00000205885	15.65292507	-0.91232542	0.254057635	-3.591017523	0.000329389	0.00999357
ENSG00000206028	1.651363955	-2.289607562	0.48506143	-4.720242465	2.36E-06	0.000169185
ENSG00000206077	72.28077509	-0.833740281	0.240297731	-3.469613628	0.000521208	0.014210702
ENSG00000206337	109.782767	-0.873418734	0.159393415	-5.479641261	4.26E-08	5.06E-06
ENSG00000206344	13.73843372	-1.159956407	0.269531094	-4.303608877	1.68E-05	0.00092421
ENSG00000206503	2649.545059	-0.733911895	0.171678462	-4.274921199	1.91E-05	0.001033803
ENSG00000210151	16201.25614	-1.151859283	0.334082844	-3.4478253	0.000565119	0.015130836
ENSG00000211598	5.24959078	-3.01312185	0.66980723	-4.498491082	6.84E-06	0.000423326
ENSG00000211638	1.182176779	-3.949072351	1.303388753	-3.029849951	0.002446753	0.043919603
ENSG00000211640	1.073005545	-3.553263539	0.993730358	-3.575681785	0.000349316	0.01042812
ENSG00000211649	1.500789366	-3.501178855	1.097714229	-3.189517601	0.001425105	0.030021307
ENSG00000211659	1.595296722	-3.641317719	1.047552528	-3.47602399	0.000508907	0.013943421
ENSG00000211666	3.010350022	-2.924511905	0.834631665	-3.503955132	0.000458403	0.012924406
ENSG00000211677	14.77340232	-3.77827887	0.648537564	-5.825844297	5.68E-09	8.81E-07
ENSG00000211679	20.32572721	-2.322627183	0.555158483	-4.183719164	2.87E-05	0.001445544
ENSG00000211734	0.960575131	-3.453277116	1.06138114	-3.253569321	0.001139649	0.025499292
ENSG00000211747	1.558237679	-3.861047572	0.916966439	-4.210674905	2.55E-05	0.001316069
ENSG00000211772	58.8999612	-3.539318751	0.40808714	-8.67294851	4.21E-18	3.15E-14
ENSG00000211829	4.055712415	-2.23362027	0.557943232	-4.003310986	6.25E-05	0.002806396
ENSG00000211890	15.47617572	-2.952204892	0.63493385	-4.649625932	3.33E-06	0.000225701
ENSG00000211892	3.902646869	-2.866260031	0.844212502	-3.395187852	0.000685815	0.017462092
ENSG00000211893	30.06852282	-2.098037868	0.575818669	-3.643573892	0.000268878	0.00851639
ENSG00000211895	159.2176437	-3.292564366	0.532324163	-6.185261907	6.20E-10	1.29E-07
ENSG00000211896	108.6964414	-2.482016263	0.514400865	-4.825062378	1.40E-06	0.000108517
ENSG00000211897	45.29847926	-3.011355798	0.625738699	-4.812481317	1.49E-06	0.000113996
ENSG00000211899	39.18512375	-2.714946583	0.560288938	-4.845618745	1.26E-06	9.96E-05
ENSG00000211943	1.347054899	-2.970996642	0.826937496	-3.5927705	0.000327181	0.009940062
ENSG00000211949	2.801726942	-2.455121501	0.807892617	-3.038920581	0.002374274	0.042998821
ENSG00000211966	1.943690596	-3.729657385	1.078289828	-3.458863552	0.00054246	0.014664799
ENSG00000213088	44.44986167	-1.084654089	0.292174305	-3.71235277	0.000205342	0.006905536
ENSG00000213203	138.1371115	-0.584540626	0.165496321	-3.532046043	0.000412358	0.011820211
ENSG00000213402	26.51269208	-2.461162424	0.474506915	-5.186778834	2.14E-07	2.05E-05
ENSG00000213443	5.541875659	-1.38330806	0.376566988	-3.6734714	0.000239277	0.007754813
ENSG00000213654	59.52604931	-2.091915772	0.326994197	-6.397409473	1.58E-10	4.06E-08
ENSG00000213741	1754.678966	-0.700980026	0.231867974	-3.023186055	0.002501284	0.044630504
ENSG00000213903	13.69032596	-1.005334337	0.301330085	-3.336322486	0.000848946	0.020605402
ENSG00000213983	66.2670513	-0.699084333	0.182319565	-3.834390092	0.000125876	0.004816494
ENSG00000213994	1.56920855	-2.446786096	0.756968852	-3.232347131	0.001227778	0.026905088
ENSG00000214787	2.171357427	-1.931614445	0.492470824	-3.922292144	8.77E-05	0.003695428
ENSG00000215458	3.05685007	-1.350538537	0.374034361	-3.610733873	0.000305332	0.009443296
ENSG00000215615	17.83097565	-0.950867791	0.319147461	-2.979399517	0.002888139	0.048875789
ENSG00000215705	1.047696199	-2.759201351	0.793173694	-3.478684896	0.000503881	0.013856719
ENSG00000217555	3.315722286	-2.403954937	0.519227548	-4.629867859	3.66E-06	0.000246844
ENSG00000218175	44.16682318	-1.209874565	0.402193681	-3.008188899	0.002628097	0.045705149
ENSG00000221963	171.2021821	-0.68607888	0.179429488	-3.823668501	0.000131481	0.004976209
ENSG00000221995	27.83915412	-0.681111479	0.227511875	-2.993740339	0.002755804	0.047409165
ENSG00000222482	2.004446511	-2.428196966	0.631600525	-3.844513848	0.000120792	0.004691359
ENSG00000223534	52.85036434	-1.859788061	0.329631394	-5.642023466	1.68E-08	2.32E-06
ENSG00000223551	8.49293273	-1.496726396	0.470954675	-3.178068878	0.001482595	0.030796607
ENSG00000223865	507.7871927	-1.679841733	0.217979897	-7.706406666	1.29E-14	1.81E-11
ENSG00000224165	12.30874163	-0.819606102	0.242410676	-3.381064384	0.000722056	0.018239271
ENSG00000224298	1.982745314	-2.646980755	0.709408368	-3.7312511	0.000190531	0.006555565
ENSG00000225217	13.22631608	-1.258045869	0.32066222	-3.92327437	8.74E-05	0.003687345
ENSG00000225415	4.363722268	-1.729335521	0.453768848	-3.811049459	0.000138378	0.005177078
ENSG00000225470	79.34373733	-0.614088036	0.173983305	-3.529580236	0.000416219	0.01190036
ENSG00000225492	20.44037992	-1.230839758	0.234912379	-5.239569596	1.61E-07	1.63E-05
ENSG00000225783	8.07615189	-2.078242086	0.41609682	-4.994611803	5.90E-07	5.08E-05
ENSG00000225864	62.8896868	-1.007535513	0.325292018	-3.097326272	0.001952748	0.037558025
ENSG00000225889	6.94336104	-1.389241226	0.411808423	-3.37351338	0.000742154	0.018641516
ENSG00000226025	1.570760847	-3.804866739	0.810502601	-4.694453458	2.67E-06	0.000188305
ENSG00000226312	169.6559147	-0.29669047	0.090470448	-3.27941859	0.001040212	0.023750448
ENSG00000226742	31.48492769	-0.748408835	0.192222458	-3.893451601	9.88E-05	0.004019722
ENSG00000227039	7.284881172	-2.158833776	0.491700592	-4.390545405	1.13E-05	0.000654088
ENSG00000227081	29.34062608	-0.960563547	0.283601763	-3.38701543	0.000706574	0.017929319
ENSG00000227191	2.81550168	-2.509617756	0.597562727	-4.19975618	2.67E-05	0.001373593
ENSG00000227218	9.039269874	-1.046072126	0.328075626	-3.188509123	0.001430085	0.030069489
ENSG00000227507	12.44998246	-3.725490975	0.533594983	-6.981870317	2.91E-12	1.63E-09
ENSG00000228409	10.53734321	-0.654738147	0.213795619	-3.062448841	0.00219534	0.040783645
ENSG00000228784	4.45114827	-2.035743487	0.543339194	-3.74672674	0.000179157	0.006270497
ENSG00000228863	9.767359994	-3.047620027	0.513295037	-5.937365074	2.90E-09	4.90E-07
ENSG00000229164	39.27776009	-3.437910068	0.41915272	-8.202046416	2.36E-16	5.86E-13
ENSG00000229299	27.96642936	-0.481224532	0.149332817	-3.222496849	0.001270786	0.027666795
ENSG00000229417	1.523778173	-3.394339776	0.794361162	-4.273043472	1.93E-05	0.001040032
ENSG00000229645	46.70884538	-0.730368242	0.198104919	-3.686774894	0.000227114	0.007480026
ENSG00000229754	2.644243586	-2.582477986	0.584743881	-4.416425843	1.00E-05	0.000591222
ENSG00000230043	1.507804914	-2.021680807	0.537411003	-3.761889497	0.000168635	0.005977158
ENSG00000230113	8.382381619	-1.301643441	0.364876929	-3.567349261	0.000360611	0.010665479
ENSG00000230124	12.65988067	-0.831564307	0.278263931	-2.988401347	0.00280441	0.048023374
ENSG00000230362	1.178841178	-1.745223799	0.579591882	-3.011125333	0.002602814	0.045568519
ENSG00000230537	3.483047672	-1.68506847	0.545166813	-3.090922688	0.001995356	0.037888006
ENSG00000230979	7.005114639	-1.293267839	0.394095653	-3.281608991	0.001032166	0.023687844
ENSG00000231389	782.76444	-1.572282244	0.186483077	-8.431232843	3.42E-17	1.53E-13
ENSG00000231466	1.600736737	-1.434716196	0.456829243	-3.140596227	0.001686043	0.033525683
ENSG00000231500	3156.971772	-0.538248966	0.177070882	-3.039737307	0.002367846	0.042972004
ENSG00000232470	1.485440447	-2.406197476	0.755857175	-3.18340231	0.001455552	0.030433034
ENSG00000232629	9.142248835	-1.817433159	0.440828052	-4.122771117	3.74E-05	0.00180541
ENSG00000232810	4.823106634	-1.340801628	0.386518908	-3.46891601	0.000522563	0.014230277
ENSG00000232878	7.289309696	-0.78019877	0.247648961	-3.150422147	0.001630347	0.032810201
ENSG00000233093	1.027912041	-2.425569739	0.811769002	-2.98800488	0.002808051	0.048048868
ENSG00000233175	14.38446675	-0.909677964	0.257774867	-3.528962989	0.000417191	0.011912897
ENSG00000233297	3.776978529	-1.705653543	0.477925421	-3.568869677	0.000358525	0.010617847
ENSG00000233355	0.930516432	-2.404073627	0.779223103	-3.085218619	0.002034026	0.038458761
ENSG00000233360	6.48038243	-1.2703297	0.396460245	-3.204179277	0.001354481	0.028930721
ENSG00000233429	3.01506814	-1.553136059	0.506961841	-3.063615314	0.002186799	0.040726625
ENSG00000233665	2.287692687	-1.477777861	0.462303129	-3.196556043	0.001390788	0.02949316
ENSG00000233927	425.6211124	-0.774001811	0.237097346	-3.264489568	0.001096615	0.024778932
ENSG00000234009	3.879878483	-1.68055531	0.513000418	-3.275933605	0.001053133	0.023996391
ENSG00000234166	3.70959735	-1.509189893	0.450298566	-3.351531642	0.000803659	0.019778474
ENSG00000234290	20.45276474	-0.686466392	0.230067882	-2.983755859	0.002847339	0.048498148
ENSG00000234518	4.030079826	-1.056913646	0.347731444	-3.039453762	0.002370076	0.042972004
ENSG00000234614	4.884848098	-1.37947842	0.433890378	-3.179324753	0.001476186	0.030720628
ENSG00000234745	3005.030507	-0.763893441	0.145608574	-5.246211943	1.55E-07	1.58E-05
ENSG00000234771	31.19530294	-0.642607227	0.216159643	-2.972836276	0.002950618	0.049801436
ENSG00000234883	1.503902318	-2.299589209	0.589167157	-3.903118464	9.50E-05	0.003890795
ENSG00000235194	59.83589754	-0.563181849	0.14942369	-3.769026511	0.000163885	0.005848895
ENSG00000235568	12.07323716	-1.307747028	0.330636153	-3.955245115	7.65E-05	0.003302258
ENSG00000235576	0.93533503	-2.917785619	0.796998273	-3.660968558	0.000251264	0.008026776
ENSG00000236013	212.9984424	-0.619003443	0.203471809	-3.042207399	0.0023485	0.042774885
ENSG00000236439	9.505094416	-1.445919852	0.331129007	-4.366636029	1.26E-05	0.000715097
ENSG00000236552	18.66575406	-0.919537705	0.276630921	-3.324059727	0.000887172	0.021187753
ENSG00000236714	29.69856356	-0.985024682	0.308796565	-3.189882256	0.001423308	0.030011767
ENSG00000237286	0.69876487	-2.563282257	0.818732535	-3.130793207	0.001743349	0.034298658
ENSG00000237350	3.624744885	-1.215186061	0.38843546	-3.128411761	0.001757538	0.034547375
ENSG00000237541	9.61645766	-1.773817566	0.579932084	-3.058664308	0.002223261	0.041165359
ENSG00000237568	3.198270124	-3.20881092	0.517420978	-6.201547784	5.59E-10	1.19E-07
ENSG00000237886	1.375877901	-1.610769052	0.510283891	-3.156613564	0.001596127	0.032401382
ENSG00000237988	2.602561681	-4.707258105	0.855131091	-5.504721038	3.70E-08	4.54E-06
ENSG00000238035	2.695113393	-1.285389934	0.41548025	-3.093744968	0.001976473	0.037721918
ENSG00000238045	230.184204	-0.509886701	0.161008516	-3.16683064	0.0015411	0.031629386
ENSG00000238113	5.427962577	-1.49192736	0.400332848	-3.72671732	0.00019399	0.006618565
ENSG00000238121	1.503410926	-2.335950033	0.70068204	-3.333823188	0.000856611	0.020666679
ENSG00000238164	40.4040312	-0.682310801	0.212868453	-3.205316675	0.00134914	0.028884264
ENSG00000239713	29.24516672	-1.023858246	0.214170333	-4.780579237	1.75E-06	0.000131017
ENSG00000240065	116.5087252	-1.393141727	0.213308529	-6.531111233	6.53E-11	2.05E-08
ENSG00000240207	3.886048258	-1.622452833	0.442248383	-3.668646159	0.000243838	0.007857011
ENSG00000240230	84.32128625	-0.351571841	0.114496578	-3.070588196	0.002136376	0.039920729
ENSG00000240342	37.80796592	-0.877173286	0.259739172	-3.377131295	0.000732461	0.018439514
ENSG00000240535	6.908844292	-2.950224586	0.548078521	-5.38285022	7.33E-08	8.03E-06
ENSG00000240567	9.937631173	-1.109284475	0.347830279	-3.18915443	0.001426896	0.03003072
ENSG00000241106	3.594480628	-2.889504943	0.510700813	-5.657921172	1.53E-08	2.14E-06
ENSG00000241343	4.624325757	-0.936558875	0.287048392	-3.2627212	0.00110348	0.024864493
ENSG00000241351	2.62670875	-2.902413233	0.86840788	-3.342223512	0.000831101	0.020260357
ENSG00000241755	1.780472271	-3.247257944	1.019905606	-3.183880866	0.001453148	0.030433034
ENSG00000241839	105.7605028	-0.503813656	0.156356422	-3.222212753	0.001272046	0.027666795
ENSG00000241878	128.9312575	-0.373146649	0.104060905	-3.585848593	0.000335984	0.010152259
ENSG00000242574	69.96264334	-1.762857597	0.22475583	-7.843434357	4.38E-15	8.90E-12
ENSG00000242797	11.21620951	-0.746467219	0.245418261	-3.041612378	0.002353147	0.042790041
ENSG00000243238	0.969855054	-3.16643489	0.929222704	-3.407616793	0.000655329	0.016897791
ENSG00000244158	4.069820652	-2.704208222	0.496698318	-5.444367584	5.20E-08	6.02E-06
ENSG00000244398	24.66553183	-0.820566506	0.245390666	-3.343918981	0.000826039	0.020158952
ENSG00000244482	3.353195961	-2.096327162	0.482400626	-4.345614517	1.39E-05	0.000780934
ENSG00000244716	13.97483073	-1.006198525	0.319190033	-3.152349448	0.001619623	0.032699987
ENSG00000244879	19.63530013	-0.681892195	0.229538415	-2.970710566	0.002971116	0.049934827
ENSG00000245164	4.757740449	-1.991731179	0.475674407	-4.187173307	2.82E-05	0.001426948
ENSG00000245556	14.17691173	-0.823115304	0.240487281	-3.422697863	0.00062003	0.016174369
ENSG00000245648	3.451670837	-1.412445846	0.467623564	-3.020476198	0.002523775	0.044630504
ENSG00000245812	12.96586251	-0.712864893	0.236509453	-3.014107408	0.002577365	0.04528133
ENSG00000247774	6.628511652	-1.453131557	0.346095303	-4.198645708	2.69E-05	0.001375221
ENSG00000248144	20.46715424	-1.238782161	0.347053564	-3.569426417	0.000357764	0.010610168
ENSG00000249592	37.54448578	-0.443997013	0.138765421	-3.199622849	0.001376075	0.02923669
ENSG00000249859	2.15157542	-1.323644125	0.438034054	-3.021783607	0.002512901	0.044630504
ENSG00000250138	4.624342947	-1.631201834	0.478164768	-3.411380229	0.000646349	0.016724184
ENSG00000250305	107.7548125	-0.438480952	0.145589393	-3.011764403	0.002597341	0.045560584
ENSG00000250981	12.25684249	-0.979562312	0.307905419	-3.181374053	0.001465782	0.030618261
ENSG00000251002	2.928429881	-2.045597511	0.580961233	-3.521056818	0.000429831	0.012164912
ENSG00000253522	2.083445171	-2.084137969	0.49645275	-4.198059072	2.69E-05	0.001375632
ENSG00000253882	2.470907138	-1.857516764	0.59328029	-3.130926131	0.00174256	0.034298658
ENSG00000253981	2.101967513	-1.300219354	0.426781897	-3.046566319	0.002314714	0.042297517
ENSG00000254287	6.665593617	-2.716726467	0.510352048	-5.323240066	1.02E-07	1.10E-05
ENSG00000254602	3.25396642	-1.466642976	0.431611051	-3.398066321	0.00067864	0.017318884
ENSG00000254741	1128.240216	-0.494717067	0.162294001	-3.048276978	0.002301577	0.042120449
ENSG00000254814	32.46996411	-0.739002933	0.23877762	-3.094942199	0.001968513	0.037666568
ENSG00000254815	1.688079759	-2.035351531	0.610384079	-3.334542299	0.000854399	0.020666679
ENSG00000254838	47.18337334	-0.708726113	0.193292169	-3.666605408	0.000245792	0.00790854
ENSG00000254860	17.69560314	-0.943638903	0.245452247	-3.844490793	0.000120803	0.004691359
ENSG00000255197	4.809420625	-1.208069568	0.390239134	-3.095716099	0.001963382	0.037632902
ENSG00000255833	2.246907317	-4.357244421	0.791829948	-5.502752745	3.74E-08	4.55E-06
ENSG00000255857	215.2208025	-0.403272493	0.105295059	-3.829927967	0.000128181	0.004876953
ENSG00000257452	10.85429482	-0.991094622	0.273627414	-3.622058938	0.000292268	0.009153343
ENSG00000257764	113.3147745	-2.610700716	0.334813791	-7.797470675	6.32E-15	1.08E-11
ENSG00000257878	5.335791771	-2.00132672	0.494755116	-4.045085449	5.23E-05	0.002393339
ENSG00000258666	141.5903929	-0.44510249	0.127871115	-3.48086814	0.000499791	0.013778202
ENSG00000258819	4.752153031	-1.438894787	0.368271674	-3.907155743	9.34E-05	0.003845752
ENSG00000259007	17.67958258	-0.87394822	0.270969097	-3.225268963	0.001258544	0.02744461
ENSG00000259834	4.904317891	-1.896925545	0.442825112	-4.283690095	1.84E-05	0.000998705
ENSG00000259954	1.943297434	-2.017408721	0.550378192	-3.665495383	0.00024686	0.007928539
ENSG00000260249	1.947686323	-2.279154298	0.733882474	-3.105612109	0.001898856	0.036806823
ENSG00000260997	0.846400379	-2.015291236	0.644332288	-3.127720392	0.001761677	0.034563634
ENSG00000261040	1.686816572	-2.044959464	0.549815196	-3.719357844	0.00019973	0.006778069
ENSG00000261332	2.266780036	-1.684375842	0.507183585	-3.321037769	0.000896834	0.021372789
ENSG00000261342	4.693041076	-0.858708305	0.273626511	-3.138249659	0.0016996	0.033700474
ENSG00000261346	2.667198434	-2.524988576	0.560447226	-4.505310148	6.63E-06	0.000412241
ENSG00000261416	9.59126616	-2.923653471	0.492104058	-5.941128557	2.83E-09	4.83E-07
ENSG00000261552	3.797252952	-1.811094362	0.435421447	-4.159405503	3.19E-05	0.001581914
ENSG00000261596	1.490569012	-3.143314874	0.850180903	-3.697230626	0.000217964	0.007225444
ENSG00000261779	13.12391612	-0.896173068	0.266937371	-3.35724093	0.000787245	0.019532418
ENSG00000261827	3.405616992	-1.105654155	0.359959361	-3.071608279	0.002129089	0.039851269
ENSG00000261879	9.969338072	-0.700868842	0.224098873	-3.127498291	0.001763008	0.034563634
ENSG00000261884	3.888432401	-1.219363613	0.318774641	-3.825158764	0.000130688	0.0049546
ENSG00000261971	17.87980627	-1.19525281	0.287475374	-4.157757214	3.21E-05	0.001587739
ENSG00000262001	5.231016027	-1.33462291	0.375804171	-3.551378655	0.000383219	0.011142282
ENSG00000262112	27.58587077	-0.800200018	0.186372091	-4.293561412	1.76E-05	0.000960554
ENSG00000262246	17.74973578	-1.169165636	0.276152631	-4.233766052	2.30E-05	0.001207449
ENSG00000262902	10.81313129	-1.477232291	0.391953098	-3.768900662	0.000163968	0.005848895
ENSG00000263120	2.439669746	-1.524569113	0.481040287	-3.169316902	0.001527977	0.031417795
ENSG00000264198	11.8979018	-2.897733633	0.412217039	-7.029630893	2.07E-12	1.25E-09
ENSG00000264272	43.99229014	-0.565723568	0.172719458	-3.275389906	0.001055162	0.024018119
ENSG00000265206	5.81374127	-3.093146543	0.482605532	-6.409264577	1.46E-10	3.89E-08
ENSG00000265356	5.860596563	-1.742102352	0.445128727	-3.91370461	9.09E-05	0.003800734
ENSG00000265784	77.51560422	-0.666904023	0.199151128	-3.348733346	0.000811819	0.019898919
ENSG00000266088	1.006551319	-3.539880716	0.855200311	-4.139241615	3.48E-05	0.00170263
ENSG00000266208	32.68293833	-0.75042732	0.204033224	-3.677966288	0.000235101	0.00766395
ENSG00000267020	64.9405611	-0.921417754	0.236976419	-3.888225496	0.00010098	0.004092339
ENSG00000267074	0.818725418	-2.111406843	0.652097492	-3.237869904	0.001204257	0.026572195
ENSG00000267121	10.69604746	-1.720343377	0.312951407	-5.497158146	3.86E-08	4.62E-06
ENSG00000267221	4.481642054	-1.683726198	0.408042301	-4.126352085	3.69E-05	0.00179303
ENSG00000267278	42.90542811	-0.509692927	0.143465121	-3.552730608	0.000381255	0.011114122
ENSG00000267352	14.88112206	-1.150744385	0.348812689	-3.299032469	0.000970187	0.022543468
ENSG00000267369	1.895392652	-1.577744166	0.474486105	-3.325164106	0.000883665	0.021126596
ENSG00000267541	33.14351907	-1.269534763	0.378415466	-3.354870177	0.000794022	0.019635127
ENSG00000267580	9.812822796	-1.130647948	0.307689257	-3.674642268	0.000238183	0.007730558
ENSG00000267607	41.60877167	-0.871964054	0.192309457	-4.534171477	5.78E-06	0.000361721
ENSG00000267653	6.202654099	-1.142982123	0.378190039	-3.022242799	0.002509092	0.044630504
ENSG00000267705	5.176106271	-1.195913431	0.33155302	-3.607005089	0.000309752	0.009540349
ENSG00000267896	117.2243994	-0.513234074	0.157471715	-3.25921435	0.001117212	0.025103775
ENSG00000268027	2.540443962	-2.890359364	0.533746328	-5.415230444	6.12E-08	6.87E-06
ENSG00000268758	1.095144182	-1.834158285	0.6173079	-2.971221145	0.002966181	0.049913205
ENSG00000268802	1.535638221	-1.50186846	0.476977208	-3.148721644	0.001639863	0.032899116
ENSG00000269215	10.46701239	-1.507985077	0.35887999	-4.20192019	2.65E-05	0.001364866
ENSG00000269220	1.709081053	-2.346928825	0.629205408	-3.729988326	0.000191489	0.006568266
ENSG00000269680	43.47251731	-0.572965006	0.189393816	-3.025257197	0.002484218	0.04448483
ENSG00000271725	7.71689761	-1.570353083	0.393046182	-3.995339877	6.46E-05	0.002890885
ENSG00000272112	1.622195855	-2.159526181	0.652766986	-3.308265011	0.000938759	0.021973265
ENSG00000272373	8.169127261	-1.196148516	0.295320701	-4.05033752	5.11E-05	0.002345054
ENSG00000272502	1.80718798	-1.485402253	0.461227326	-3.220542603	0.001279482	0.027770935
ENSG00000272655	12.8485227	-0.774287995	0.207698123	-3.727948935	0.000193044	0.006611477
ENSG00000272755	3.669718012	-1.450603469	0.456906539	-3.17483631	0.00149921	0.030997565
