# Supplementary material for: Epigenetic Regulation of Alternative mRNA Splicing in Dilated Cardiomyopathy
Source: J Clin Med. 2020 May 16;9(5):1499. doi: 10.3390/jcm9051499 (PMC7291244; doi:10.3390/jcm9051499)
Supplement: Supplementary file 1 [file jcm-09-01499-s001.zip › Supplemental File 3 GO Up- and Down-regulated Genes.xlsx]

## Sheet: Sheet1
GeneTrail2
Statistical analysis of molecular signatures
Up-regulated Genes
GO_-_Cellular_Component
Type	Name	Number of hits	Expected score	Adjusted p-value
enriched	axon part(4)	11	0.554115	6.96443e-08
enriched	postsynapse(3)	14	1.14243	6.96443e-08
enriched	extracellular matrix component(2)	10	0.427558	8.3793e-08
enriched	dendritic spine(3)	8	0.348887	5.66307e-06
enriched	neuron spine(5)	8	0.352308	5.66307e-06
enriched	postsynaptic density(3)	9	0.584899	1.27604e-05
enriched	basement membrane(3)	7	0.314682	3.75573e-05
enriched	ion channel complex(5)	10	0.926945	3.75573e-05
enriched	synaptic membrane(3)	9	0.827752	0.000146025
enriched	axonal growth cone(5)	4	0.0513069	0.000266617
enriched	axon terminus(5)	6	0.338626	0.000875471
enriched	cation channel complex(6)	7	0.547274	0.000875471
enriched	neuron projection terminus(4)	6	0.365989	0.00114159
enriched	potassium channel complex(7)	5	0.287319	0.00524741
enriched	voltage gated potassium channel complex(5)	5	0.283898	0.00524741
enriched	dendrite cytoplasm(4)	3	0.0478865	0.00874798
enriched	neuromuscular junction(3)	4	0.167603	0.0102198
enriched	stress fiber(6)&contractile actin filament bundle(6)	4	0.167603	0.0102198
enriched	actin filament bundle(5)	4	0.184705	0.0133992
enriched	presynaptic membrane(4)	4	0.188125	0.0133992
enriched	sarcolemma(4)	5	0.376251	0.0133992
enriched	terminal bouton(3)	4	0.191546	0.0136673
enriched	actomyosin(5)	4	0.201807	0.0155082
enriched	growth cone(4)	5	0.407035	0.0155082
enriched	neuronal postsynaptic density(4)	4	0.205228	0.0155082
enriched	site of polarized growth(3)	5	0.424137	0.0179798
enriched	leading edge membrane(4)	5	0.430978	0.0186182
enriched	cell cortex(4)	6	0.762763	0.0283707
enriched	lysosomal lumen(6)	4	0.263376	0.032608
enriched	ruffle(4)	5	0.499387	0.032608
enriched	perikaryon(4)	4	0.266796	0.0328134
enriched	vacuolar lumen(5)	4	0.270216	0.033309
WikiPathways
Type	Name	Number of hits	Expected score	Adjusted p-value
enriched	Spinal Cord Injury	8	0.365989	1.25342e-05
enriched	Focal Adhesion	6	0.605422	0.0387007
KEGG_-_Pathways
Type	Name	Number of hits	Expected score	Adjusted p-value
enriched	Focal adhesion	7	0.656729	0.00605276
enriched	Regulation of actin cytoskeleton	7	0.67041	0.00605276
enriched	ECM-receptor interaction	5	0.280478	0.00747813
enriched	Cholinergic synapse	5	0.359148	0.0174364
enriched	Bacterial invasion of epithelial cells	4	0.22233	0.028411
enriched	Proteoglycans in cancer	6	0.708036	0.028411
enriched	PI3K-Akt signaling pathway	7	1.11507	0.0394913
enriched	Phosphatidylinositol signaling system	4	0.266796	0.0394913
enriched	Salivary secretion	4	0.273637	0.0394913
GO_-_Biological_Process
Type	Name	Number of hits	Expected score	Adjusted p-value
enriched	learning or memory(4)	12	0.701195	9.20523e-07
enriched	cognition(6)	12	0.807229	2.16826e-06
enriched	regulation of synapse structure or activity(4)	11	0.725138	7.20543e-06
enriched	synaptic transmission glutamatergic(7)	8	0.256535	7.20543e-06
enriched	regulation of neurotransmitter levels(4)	10	0.643047	2.2562e-05
enriched	developmental cell growth(4)	9	0.59174	0.000147508
enriched	response to mechanical stimulus(4)	9	0.636206	0.000229571
enriched	neurotransmitter transport(5)	9	0.653308	0.0002498
enriched	developmental growth involved in morphogenesis(4)	9	0.687513	0.000337492
enriched	developmental maturation(4)	9	0.745661	0.000590053
enriched	glutamate receptor signaling pathway(6)	6	0.22575	0.000983984
enriched	multicellular organismal macromolecule metabolic process(5)	7	0.410455	0.00145644
enriched	transforming growth factor beta receptor signaling pathway(6)	8	0.625944	0.00155507
enriched	extracellular matrix disassembly(5)	7	0.430978	0.00159436
enriched	regulation of synaptic plasticity(5)	7	0.430978	0.00159436
enriched	multicellular organismal metabolic process(4)	7	0.458342	0.00221909
enriched	regulation of receptor activity(4)	6	0.287319	0.00241126
enriched	adult behavior(4)	7	0.475444	0.00247365
enriched	regulation of synaptic transmission glutamatergic(5)	5	0.153921	0.00247365
enriched	synapse maturation(5)	4	0.0684092	0.00378755
enriched	regulation of axonogenesis(7)	7	0.523331	0.00395012
enriched	negative regulation of cell growth(4)	7	0.543853	0.00451352
enriched	negative regulation of synaptic transmission(4)	5	0.184705	0.00451352
enriched	regulation of extent of cell growth(5)	6	0.338626	0.00451352
enriched	regulation of ion transmembrane transporter activity(6)	7	0.567797	0.00557927
enriched	regulation of cell size(5)	7	0.578058	0.00601014
enriched	regulation of transmembrane transporter activity(5)	7	0.581478	0.00601014
enriched	cellular potassium ion transport(4)&potassium ion transmembrane transport(5)	7	0.59516	0.0067176
enriched	cell projection assembly(5)	9	1.1698	0.00690438
enriched	negative regulation of anion transport(5)	4	0.0923525	0.00690438
enriched	negative regulation of ion transport(4)	6	0.389933	0.00690438
enriched	neurotransmitter metabolic process(4)	4	0.0923525	0.00690438
enriched	collagen metabolic process(6)	6	0.393353	0.0070246
enriched	actin filament bundle assembly(5)	6	0.400194	0.00749592
enriched	learning(5)	6	0.403614	0.00763044
enriched	neuron recognition(5)	4	0.0991934	0.0079107
enriched	actin filament bundle organization(7)	6	0.410455	0.00791618
enriched	positive regulation of striated muscle contraction(5)	3	0.0273637	0.00953007
enriched	hindbrain development(4)	6	0.451501	0.0126655
enriched	multi organism behavior(3)	5	0.263376	0.013851
enriched	striated muscle cell development(6)	6	0.468603	0.0147643
enriched	positive regulation of synapse maturation(5)	3	0.0342046	0.0148705
enriched	receptor clustering(6)	4	0.129978	0.0176861
enriched	multicellular organismal catabolic process(5)	5	0.283898	0.0177823
enriched	mating(4)	4	0.133398	0.0185838
enriched	keratan sulfate catabolic process(5)	3	0.0410455	0.0197726
enriched	muscle cell development(5)	6	0.509649	0.0197726
enriched	negative regulation of growth(3)	7	0.773024	0.0197726
enriched	neurotransmitter secretion(5)	6	0.509649	0.0197726
enriched	regulation of axon extension(5)	5	0.29758	0.0197726
enriched	regulation of synapse maturation(6)	3	0.044466	0.0237983
enriched	cellular copper ion homeostasis(10)	3	0.0478865	0.028271
enriched	cerebellar cortex development(4)	4	0.157341	0.0289009
enriched	microtubule based transport(6)	5	0.331785	0.0296391
enriched	long term synaptic potentiation(5)	4	0.164182	0.0314219
enriched	neuromuscular process controlling balance(7)	4	0.164182	0.0314219
enriched	serotonin transport(6)	3	0.0513069	0.0314219
enriched	excitatory postsynaptic potential(6)	4	0.167603	0.0331556
enriched	glial cell differentiation(6)	6	0.581478	0.0331556
enriched	filopodium assembly(6)	4	0.171023	0.0341587
enriched	negative regulation of neuron differentiation(6)	6	0.588319	0.0341587
enriched	cytoskeleton dependent intracellular transport(6)	5	0.362569	0.0387494
enriched	copper ion homeostasis(10)	3	0.0581478	0.0388259
enriched	axon extension(6)	5	0.37283	0.0426438
enriched	cardiocyte differentiation(5)	5	0.376251	0.0437756
enriched	negative regulation of cell development(5)	7	0.926945	0.0453709
GO_-_Molecular_Function
Type	Name	Number of hits	Expected score	Adjusted p-value
enriched	heparin binding(4)	10	0.492546	2.0812e-06
enriched	cell adhesion molecule binding(4)	10	0.602001	6.59128e-06
enriched	potassium ion transmembrane transporter activity(9)	7	0.489126	0.00321045
enriched	serine type endopeptidase inhibitor activity(7)	6	0.307842	0.00321045
enriched	endopeptidase inhibitor activity(6)	7	0.550694	0.00379433
enriched	gated channel activity(6)	9	1.08771	0.00379433
enriched	insulin like growth factor binding(5)	4	0.0786706	0.00379433
enriched	endopeptidase regulator activity(5)	7	0.571217	0.00385854
enriched	peptidase inhibitor activity(5)	7	0.581478	0.00385854
enriched	collagen binding(5)	5	0.215489	0.00428022
enriched	growth factor binding(4)	6	0.386512	0.00428022
enriched	potassium channel activity(8)	6	0.403614	0.00476271
enriched	cation channel activity(7)	8	0.991934	0.00904347
enriched	voltage gated potassium channel activity(9)	5	0.301001	0.015649
enriched	integrin binding(5)	5	0.335205	0.0239331
enriched	voltage gated ion channel activity(7)&voltage gated channel activity(7)	6	0.632785	0.0412533
Reactome_-_Pathways
Type	Name	Number of hits	Expected score	Adjusted p-value
enriched	ECM proteoglycans	7	0.239432	9.5309e-05
Down-regulated Genes
GO_-_Cellular_Component
Type	Name	Number of hits	Expected score	Adjusted p-value
enriched	immunological synapse(4)	18	0.475648	4.5837e-17
enriched	MHC class II protein complex(6)	14	0.302685	5.91307e-14
enriched	T cell receptor complex(5)	13	0.230617	8.8065e-14
enriched	lumenal side of endoplasmic reticulum membrane(4)&integral component of lumenal side of endoplasmic reticulum membrane(5)	13	0.36034	4.68546e-12
enriched	lumenal side of membrane(3)	13	0.40358	1.17284e-11
enriched	cytoplasmic side of plasma membrane(4)	21	2.07556	3.20257e-11
enriched	cytoplasmic side of membrane(4)	21	2.26293	1.25626e-10
enriched	extrinsic component of membrane(3)	25	3.51692	1.36314e-10
enriched	integral component of endoplasmic reticulum membrane(4)	18	1.68639	6.35228e-10
enriched	extrinsic component of plasma membrane(4)	18	1.75846	9.78546e-10
enriched	intrinsic component of endoplasmic reticulum membrane(4)	18	1.75846	9.78546e-10
enriched	extrinsic component of cytoplasmic side of plasma membrane(4)	15	1.32605	1.75897e-08
enriched	integral component of organelle membrane(4)	22	3.64664	4.35825e-08
enriched	intrinsic component of organelle membrane(3)	22	3.8196	9.16337e-08
enriched	cytosolic small ribosomal subunit(6)	10	0.547716	4.6571e-07
enriched	clathrin coated vesicle(7)	16	2.1188	6.54607e-07
enriched	cytosolic large ribosomal subunit(6)	11	0.807161	8.95671e-07
enriched	clathrin coated vesicle membrane(5)	12	1.10985	1.66209e-06
enriched	small ribosomal subunit(5)	11	0.908056	2.38189e-06
enriched	trans Golgi network membrane(6)	10	0.691852	2.45177e-06
enriched	late endosome(5)	16	2.63769	8.72227e-06
enriched	phagocytic cup(4)	7	0.259445	1.08989e-05
enriched	clathrin coated endocytic vesicle(7)	10	0.850402	1.20709e-05
enriched	clathrin coated endocytic vesicle membrane(5)	9	0.634198	1.25363e-05
enriched	inflammasome complex(4)	6	0.144136	1.25363e-05
enriched	late endosome membrane(5)	12	1.42695	1.43812e-05
enriched	leading edge membrane(4)	13	1.81611	2.23954e-05
enriched	large ribosomal subunit(5)	11	1.21074	2.30463e-05
enriched	ruffle membrane(5)	10	1.02336	4.53738e-05
enriched	podosome(4)	6	0.302685	0.000337869
enriched	ruffle(4)	12	2.10438	0.000549154
enriched	trans Golgi network(5)	12	2.27735	0.00113179
enriched	anchored component of membrane(4)	11	2.10438	0.00282984
enriched	actin filament(4)	8	1.03778	0.00304031
enriched	lamellipodium(4)	11	2.21969	0.00423631
enriched	NADPH oxidase complex(4)	4	0.144136	0.00548944
enriched	Golgi subcompartment(5)	14	3.70429	0.00596899
enriched	organelle subcompartment(4)	14	3.93491	0.0107559
enriched	protein complex involved in cell adhesion(4)&integrin complex(5)	5	0.432408	0.0182825
enriched	mast cell granule(8)	4	0.259445	0.0329815
enriched	multivesicular body(5)	5	0.504476	0.0332447
WikiPathways
Type	Name	Number of hits	Expected score	Adjusted p-value
enriched	Allograft Rejection	32	1.09543	7.50325e-30
enriched	TCR Signaling Pathway	25	1.21074	3.82695e-20
enriched	Cytoplasmic Ribosomal Proteins	22	1.19633	8.50709e-17
enriched	B Cell Receptor Signaling Pathway	21	1.31164	4.85631e-15
enriched	Apoptosis	20	1.18191	9.18923e-15
enriched	Regulation of toll-like receptor signaling pathway	23	1.93142	2.78377e-14
enriched	Type II interferon signaling (IFNG)	15	0.504476	6.36421e-14
enriched	Toll-like Receptor Signaling Pathway	19	1.3837	1.00289e-12
enriched	Spinal Cord Injury	17	1.54225	5.69376e-10
enriched	MAPK Signaling Pathway	18	2.20528	1.08371e-08
enriched	Inflammatory Response Pathway	10	0.417994	2.31566e-08
enriched	IL-2 Signaling Pathway	11	0.590957	2.41922e-08
enriched	TSLP Signaling Pathway	11	0.663025	6.39533e-08
enriched	T-Cell Receptor and Co-stimulatory Signaling	9	0.374753	1.49813e-07
enriched	IL-3 Signaling Pathway	10	0.677439	9.16066e-07
enriched	IL-4 Signaling Pathway	10	0.720679	1.3581e-06
enriched	IL1 and megakaryotyces in obesity	8	0.345926	1.3581e-06
enriched	IL-7 Signaling Pathway	8	0.36034	1.65461e-06
enriched	Interferon type I signaling pathways	10	0.749507	1.68915e-06
enriched	Kit receptor signaling pathway	10	0.807161	2.9919e-06
enriched	Proteasome Degradation	10	0.850402	4.41967e-06
enriched	Apoptosis Modulation and Signaling	11	1.23957	1.21742e-05
enriched	TNF alpha Signaling Pathway	11	1.2684	1.43825e-05
enriched	IL-5 Signaling Pathway	8	0.56213	2.35833e-05
enriched	GPCRs, Class A Rhodopsin-like	17	3.58898	2.55082e-05
enriched	NOD pathway	8	0.576543	2.57981e-05
enriched	Complement Activation	6	0.245031	4.49234e-05
enriched	RANKL/RANK Signaling Pathway	8	0.778334	0.000180178
enriched	EGF/EGFR Signaling Pathway	12	2.14762	0.000237223
enriched	Focal Adhesion	13	2.5512	0.000237223
enriched	Cytokines and Inflammatory Response	6	0.374753	0.000314985
enriched	Endoderm Differentiation	8	0.96571	0.000668905
enriched	Complement and Coagulation Cascades	7	0.749507	0.00110037
enriched	Insulin Signaling	11	2.14762	0.00110037
enriched	DNA Damage Response (only ATM dependent)	9	1.4846	0.00176291
enriched	FAS pathway and Stress induction of HSP regulation	6	0.547716	0.00182796
enriched	Regulation of Actin Cytoskeleton	10	1.93142	0.00218074
enriched	BDNF signaling pathway	10	1.94583	0.00225194
enriched	AGE/RAGE pathway	7	0.879229	0.00244099
enriched	Hematopoietic Stem Cell Differentiation	6	0.634198	0.00344528
enriched	Imatinib Resistance in Chronic Myeloid Leukemia	6	0.648611	0.00376386
enriched	Peptide GPCRs	7	1.02336	0.00546502
enriched	Pathogenic Escherichia coli infection	6	0.720679	0.00609265
enriched	G13 Signaling Pathway	5	0.475648	0.00808693
enriched	IL-9 Signaling Pathway	4	0.245031	0.00810977
enriched	Folate Metabolism	6	0.850402	0.0130057
enriched	Myometrial Relaxation and Contraction Pathways	9	2.06114	0.0135715
enriched	TWEAK Signaling Pathway	5	0.590957	0.0184363
enriched	GPCRs, Other	7	1.31164	0.0192166
enriched	EPO Receptor Signaling	4	0.331512	0.0200028
enriched	EV release from cardiac cells and their functional effects	3	0.129722	0.0204669
enriched	Adipogenesis	8	1.77287	0.0210773
enriched	Apoptosis-related network due to altered Notch3 in ovarian cancer	5	0.735093	0.0414103
enriched	Integrated Pancreatic Cancer Pathway	9	2.49355	0.0428174
enriched	Calcium Regulation in the Cardiac Cell	8	2.0179	0.0440076
KEGG_-_Pathways
Type	Name	Number of hits	Expected score	Adjusted p-value
enriched	Cytokine-cytokine receptor interaction	50	3.64664	3.25458e-34
enriched	Cell adhesion molecules (CAMs)	40	1.93142	2.90546e-33
enriched	Natural killer cell mediated cytotoxicity	37	1.77287	6.37412e-31
enriched	Herpes simplex infection	40	2.52238	1.07665e-29
enriched	Influenza A	39	2.39266	2.0931e-29
enriched	Phagosome	37	2.06114	3.27745e-29
enriched	Staphylococcus aureus infection	27	0.720679	4.863e-28
enriched	Tuberculosis	37	2.4359	4.37311e-27
enriched	Allograft rejection	23	0.490062	1.40735e-25
enriched	HTLV-I infection	40	3.43043	1.40735e-25
enriched	Chemokine signaling pathway	36	2.5512	1.70306e-25
enriched	Antigen processing and presentation	27	1.00895	3.13143e-25
enriched	Measles	32	1.81611	3.13143e-25
enriched	Osteoclast differentiation	32	1.81611	3.13143e-25
enriched	Graft-versus-host disease	23	0.533303	3.97001e-25
enriched	NF-kappa B signaling pathway	28	1.2684	2.41183e-24
enriched	Leishmaniasis	26	0.980124	2.83431e-24
enriched	Autoimmune thyroid disease	23	0.663025	1.50932e-23
enriched	Type I diabetes mellitus	22	0.576543	3.19285e-23
enriched	Hematopoietic cell lineage	26	1.1675	9.77272e-23
enriched	Viral myocarditis	23	0.76392	1.67132e-22
enriched	Rheumatoid arthritis	26	1.25398	4.1028e-22
enriched	Inflammatory bowel disease (IBD)	23	0.908056	3.70001e-21
enriched	Primary immunodeficiency	19	0.490062	3.55898e-20
enriched	T cell receptor signaling pathway	25	1.36929	3.74272e-20
enriched	Intestinal immune network for IgA production	19	0.605371	7.37049e-19
enriched	Epstein-Barr virus infection	30	2.73858	1.02328e-18
enriched	Systemic lupus erythematosus	24	1.83053	1.74659e-16
enriched	TNF signaling pathway	22	1.51343	6.35624e-16
enriched	Toxoplasmosis	21	1.61432	2.40569e-14
enriched	Asthma	14	0.40358	2.52493e-14
enriched	Jak-STAT signaling pathway	23	2.10438	2.61555e-14
enriched	Leukocyte transendothelial migration	21	1.64315	2.90259e-14
enriched	Pertussis	18	1.02336	2.90259e-14
enriched	Ribosome	21	1.74404	8.08763e-14
enriched	Chagas disease (American trypanosomiasis)	19	1.42695	3.47147e-13
enriched	Fc gamma R-mediated phagocytosis	18	1.22515	3.89772e-13
enriched	B cell receptor signaling pathway	16	0.994537	3.47567e-12
enriched	Toll-like receptor signaling pathway	18	1.44136	4.32926e-12
enriched	Hepatitis B	19	1.98907	6.29343e-11
enriched	Transcriptional misregulation in cancer	20	2.4359	1.98417e-10
enriched	Legionellosis	13	0.749507	3.02911e-10
enriched	Fc epsilon RI signaling pathway	14	0.951297	3.15656e-10
enriched	Malaria	12	0.648611	9.76777e-10
enriched	NOD-like receptor signaling pathway	12	0.821574	1.01872e-08
enriched	African trypanosomiasis	10	0.461235	1.17472e-08
enriched	MAPK signaling pathway	20	3.43043	4.66071e-08
enriched	Regulation of actin cytoskeleton	18	2.82506	8.3685e-08
enriched	Proteoglycans in cancer	18	2.98361	1.81356e-07
enriched	Apoptosis	12	1.18191	3.59264e-07
enriched	Hepatitis C	14	1.85935	6.88447e-07
enriched	Ras signaling pathway	17	2.98361	9.88112e-07
enriched	Salmonella infection	11	1.10985	1.73874e-06
enriched	Pathways in cancer	20	4.36732	1.79351e-06
enriched	Endocytosis	16	2.79624	2.24454e-06
enriched	Amoebiasis	12	1.45577	2.59612e-06
enriched	Rap1 signaling pathway	16	2.89713	3.4042e-06
enriched	RIG-I-like receptor signaling pathway	10	0.980124	5.02806e-06
enriched	Viral carcinogenesis	15	2.79624	1.15185e-05
enriched	Acute myeloid leukemia	8	0.792747	9.05984e-05
enriched	Complement and coagulation cascades	8	0.879229	0.000175633
enriched	Cytosolic DNA-sensing pathway	8	0.879229	0.000175633
enriched	PI3K-Akt signaling pathway	17	4.69883	0.000298241
enriched	VEGF signaling pathway	7	0.807161	0.000859721
enriched	Ether lipid metabolism	6	0.576543	0.00124909
enriched	Lysosome	9	1.64315	0.00185753
enriched	Bacterial invasion of epithelial cells	7	0.936883	0.00192932
enriched	Neurotrophin signaling pathway	9	1.65756	0.00192932
enriched	Prolactin signaling pathway	7	0.980124	0.00246944
enriched	HIF-1 signaling pathway	8	1.36929	0.0028981
enriched	Pathogenic Escherichia coli infection	6	0.720679	0.00351458
enriched	Phosphatidylinositol signaling system	7	1.12426	0.00520777
enriched	Colorectal cancer	6	0.807161	0.00602235
enriched	mTOR signaling pathway	6	0.835988	0.00707394
enriched	Glycerophospholipid metabolism	7	1.22515	0.0081469
enriched	Carbohydrate digestion and absorption	5	0.56213	0.00899453
enriched	Type II diabetes mellitus	5	0.605371	0.0121077
enriched	Endometrial cancer	5	0.663025	0.0174696
enriched	FoxO signaling pathway	8	1.85935	0.0177314
enriched	ErbB signaling pathway	6	1.13867	0.0296987
enriched	Neuroactive ligand-receptor interaction	11	3.73312	0.0396351
enriched	Vascular smooth muscle contraction	7	1.67198	0.0414525
enriched	Shigellosis	5	0.835988	0.0427256
enriched	Pancreatic cancer	5	0.864815	0.0484734
enriched	Aldosterone-regulated sodium reabsorption	4	0.518889	0.0498279
enriched	Bladder cancer	4	0.518889	0.0498279
enriched	Focal adhesion	9	2.76741	0.0498279
GO_-_Biological_Process
Type	Name	Number of hits	Expected score	Adjusted p-value
enriched	T cell proliferation(6)	59	2.335	2.64713e-52
enriched	regulation of T cell proliferation(7)	50	1.90259	9.66874e-45
enriched	antigen receptor mediated signaling pathway(6)	57	3.12775	3.41629e-44
enriched	leukocyte activation involved in immune response(4)	54	2.83948	1.18582e-42
enriched	cell activation involved in immune response(4)	54	2.85389	1.19156e-42
enriched	alpha beta T cell activation(6)	44	1.57108	1.97852e-40
enriched	positive regulation of lymphocyte proliferation(6)	43	1.67198	3.14495e-38
enriched	positive regulation of mononuclear cell proliferation(6)	43	1.68639	3.7135e-38
enriched	positive regulation of leukocyte proliferation(5)	43	1.74404	1.07032e-37
enriched	positive regulation of T cell proliferation(7)	37	1.21074	6.6762e-35
enriched	myeloid leukocyte activation(4)	43	2.10438	6.70612e-35
enriched	T cell receptor signaling pathway(7)	44	2.37824	3.14309e-34
enriched	regulation of leukocyte migration(4)	39	1.96025	4.03143e-31
enriched	regulation of alpha beta T cell activation(7)	32	1.00895	2.08425e-30
enriched	negative regulation of leukocyte activation(4)	38	1.94583	4.53731e-30
enriched	cellular response to type I interferon(6)	33	1.18191	4.64822e-30
enriched	type I interferon signaling pathway(7)	33	1.18191	4.64822e-30
enriched	myeloid leukocyte migration(4)	38	1.97466	6.01678e-30
enriched	negative regulation of cell activation(4)	39	2.17645	7.83432e-30
enriched	response to type I interferon(5)	33	1.21074	7.83432e-30
enriched	interferon gamma production(5)	33	1.34046	1.08269e-28
enriched	negative regulation of lymphocyte activation(5)	33	1.71522	8.37716e-26
enriched	positive regulation of leukocyte migration(4)	31	1.42695	1.73675e-25
enriched	T cell costimulation(4)	28	1.03778	5.47171e-25
enriched	lymphocyte costimulation(3)	28	1.05219	6.63999e-25
enriched	lymphocyte migration(4)	28	1.05219	6.63999e-25
enriched	positive regulation of lymphocyte differentiation(6)	29	1.19633	6.63999e-25
enriched	negative regulation of cell adhesion(4)	38	3.01244	2.74312e-24
enriched	lymphocyte activation involved in immune response(4)	33	2.04673	8.28945e-24
enriched	regulation of interferon gamma production(5)	28	1.19633	1.10794e-23
enriched	negative regulation of immune response(4)	30	1.59991	3.85521e-23
enriched	neutrophil migration(6)	27	1.19633	1.90414e-22
enriched	positive regulation of alpha beta T cell activation(7)	24	0.778334	2.21746e-22
enriched	negative regulation of cell cell adhesion(5)	31	1.91701	2.37933e-22
enriched	granulocyte migration(5)	28	1.3837	2.71333e-22
enriched	alpha beta T cell differentiation(7)	26	1.12426	8.01279e-22
enriched	negative regulation of leukocyte cell cell adhesion(6)	27	1.31164	1.27384e-21
enriched	positive regulation of T cell differentiation(7)	25	1.00895	1.51005e-21
enriched	regulation of B cell activation(6)	29	1.7008	2.08826e-21
enriched	leukocyte apoptotic process(8)	27	1.39812	4.91457e-21
enriched	negative regulation of T cell activation(6)	26	1.23957	5.66603e-21
enriched	negative regulation of homotypic cell cell adhesion(6)	27	1.41253	5.89087e-21
enriched	neutrophil chemotaxis(6)	25	1.10985	9.33338e-21
enriched	T cell selection(3)	21	0.619784	3.77836e-20
enriched	regulation of tumor necrosis factor superfamily cytokine production(5)	26	1.36929	4.40128e-20
enriched	tumor necrosis factor superfamily cytokine production(5)	26	1.39812	6.7555e-20
enriched	alpha beta T cell proliferation(7)	19	0.432408	1.00118e-19
enriched	granulocyte chemotaxis(5)	25	1.25398	1.03496e-19
enriched	natural killer cell mediated immunity(5)	22	0.807161	1.33531e-19
enriched	positive regulation of interferon gamma production(5)	22	0.807161	1.33531e-19
enriched	negative regulation of multi organism process(3)	29	2.1188	3.36833e-19
enriched	myeloid cell activation involved in immune response(5)	22	0.879229	5.86238e-19
enriched	regulation of leukocyte chemotaxis(5)	24	1.28281	2.38474e-18
enriched	regulation of type I interferon production(5)	26	1.68639	3.38775e-18
enriched	type I interferon production(5)	26	1.7008	4.00521e-18
enriched	regulation of tumor necrosis factor production(6)	24	1.32605	4.29982e-18
enriched	tumor necrosis factor production(6)	24	1.32605	4.29982e-18
enriched	mast cell activation(5)	20	0.720679	7.4156e-18
enriched	regulation of alpha beta T cell proliferation(8)	17	0.374753	9.71058e-18
enriched	natural killer cell mediated cytotoxicity(3)	20	0.76392	1.8288e-17
enriched	T cell migration(5)	18	0.518889	2.63484e-17
enriched	cytokine biosynthetic process(5)	24	1.47019	3.12888e-17
enriched	positive regulation of leukocyte chemotaxis(5)	22	1.10985	3.23336e-17
enriched	cytokine metabolic process(5)	24	1.49901	4.47876e-17
enriched	regulation of leukocyte apoptotic process(7)	22	1.13867	5.00163e-17
enriched	negative regulation of immune effector process(4)	23	1.32605	5.56036e-17
enriched	positive regulation of cytokine secretion(5)	22	1.1675	7.66025e-17
enriched	regulation of natural killer cell mediated immunity(6)	17	0.446821	7.94724e-17
enriched	positive regulation of NF kappaB transcription factor activity(6)	25	1.77287	1.00042e-16
enriched	positive regulation of I kappaB kinase NF kappaB signaling(6)	28	2.47914	1.19572e-16
enriched	T cell activation involved in immune response(4)	22	1.21074	1.40625e-16
enriched	B cell mediated immunity(6)	26	2.04673	1.75661e-16
enriched	positive regulation of sequence specific DNA binding transcription factor activity(5)	30	3.09892	2.81471e-16
enriched	negative regulation of defense response(4)	25	1.90259	4.07434e-16
enriched	negative regulation of leukocyte proliferation(5)	20	0.936883	4.07434e-16
enriched	regulation of cytokine biosynthetic process(5)	22	1.29722	4.66033e-16
enriched	leukocyte degranulation(4)	19	0.835988	1.13493e-15
enriched	regulation of natural killer cell mediated cytotoxicity(4)	16	0.432408	1.17724e-15
enriched	lymphocyte chemotaxis(5)	18	0.691852	1.19593e-15
enriched	positive regulation of chemotaxis(4)	23	1.57108	1.19593e-15
enriched	positive regulation of inflammatory response(5)	22	1.36929	1.19593e-15
enriched	myeloid leukocyte mediated immunity(5)	20	1.03778	2.01928e-15
enriched	CD4 positive alpha beta T cell activation(7)	19	0.879229	2.28227e-15
enriched	regulation of phagocytosis(6)	19	0.879229	2.28227e-15
enriched	nuclear transcribed mRNA catabolic process nonsense mediated decay(9)	23	1.64315	2.69867e-15
enriched	SRP dependent cotranslational protein targeting to membrane(6)	22	1.44136	2.87016e-15
enriched	positive regulation of endopeptidase activity(7)	25	2.10438	2.92948e-15
enriched	B cell proliferation(6)	21	1.25398	3.14752e-15
enriched	viral transcription(5)	27	2.63769	3.90868e-15
enriched	cotranslational protein targeting to membrane(7)	22	1.47019	3.95367e-15
enriched	multi organism metabolic process(3)	28	2.92596	4.53667e-15
enriched	protein targeting to ER(5)	22	1.49901	5.5373e-15
enriched	positive regulation of tumor necrosis factor superfamily cytokine production(5)	18	0.778334	5.81958e-15
enriched	interleukin 2 production(5)	18	0.792747	7.46202e-15
enriched	positive regulation of cytokine biosynthetic process(5)	18	0.792747	7.46202e-15
enriched	establishment of protein localization to endoplasmic reticulum(6)	22	1.55667	1.06642e-14
enriched	immunoglobulin mediated immune response(7)	24	2.0179	1.1849e-14
enriched	viral gene expression(4)	27	2.78182	1.1849e-14
enriched	positive regulation of peptidase activity(6)	25	2.26293	1.1875e-14
enriched	B cell differentiation(6)	22	1.57108	1.21412e-14
enriched	positive regulation of response to wounding(4)	24	2.03232	1.3223e-14
enriched	negative regulation of leukocyte mediated immunity(5)	16	0.56213	2.39864e-14
enriched	regulation of interleukin 2 production(5)	17	0.706266	2.45115e-14
enriched	negative regulation of viral process(4)	20	1.23957	3.07894e-14
enriched	negative regulation of mononuclear cell proliferation(6)&negative regulation of lymphocyte proliferation(6)	18	0.879229	3.12149e-14
enriched	positive regulation of behavior(3)	23	1.88818	3.19294e-14
enriched	tumor necrosis factor mediated signaling pathway(7)	25	2.39266	3.5465e-14
enriched	regulation of interleukin 12 production(5)	17	0.735093	4.06762e-14
enriched	positive regulation of cysteine type endopeptidase activity(8)	23	1.91701	4.16415e-14
enriched	regulation of antigen receptor mediated signaling pathway(4)	16	0.590957	4.21629e-14
enriched	interleukin 12 production(5)	17	0.749507	5.18256e-14
enriched	regulated secretory pathway(6)	19	1.09543	5.45043e-14
enriched	regulation of interleukin 6 production(5)	20	1.32605	8.77888e-14
enriched	immunoglobulin production(4)	19	1.13867	9.89723e-14
enriched	CD4 positive alpha beta T cell differentiation(8)	17	0.792747	1.09295e-13
enriched	B cell receptor signaling pathway(7)	17	0.807161	1.3939e-13
enriched	interleukin 6 production(5)	20	1.36929	1.45335e-13
enriched	protein localization to endoplasmic reticulum(7)	22	1.81611	1.50699e-13
enriched	lymphocyte apoptotic process(9)	18	0.994537	1.72633e-13
enriched	regulation of B cell proliferation(7)	17	0.821574	1.72633e-13
enriched	negative regulation of viral life cycle(5)	19	1.19633	2.04492e-13
enriched	regulation of interleukin 10 production(5)	15	0.533303	2.22485e-13
enriched	positive regulation of alpha beta T cell proliferation(8)	13	0.302685	2.88977e-13
enriched	nuclear transcribed mRNA catabolic process(8)	25	2.66651	2.96894e-13
enriched	interleukin 10 production(5)	15	0.576543	5.45557e-13
enriched	mast cell activation involved in immune response(4)	15	0.576543	5.45557e-13
enriched	mast cell degranulation(5)	15	0.576543	5.45557e-13
enriched	chemokine mediated signaling pathway(7)	18	1.09543	6.86862e-13
enriched	activated T cell proliferation(7)	15	0.590957	7.24012e-13
enriched	positive regulation of tumor necrosis factor production(6)	16	0.749507	7.83171e-13
enriched	mast cell mediated immunity(6)	15	0.605371	9.47707e-13
enriched	positive regulation of cysteine type endopeptidase activity involved in apoptotic process(7)	21	1.77287	9.47707e-13
enriched	mRNA catabolic process(7)	25	2.83948	1.02875e-12
enriched	regulation of myeloid leukocyte mediated immunity(6)	14	0.490062	1.62504e-12
enriched	positive regulation of B cell activation(6)	18	1.1675	1.7015e-12
enriched	regulation of alpha beta T cell differentiation(8)	15	0.648611	2.13241e-12
enriched	cellular extravasation(4)	14	0.518889	3.01061e-12
enriched	lysosome localization(5)	15	0.677439	3.55498e-12
enriched	negative regulation of viral genome replication(6)	15	0.677439	3.55498e-12
enriched	interleukin 4 production(5)	13	0.432408	8.83407e-12
enriched	positive T cell selection(4)	13	0.432408	8.83407e-12
enriched	viral genome replication(5)	18	1.31164	9.40011e-12
enriched	T cell differentiation involved in immune response(4)	15	0.749507	1.20236e-11
enriched	protein targeting to membrane(6)	24	2.91154	1.27929e-11
enriched	viral entry into host cell(6)	19	1.57108	1.3248e-11
enriched	monocyte chemotaxis(5)	15	0.76392	1.49121e-11
enriched	protein autophosphorylation(8)	24	2.94037	1.52501e-11
enriched	negative regulation of leukocyte apoptotic process(7)	14	0.605371	1.59444e-11
enriched	activation of cysteine type endopeptidase activity(8)	18	1.41253	2.75217e-11
enriched	positive regulation of type I interferon production(5)	17	1.19633	2.83843e-11
enriched	negative regulation of innate immune response(5)	13	0.490062	3.01118e-11
enriched	regulation of interleukin 4 production(5)	12	0.36034	3.16733e-11
enriched	alpha beta T cell activation involved in immune response(4)&alpha beta T cell differentiation involved in immune response(4)	14	0.648611	3.39722e-11
enriched	antigen processing and presentation of peptide or polysaccharide antigen via MHC class II(4)	18	1.44136	3.61641e-11
enriched	regulation of CD4 positive alpha beta T cell activation(8)	13	0.504476	3.94541e-11
enriched	regulation of mast cell activation(5)	13	0.504476	3.94541e-11
enriched	regulation of viral genome replication(6)	16	1.02336	4.06869e-11
enriched	T cell apoptotic process(10)	14	0.691852	6.9161e-11
enriched	positive regulation of alpha beta T cell differentiation(8)	13	0.547716	9.18884e-11
enriched	interleukin 1 production(5)	15	0.893642	9.61339e-11
enriched	activation of cysteine type endopeptidase activity involved in apoptotic process(7)	17	1.31164	9.85538e-11
enriched	thymic T cell selection(4)	11	0.288272	1.03501e-10
enriched	translational termination(7)	21	2.37824	1.35499e-10
enriched	positive regulation of natural killer cell mediated immunity(6)	11	0.302685	1.53793e-10
enriched	positive regulation of antigen receptor mediated signaling pathway(4)	10	0.20179	1.81362e-10
enriched	interleukin 1 beta production(6)	14	0.76392	2.07491e-10
enriched	positive regulation of protein complex assembly(4)	22	2.753	2.269e-10
enriched	negative regulation of type I interferon production(5)	13	0.605371	2.50021e-10
enriched	positive regulation of phagocytosis(5)	13	0.605371	2.50021e-10
enriched	regulation of extrinsic apoptotic signaling pathway(6)	20	2.19087	2.6976e-10
enriched	positive regulation of interleukin 2 production(5)	12	0.461235	2.92669e-10
enriched	regulation of lymphocyte apoptotic process(8)	14	0.792747	3.08179e-10
enriched	chemokine production(5)	15	0.994537	3.40454e-10
enriched	T helper 1 type immune response(6)	12	0.475648	3.87151e-10
enriched	CD4 positive alpha beta T cell differentiation involved in immune response(4)	13	0.634198	3.96856e-10
enriched	cellular defense response(5)	14	0.821574	4.5681e-10
enriched	regulation of response to cytokine stimulus(4)	19	1.98907	4.69131e-10
enriched	regulation of neutrophil migration(5)	11	0.36034	6.23083e-10
enriched	tolerance induction(3)	11	0.36034	6.23083e-10
enriched	regulation of leukocyte degranulation(5)	12	0.504476	6.62497e-10
enriched	regulation of antigen processing and presentation(4)	10	0.245031	6.84309e-10
enriched	translational elongation(6)	22	2.9692	8.22673e-10
enriched	respiratory burst(4)	11	0.374753	8.56184e-10
enriched	negative regulation of homeostatic process(3)	19	2.08997	9.85481e-10
enriched	positive regulation of peptidyl tyrosine phosphorylation(8)	19	2.08997	9.85481e-10
enriched	negative T cell selection(4)	9	0.158549	1.01972e-09
enriched	regulation of lymphocyte migration(5)	12	0.533303	1.09715e-09
enriched	antigen processing and presentation of peptide antigen via MHC class II(5)	16	1.32605	1.10131e-09
enriched	zymogen activation(7)	18	1.83053	1.10131e-09
enriched	negative regulation of T cell proliferation(7)	13	0.706266	1.16208e-09
enriched	regulation of mast cell activation involved in immune response(5)	11	0.40358	1.55893e-09
enriched	regulation of mast cell degranulation(6)	11	0.40358	1.55893e-09
enriched	negative regulation of leukocyte mediated cytotoxicity(4)	9	0.172963	1.69805e-09
enriched	negative regulation of hemopoiesis(4)	17	1.62874	1.80867e-09
enriched	positive regulation of cytosolic calcium ion concentration(11)	22	3.11333	1.80867e-09
enriched	regulation of cytokine mediated signaling pathway(5)	18	1.90259	1.89401e-09
enriched	regulation of T cell receptor signaling pathway(5)	11	0.417994	2.06878e-09
enriched	regulation of interleukin 1 production(5)	13	0.749507	2.11943e-09
enriched	regulation of regulated secretory pathway(6)	12	0.576543	2.21806e-09
enriched	regulation of cell shape(4)	18	1.94583	2.60376e-09
enriched	negative regulation of lymphocyte mediated immunity(6)	11	0.432408	2.73552e-09
enriched	negative regulation of leukocyte differentiation(5)	15	1.19633	2.99278e-09
enriched	interleukin 2 biosynthetic process(4)	10	0.302685	3.04731e-09
enriched	integrin mediated signaling pathway(6)	16	1.44136	3.13509e-09
enriched	T helper cell differentiation(5)	12	0.605371	3.48685e-09
enriched	regulation of CD4 positive alpha beta T cell differentiation(9)	11	0.446821	3.56985e-09
enriched	gamma delta T cell activation(6)	9	0.20179	4.27049e-09
enriched	negative regulation of cell killing(3)	9	0.20179	4.27049e-09
enriched	natural killer cell activation(5)	14	1.03778	5.95936e-09
enriched	cytosolic calcium ion homeostasis(10)	22	3.38719	7.62819e-09
enriched	inflammatory response to antigenic stimulus(4)	11	0.490062	7.91322e-09
enriched	regulation of activated T cell proliferation(8)	11	0.490062	7.91322e-09
enriched	interferon gamma secretion(6)	9	0.230617	1.01639e-08
enriched	regulation of T cell apoptotic process(9)	11	0.504476	1.01709e-08
enriched	leukocyte homeostasis(3)	14	1.09543	1.09491e-08
enriched	regulation of chemokine production(5)	13	0.879229	1.10111e-08
enriched	macrophage activation(5)	12	0.691852	1.24318e-08
enriched	lymphocyte homeostasis(4)	13	0.893642	1.30267e-08
enriched	lipopolysaccharide mediated signaling pathway(6)	12	0.706266	1.51143e-08
enriched	positive regulation of lymphocyte migration(5)	10	0.374753	1.51143e-08
enriched	negative thymic T cell selection(5)	8	0.144136	1.61106e-08
enriched	positive regulation of CD4 positive alpha beta T cell activation(8)	10	0.389167	2.02642e-08
enriched	dendritic cell differentiation(7)	11	0.547716	2.04155e-08
enriched	negative regulation of tumor necrosis factor production(6)	11	0.547716	2.04155e-08
enriched	actin polymerization or depolymerization(7)	19	2.56562	2.05687e-08
enriched	T cell chemotaxis(6)	9	0.259445	2.13299e-08
enriched	regulation of interleukin 2 biosynthetic process(5)	9	0.259445	2.13299e-08
enriched	positive regulation of B cell mediated immunity(7)&positive regulation of immunoglobulin mediated immune response(8)	10	0.40358	2.64367e-08
enriched	positive regulation of natural killer cell mediated cytotoxicity(4)	9	0.273858	3.07656e-08
enriched	negative regulation of tumor necrosis factor superfamily cytokine production(5)	11	0.576543	3.1673e-08
enriched	myeloid dendritic cell activation(5)	10	0.417994	3.46443e-08
enriched	positive regulation of interleukin 2 biosynthetic process(5)	8	0.172963	4.3083e-08
enriched	positive regulation of interleukin 4 production(5)	9	0.288272	4.32906e-08
enriched	regulation of B cell mediated immunity(7)	11	0.605371	4.8556e-08
enriched	antigen processing and presentation of exogenous peptide antigen via MHC class II(6)	14	1.2684	5.63239e-08
enriched	peptidyl tyrosine autophosphorylation(9)	11	0.619784	5.94338e-08
enriched	regulation of interleukin 1 beta production(6)	11	0.619784	5.94338e-08
enriched	positive regulation of T cell migration(6)	9	0.302685	5.95301e-08
enriched	positive regulation of neutrophil migration(5)	9	0.302685	5.95301e-08
enriched	regulation of granulocyte chemotaxis(6)	10	0.461235	7.42677e-08
enriched	calcium mediated signaling(7)	16	1.85935	8.06259e-08
enriched	regulation of neutrophil chemotaxis(6)	9	0.317099	8.17977e-08
enriched	positive regulation of chemokine production(5)	11	0.648611	8.73444e-08
enriched	positive regulation of interleukin 6 production(5)	12	0.850402	8.73444e-08
enriched	regulation of interferon beta production(6)	11	0.648611	8.73444e-08
enriched	interleukin 1 beta secretion(7)	10	0.475648	9.24594e-08
enriched	negative regulation of B cell activation(6)	10	0.475648	9.24594e-08
enriched	positive regulation of interleukin 12 production(5)	10	0.475648	9.24594e-08
enriched	transcription factor import into nucleus(6)	14	1.34046	1.01853e-07
enriched	detection of biotic stimulus(4)	9	0.331512	1.0791e-07
enriched	regulation of B cell differentiation(7)	9	0.331512	1.0791e-07
enriched	regulation of interleukin 17 production(5)	9	0.331512	1.0791e-07
enriched	positive regulation of interleukin 1 production(5)	10	0.490062	1.15796e-07
enriched	interferon beta production(6)	11	0.677439	1.25279e-07
enriched	interleukin 17 production(5)	9	0.345926	1.43654e-07
enriched	positive regulation of CD4 positive alpha beta T cell differentiation(9)	9	0.345926	1.43654e-07
enriched	regulation of T cell migration(6)	9	0.345926	1.43654e-07
enriched	production of molecular mediator involved in inflammatory response(4)	10	0.504476	1.44138e-07
enriched	CD8 positive alpha beta T cell activation(7)	8	0.216204	1.44653e-07
enriched	extrinsic apoptotic signaling pathway via death domain receptors(7)	13	1.15309	1.77127e-07
enriched	positive regulation of transcription factor import into nucleus(6)	11	0.706266	1.7883e-07
enriched	interleukin 1 secretion(6)	10	0.518889	1.79056e-07
enriched	positive regulation of interleukin 10 production(5)	9	0.36034	1.88503e-07
enriched	positive regulation of B cell proliferation(7)	10	0.533303	2.22855e-07
enriched	response to mechanical stimulus(4)	18	2.68093	2.32303e-07
enriched	negative regulation of NF kappaB transcription factor activity(6)	12	0.951297	2.49235e-07
enriched	negative regulation of natural killer cell mediated cytotoxicity(4)&negative regulation of natural killer cell mediated immunity(6)	7	0.129722	2.49988e-07
enriched	regulation of gamma delta T cell activation(7)	7	0.129722	2.49988e-07
enriched	regulation of calcium mediated signaling(6)	11	0.735093	2.50792e-07
enriched	positive regulation of interleukin 8 production(5)	10	0.576543	4.1599e-07
enriched	defense response to protozoan(5)	8	0.259445	4.16519e-07
enriched	interferon alpha production(6)	8	0.259445	4.16519e-07
enriched	positive regulation of cytoplasmic transport(5)	20	3.53133	4.16519e-07
enriched	regulation of interferon alpha production(6)	8	0.259445	4.16519e-07
enriched	regulation of nucleocytoplasmic transport(7)	18	2.79624	4.16519e-07
enriched	regulation of syncytium formation by plasma membrane fusion(5)	9	0.40358	4.16519e-07
enriched	regulation of interleukin 8 production(5)	11	0.792747	4.88813e-07
enriched	regulation of immunoglobulin mediated immune response(8)	10	0.590957	4.96168e-07
enriched	positive regulation of neutrophil chemotaxis(6)	8	0.273858	5.78224e-07
enriched	regulation of transcription factor import into nucleus(7)	13	1.29722	5.95492e-07
enriched	immunological synapse formation(5)	7	0.158549	6.4702e-07
enriched	negative regulation of cysteine type endopeptidase activity(8)	13	1.31164	6.67e-07
enriched	actin filament polymerization(8)	16	2.21969	7.1261e-07
enriched	positive regulation of JNK cascade(8)	14	1.59991	7.1261e-07
enriched	regulation of actin polymerization or depolymerization(6)	16	2.21969	7.1261e-07
enriched	regulation of actin filament length(5)	16	2.23411	7.73196e-07
enriched	response to protozoan(4)	8	0.288272	7.77129e-07
enriched	negative regulation of interleukin 6 production(5)	9	0.446821	8.28713e-07
enriched	positive regulation of immunoglobulin production(5)	9	0.446821	8.28713e-07
enriched	interleukin 8 production(5)	11	0.850402	8.93374e-07
enriched	positive regulation of intracellular protein transport(4)	19	3.35837	1.0104e-06
enriched	positive regulation of granulocyte chemotaxis(6)	8	0.302685	1.03809e-06
enriched	response to interferon beta(6)	8	0.302685	1.03809e-06
enriched	heterophilic cell cell adhesion via plasma membrane cell adhesion molecules(6)	10	0.663025	1.22638e-06
enriched	positive regulation of cytoskeleton organization(6)	17	2.66651	1.23452e-06
enriched	innate immune response activating cell surface receptor signaling pathway(6)	14	1.68639	1.26027e-06
enriched	positive regulation of interleukin 17 production(5)	7	0.187377	1.44497e-06
enriched	positive regulation of monocyte chemotaxis(6)	7	0.187377	1.44497e-06
enriched	regulation of immunoglobulin production(5)	10	0.677439	1.44497e-06
enriched	positive regulation of activated T cell proliferation(8)	8	0.331512	1.81723e-06
enriched	cell recognition(4)	15	2.06114	1.84024e-06
enriched	bone resorption(6)	10	0.706266	2.02732e-06
enriched	regulation of protein polymerization(5)	16	2.42148	2.09453e-06
enriched	regulation of B cell receptor signaling pathway(5)	7	0.20179	2.10558e-06
enriched	negative regulation of alpha beta T cell activation(7)	8	0.345926	2.35354e-06
enriched	negative regulation of cellular component movement(4)	18	3.19982	2.62639e-06
enriched	humoral immune response mediated by circulating immunoglobulin(5)	12	1.22515	2.76236e-06
enriched	negative regulation of sequestering of calcium ion(4)&release of sequestered calcium ion into cytosol(5)	12	1.22515	2.76236e-06
enriched	regulation of extrinsic apoptotic signaling pathway via death domain receptors(7)	10	0.735093	2.77207e-06
enriched	positive regulation of nucleocytoplasmic transport(6)	13	1.51343	2.87607e-06
enriched	regulation of sequestering of calcium ion(4)	12	1.23957	3.07735e-06
enriched	cellular response to mechanical stimulus(5)	11	0.980124	3.0785e-06
enriched	negative regulation of myeloid cell differentiation(5)	11	0.980124	3.0785e-06
enriched	positive regulation of stress activated MAPK cascade(7)	14	1.83053	3.0785e-06
enriched	positive regulation of stress activated protein kinase signaling cascade(6)	14	1.84494	3.36023e-06
enriched	response to interleukin 1(6)	13	1.54225	3.46116e-06
enriched	nucleotide binding domain leucine rich repeat containing receptor signaling pathway(6)	10	0.76392	3.73296e-06
enriched	cytolysis(3)	8	0.374753	3.78802e-06
enriched	regulation of interleukin 1 beta secretion(7)	8	0.374753	3.78802e-06
enriched	interleukin 10 secretion(6)	6	0.115309	3.93903e-06
enriched	regulation of CD8 positive alpha beta T cell activation(8)	6	0.115309	3.93903e-06
enriched	regulation of JNK cascade(7)	15	2.20528	3.95169e-06
enriched	negative regulation of interleukin 12 production(5)	7	0.230617	4.05091e-06
enriched	regulation of monocyte chemotaxis(6)	7	0.230617	4.05091e-06
enriched	regulatory T cell differentiation(7)	7	0.230617	4.05091e-06
enriched	calcium ion transport into cytosol(6)	13	1.57108	4.09918e-06
enriched	negative regulation of cysteine type endopeptidase activity involved in apoptotic process(7)	12	1.28281	4.1188e-06
enriched	sequestering of calcium ion(5)	12	1.28281	4.1188e-06
enriched	cytosolic calcium ion transport(10)	13	1.58549	4.48319e-06
enriched	granulocyte activation(5)	8	0.389167	4.65932e-06
enriched	positive regulation of NF kappaB import into nucleus(7)	8	0.389167	4.65932e-06
enriched	regulation of cysteine type endopeptidase activity involved in apoptotic signaling pathway(6)	8	0.389167	4.65932e-06
enriched	regulation of exocytosis(5)	15	2.24852	4.84727e-06
enriched	positive regulation of protein import into nucleus(5)	12	1.31164	5.05609e-06
enriched	positive regulation of protein polymerization(5)	13	1.61432	5.34862e-06
enriched	detection of other organism(4)	7	0.245031	5.39941e-06
enriched	positive regulation of interferon alpha production(6)	7	0.245031	5.39941e-06
enriched	positive regulation of myeloid leukocyte mediated immunity(6)	7	0.245031	5.39941e-06
enriched	regulation of inflammatory response to antigenic stimulus(5)	7	0.245031	5.39941e-06
enriched	response to interferon alpha(6)	7	0.245031	5.39941e-06
enriched	B cell activation involved in immune response(4)	10	0.807161	5.51314e-06
enriched	regulation of protein import into nucleus(6)	15	2.27735	5.51528e-06
enriched	regulation of stress activated MAPK cascade(6)	16	2.63769	5.60881e-06
enriched	positive regulation of interleukin 1 beta production(6)	8	0.40358	5.69298e-06
enriched	regulation of interleukin 1 secretion(6)	8	0.40358	5.69298e-06
enriched	negative regulation of secretion(4)	16	2.6521	5.9477e-06
enriched	regulation of stress activated protein kinase signaling cascade(5)	16	2.6521	5.9477e-06
enriched	positive regulation of protein import(5)	12	1.34046	6.0353e-06
enriched	stimulatory C type lectin receptor signaling pathway(7)	13	1.64315	6.21394e-06
enriched	JNK cascade(7)	16	2.66651	6.3232e-06
enriched	negative regulation of myeloid leukocyte differentiation(6)	9	0.605371	6.56593e-06
enriched	negative regulation of sequence specific DNA binding transcription factor activity(5)	14	1.97466	6.56593e-06
enriched	regulation of actin filament polymerization(6)	14	1.97466	6.56593e-06
enriched	negative regulation of inflammatory response(5)	12	1.35488	6.60445e-06
enriched	regulation of protein import(6)	15	2.32059	6.68459e-06
enriched	positive regulation of mast cell activation(5)	7	0.259445	7.0741e-06
enriched	immunoglobulin production involved in immunoglobulin mediated immune response(5)	9	0.619784	7.73073e-06
enriched	regulation of humoral immune response(5)	9	0.619784	7.73073e-06
enriched	positive regulation of antigen processing and presentation(4)	6	0.144136	9.16688e-06
enriched	erythrocyte homeostasis(4)	12	1.41253	9.85618e-06
enriched	positive regulation of interferon beta production(6)	8	0.446821	1.06239e-05
enriched	type 2 immune response(4)	8	0.446821	1.06239e-05
enriched	regulation of acute inflammatory response(6)	10	0.879229	1.06331e-05
enriched	negative regulation of cell motility(4)	16	2.81065	1.19471e-05
enriched	regulation of defense response to virus by host(5)	13	1.75846	1.23184e-05
enriched	natural killer cell differentiation(6)	7	0.288272	1.24009e-05
enriched	regulation of NF kappaB import into nucleus(6)&NF kappaB import into nucleus(6)	9	0.663025	1.25471e-05
enriched	positive regulation of calcium mediated signaling(6)	8	0.461235	1.29007e-05
enriched	intrinsic apoptotic signaling pathway in response to DNA damage(6)	12	1.47019	1.43383e-05
enriched	MyD88 dependent toll like receptor signaling pathway(8)	11	1.18191	1.46739e-05
enriched	negative regulation of adaptive immune response(5)	8	0.475648	1.56757e-05
enriched	sequestering of metal ion(4)	12	1.4846	1.56757e-05
enriched	detection of external biotic stimulus(5)	7	0.302685	1.59395e-05
enriched	positive regulation of interleukin 1 beta secretion(7)	7	0.302685	1.59395e-05
enriched	regulation of myoblast fusion(6)	7	0.302685	1.59395e-05
enriched	syncytium formation by plasma membrane fusion(5)	9	0.691852	1.68945e-05
enriched	regulation of Ras protein signal transduction(7)	15	2.53679	1.85381e-05
enriched	T cell tolerance induction(4)	6	0.172963	1.95947e-05
enriched	positive regulation of B cell differentiation(7)	6	0.172963	1.95947e-05
enriched	positive thymic T cell selection(5)	6	0.172963	1.95947e-05
enriched	positive regulation of cysteine type endopeptidase activity involved in apoptotic signaling pathway(6)	7	0.317099	2.03196e-05
enriched	positive regulation of interleukin 1 secretion(6)	7	0.317099	2.03196e-05
enriched	positive regulation of protein localization to nucleus(4)	12	1.52784	2.03196e-05
enriched	positive regulation of JAK STAT cascade(6)	10	0.980124	2.50505e-05
enriched	negative regulation of osteoclast differentiation(7)	7	0.331512	2.59748e-05
enriched	neutrophil activation(6)	7	0.331512	2.59748e-05
enriched	regulation of protein localization to nucleus(6)	15	2.62327	2.70262e-05
enriched	erythrocyte differentiation(5)	11	1.28281	2.97125e-05
enriched	syncytium formation(4)	9	0.749507	2.99238e-05
enriched	negative regulation of cell migration(5)	15	2.66651	3.26221e-05
enriched	programmed necrotic cell death(6)	8	0.547716	3.82137e-05
enriched	negative regulation of secretion by cell(4)	14	2.335	3.99133e-05
enriched	macrophage chemotaxis(5)	7	0.36034	4.09425e-05
enriched	positive regulation of acute inflammatory response(6)	7	0.36034	4.09425e-05
enriched	regulation of T helper cell differentiation(5)	7	0.36034	4.09425e-05
enriched	positive regulation of actin filament polymerization(6)	11	1.34046	4.35515e-05
enriched	protein complex localization(5)	10	1.05219	4.39426e-05
enriched	T cell homeostasis(5)	8	0.56213	4.46796e-05
enriched	eosinophil migration(6)	7	0.374753	5.06861e-05
enriched	regulation of viral entry into host cell(4)	7	0.374753	5.06861e-05
enriched	positive regulation of humoral immune response(5)	6	0.216204	5.23378e-05
enriched	regulation of toll like receptor signaling pathway(4)	8	0.576543	5.24217e-05
enriched	dendritic cell migration(4)	7	0.389167	6.25744e-05
enriched	toll like receptor 2 signaling pathway(8)	10	1.10985	6.74932e-05
enriched	protein kinase B signaling(6)	13	2.08997	6.96232e-05
enriched	T helper 17 type immune response(6)	6	0.230617	7.00492e-05
enriched	interleukin 13 production(5)	6	0.230617	7.00492e-05
enriched	negative regulation of cytokine secretion(5)	8	0.605371	7.16704e-05
enriched	positive regulation of protein kinase B signaling(6)	10	1.13867	8.26031e-05
enriched	response to fungus(4)	8	0.619784	8.35381e-05
enriched	leukocyte tethering or rolling(5)	6	0.245031	9.19914e-05
enriched	mature B cell differentiation(7)	6	0.245031	9.19914e-05
enriched	negative regulation of B cell proliferation(7)	6	0.245031	9.19914e-05
enriched	regulation of actin cytoskeleton reorganization(6)	7	0.417994	9.19914e-05
enriched	regulation of interleukin 8 secretion(6)	6	0.245031	9.19914e-05
enriched	gamma delta T cell differentiation(7)	5	0.115309	9.22366e-05
enriched	interleukin 12 secretion(6)	5	0.115309	9.22366e-05
enriched	necrotic cell death(5)	8	0.648611	0.000110468
enriched	negative regulation of adaptive immune response based on somatic recombination of immune receptors built from immunoglobulin superfamily domains(6)	7	0.432408	0.000110468
enriched	regulation of muscle cell differentiation(5)	13	2.19087	0.000110468
enriched	response to interleukin 4(6)	7	0.432408	0.000110468
enriched	activation of cysteine type endopeptidase activity involved in apoptotic signaling pathway(6)	6	0.259445	0.000118114
enriched	immunoglobulin secretion(5)	6	0.259445	0.000118114
enriched	negative regulation of antigen receptor mediated signaling pathway(4)	6	0.259445	0.000118114
enriched	positive regulation of T cell apoptotic process(9)	6	0.259445	0.000118114
enriched	tyrosine phosphorylation of STAT protein(7)	9	0.92247	0.000131432
enriched	positive regulation of inflammatory response to antigenic stimulus(5)	5	0.129722	0.000138474
enriched	interleukin 8 secretion(6)	6	0.273858	0.000152465
enriched	cell adhesion mediated by integrin(4)	8	0.691852	0.000166919
enriched	phagocytosis engulfment(6)	8	0.691852	0.000166919
enriched	negative regulation of cytokine production involved in immune response(5)	6	0.288272	0.000194006
enriched	regulation of lymphocyte chemotaxis(6)	6	0.288272	0.000194006
enriched	T helper 17 cell lineage commitment(7)	5	0.144136	0.000202429
enriched	toll like receptor 3 signaling pathway(8)	10	1.29722	0.000230349
enriched	positive regulation of response to biotic stimulus(4)	7	0.504476	0.000263401
enriched	negative regulation of extrinsic apoptotic signaling pathway(6)	10	1.32605	0.000275058
enriched	positive regulation of tyrosine phosphorylation of STAT protein(7)	8	0.749507	0.000281418
enriched	regulation of T cell tolerance induction(5)	5	0.158549	0.00028701
enriched	regulation of regulatory T cell differentiation(8)	5	0.158549	0.00028701
enriched	dendritic cell chemotaxis(5)	6	0.317099	0.000304236
enriched	regulation of cell adhesion mediated by integrin(5)	7	0.518889	0.000306536
enriched	cytoplasmic pattern recognition receptor signaling pathway(6)	8	0.76392	0.000315543
enriched	negative regulation of I kappaB kinase NF kappaB signaling(6)	8	0.76392	0.000315543
enriched	regulation of protein kinase B signaling(6)	11	1.71522	0.000362605
enriched	negative regulation of vasculature development(4)	9	1.06661	0.000373784
enriched	positive regulation of lymphocyte apoptotic process(8)	6	0.331512	0.000373784
enriched	regulation of platelet activation(5)	6	0.331512	0.000373784
enriched	acute inflammatory response to antigenic stimulus(5)	5	0.172963	0.000391137
enriched	neutrophil activation involved in immune response(4)	5	0.172963	0.000391137
enriched	positive regulation of interleukin 8 secretion(6)	5	0.172963	0.000391137
enriched	positive regulation of thymocyte aggregation(5)&positive regulation of T cell differentiation in thymus(6)	5	0.172963	0.000391137
enriched	myoblast fusion(6)	7	0.547716	0.000410015
enriched	positive regulation of calcium ion transport(5)	10	1.39812	0.000410015
enriched	membrane invagination(5)	8	0.807161	0.000445764
enriched	positive regulation of syncytium formation by plasma membrane fusion(4)	6	0.345926	0.000452609
enriched	T helper cell lineage commitment(6)	5	0.187377	0.000527044
enriched	positive regulation of type 2 immune response(5)	5	0.187377	0.000527044
enriched	type I interferon biosynthetic process(6)	5	0.187377	0.000527044
enriched	cellular response to interleukin 4(7)	6	0.36034	0.000546087
enriched	regulation of macrophage activation(5)	6	0.36034	0.000546087
enriched	regulation of type 2 immune response(5)	6	0.36034	0.000546087
enriched	regulation of type I interferon mediated signaling pathway(6)	7	0.576543	0.000546087
enriched	regulation of JAK STAT cascade(6)	10	1.45577	0.000558935
enriched	regulation of carbohydrate biosynthetic process(5)	9	1.13867	0.000587668
enriched	positive regulation of CD8 positive alpha beta T cell activation(8)	4	0.0720679	0.000593368
enriched	regulation of CD8 positive alpha beta T cell proliferation(9)	4	0.0720679	0.000593368
enriched	NIK NF kappaB signaling(6)	10	1.47019	0.000600789
enriched	regulation of tyrosine phosphorylation of STAT protein(7)	8	0.850402	0.000613806
enriched	negative regulation of leukocyte migration(4)	6	0.374753	0.000652726
enriched	negative regulation of production of molecular mediator of immune response(4)	6	0.374753	0.000652726
enriched	CD4 positive alpha beta T cell lineage commitment(6)	5	0.20179	0.00068159
enriched	T helper 17 cell differentiation(6)	5	0.20179	0.00068159
enriched	cell cell recognition(5)	8	0.864815	0.00068159
enriched	negative regulation of T cell mediated immunity(7)	5	0.20179	0.00068159
enriched	positive regulation of mast cell activation involved in immune response(5)&positive regulation of mast cell degranulation(5)	5	0.20179	0.00068159
enriched	actin cytoskeleton reorganization(6)	9	1.1675	0.000690478
enriched	muscle cell proliferation(4)	11	1.85935	0.000692753
enriched	cellular response to interleukin 1(7)	9	1.18191	0.000753498
enriched	negative regulation of lymphocyte apoptotic process(8)	6	0.389167	0.000771769
enriched	regulation of thymocyte aggregation(5)&regulation of T cell differentiation in thymus(6)	6	0.389167	0.000771769
enriched	regulation of smooth muscle cell proliferation(5)	9	1.19633	0.000819598
enriched	regulation of release of sequestered calcium ion into cytosol(6)	8	0.893642	0.000830922
enriched	T helper 1 cell differentiation(6)	5	0.216204	0.000874213
enriched	detection of bacterium(5)	5	0.216204	0.000874213
enriched	germinal center formation(4)	5	0.216204	0.000874213
enriched	negative regulation of interleukin 10 production(5)	5	0.216204	0.000874213
enriched	regulation of cellular extravasation(5)	5	0.216204	0.000874213
enriched	regulation of interleukin 13 production(5)	5	0.216204	0.000874213
enriched	smooth muscle cell proliferation(5)	9	1.21074	0.00088139
enriched	heterotypic cell cell adhesion(5)	7	0.634198	0.00089638
enriched	phagosome maturation(5)	7	0.634198	0.00089638
enriched	negative regulation of interferon gamma production(5)	6	0.40358	0.000901476
enriched	regulation of natural killer cell activation(6)	6	0.40358	0.000901476
enriched	positive regulation of angiogenesis(5)	10	1.55667	0.000906211
enriched	CD8 positive alpha beta T cell proliferation(8)	4	0.0864815	0.000918644
enriched	negative regulation of alpha beta T cell proliferation(8)	4	0.0864815	0.000918644
enriched	regulation of nitric oxide biosynthetic process(5)	7	0.648611	0.0010108
enriched	B cell homeostasis(5)	6	0.417994	0.00106413
enriched	CD4 positive or CD8 positive alpha beta T cell lineage commitment(5)	5	0.230617	0.00110234
enriched	alpha beta T cell lineage commitment(7)	5	0.230617	0.00110234
enriched	negative regulation of interleukin 2 production(5)	5	0.230617	0.00110234
enriched	regulation of tolerance induction(4)	5	0.230617	0.00110234
enriched	lymph node development(5)	5	0.245031	0.00139633
enriched	positive regulation of dendritic cell antigen processing and presentation(5)	4	0.100895	0.00139633
enriched	positive regulation of isotype switching to IgG isotypes(5)	4	0.100895	0.00139633
enriched	regulation of antigen processing and presentation of peptide antigen(5)	4	0.100895	0.00139633
enriched	regulation of granulocyte differentiation(7)	5	0.245031	0.00139633
enriched	phosphatidylinositol 3 kinase signaling(8)	9	1.29722	0.00141579
enriched	granulocyte differentiation(8)	6	0.446821	0.00144982
enriched	negative regulation of angiogenesis(5)	8	0.980124	0.00144982
enriched	positive regulation of leukocyte apoptotic process(7)	6	0.446821	0.00144982
enriched	regulation of erythrocyte differentiation(4)	6	0.446821	0.00144982
enriched	complement activation(4)	9	1.32605	0.00164931
enriched	necroptotic process(7)	6	0.461235	0.00168459
enriched	negative regulation of T cell differentiation(7)	6	0.461235	0.00168459
enriched	regulation of bone resorption(4)	6	0.461235	0.00168459
enriched	negative regulation of viral entry into host cell(4)	5	0.259445	0.00171876
enriched	positive regulation of T helper cell differentiation(5)	5	0.259445	0.00171876
enriched	positive regulation of leukocyte degranulation(5)	5	0.259445	0.00171876
enriched	positive regulation of myoblast fusion(5)	5	0.259445	0.00171876
enriched	negative regulation of blood vessel morphogenesis(5)	8	1.00895	0.00172809
enriched	positive regulation of cellular amide metabolic process(5)	9	1.34046	0.00175485
enriched	positive regulation of vasculature development(4)	10	1.7008	0.00175485
enriched	toll like receptor TLR1 TLR2 signaling pathway(8)&toll like receptor TLR6 TLR2 signaling pathway(8)	8	1.02336	0.00188813
enriched	cellular response to virus(5)	6	0.475648	0.00193328
enriched	CD8 positive alpha beta T cell differentiation(8)	4	0.115309	0.00198101
enriched	dendritic cell antigen processing and presentation(4)&regulation of dendritic cell antigen processing and presentation(5)	4	0.115309	0.00198101
enriched	negative regulation of leukocyte degranulation(5)&negative regulation of myeloid leukocyte mediated immunity(6)&negative regulation of regulated secretory pathway(6)	4	0.115309	0.00198101
enriched	positive regulation of cellular extravasation(5)	4	0.115309	0.00198101
enriched	regulation of dendritic cell differentiation(6)	4	0.115309	0.00198101
enriched	regulation of cellular carbohydrate metabolic process(5)	11	2.13321	0.00207912
enriched	positive regulation of smooth muscle cell proliferation(5)	7	0.749507	0.00220529
enriched	somatic diversification of immune receptors via germline recombination within a single locus(4)&somatic cell DNA recombination(7)	7	0.749507	0.00220529
enriched	positive regulation of blood circulation(4)	8	1.05219	0.00222806
enriched	cell cell adhesion via plasma membrane adhesion molecules(5)	13	3.04127	0.00244347
enriched	macrophage differentiation(8)	6	0.504476	0.00254271
enriched	protein trimerization(7)	6	0.504476	0.00254271
enriched	myeloid dendritic cell differentiation(6)	5	0.288272	0.00255254
enriched	positive regulation of natural killer cell activation(6)	5	0.288272	0.00255254
enriched	regulation of T helper 1 type immune response(7)	5	0.288272	0.00255254
enriched	regulation of oxidoreductase activity(5)	8	1.08102	0.00263063
enriched	activation of phospholipase C activity(9)	7	0.778334	0.00270108
enriched	regulation of myotube differentiation(7)	7	0.778334	0.00270108
enriched	positive regulation of natural killer cell differentiation(7)	4	0.129722	0.00275133
enriched	regulation by virus of viral protein levels in host cell(5)	4	0.129722	0.00275133
enriched	negative regulation of protein secretion(5)	9	1.45577	0.00307678
enriched	T cell lineage commitment(6)	5	0.302685	0.00307773
enriched	superoxide anion generation(6)	5	0.302685	0.00307773
enriched	regulation of carbohydrate metabolic process(5)	11	2.24852	0.00317018
enriched	negative regulation of endocytosis(4)	6	0.533303	0.00327989
enriched	regulation of bone remodeling(5)	6	0.533303	0.00327989
enriched	regulation of calcium ion transport into cytosol(5)	8	1.12426	0.00334123
enriched	glycerolipid biosynthetic process(5)	14	3.63222	0.00342555
enriched	cell matrix adhesion(5)	12	2.70975	0.0034891
enriched	eosinophil chemotaxis(6)	5	0.317099	0.00368598
enriched	regulation of phosphatidylinositol 3 kinase activity(7)	6	0.547716	0.00371852
enriched	leukocyte migration involved in inflammatory response(4)	4	0.144136	0.00371974
enriched	regulation of isotype switching to IgG isotypes(6)	4	0.144136	0.00371974
enriched	negative regulation of protein transport(4)	12	2.73858	0.00381066
enriched	lipid storage(4)	7	0.835988	0.00397216
enriched	somatic diversification of immune receptors(3)	7	0.835988	0.00397216
enriched	ruffle organization(5)	6	0.56213	0.00419395
enriched	signal transduction in absence of ligand(5)&extrinsic apoptotic signaling pathway in absence of ligand(6)	8	1.1675	0.00420075
enriched	phosphatidylinositol metabolic process(7)	10	1.91701	0.00422841
enriched	regulation of RNA stability(4)	10	1.91701	0.00422841
enriched	G protein coupled purinergic receptor signaling pathway(6)	5	0.331512	0.00434099
enriched	positive regulation of regulated secretory pathway(6)	5	0.331512	0.00434099
enriched	inositol phosphate metabolic process(4)	7	0.864815	0.00478194
enriched	cellular response to lipoprotein particle stimulus(5)	4	0.158549	0.00487545
enriched	immune response to tumor cell(4)	4	0.158549	0.00487545
enriched	isotype switching to IgG isotypes(5)	4	0.158549	0.00487545
enriched	microglial cell activation(6)	4	0.158549	0.00487545
enriched	nucleotide binding oligomerization domain containing 2 signaling pathway(8)	4	0.158549	0.00487545
enriched	regulation of humoral immune response mediated by circulating immunoglobulin(6)	4	0.158549	0.00487545
enriched	B cell apoptotic process(10)	5	0.345926	0.00510309
enriched	regulation of response to interferon gamma(5)	5	0.345926	0.00510309
enriched	positive regulation of phospholipase C activity(8)	7	0.879229	0.0051836
enriched	regulation of striated muscle cell differentiation(6)	8	1.21074	0.00519537
enriched	regulation of alcohol biosynthetic process(5)	6	0.590957	0.00523878
enriched	positive regulation of defense response to virus by host(6)	9	1.59991	0.00575269
enriched	negative regulation of extrinsic apoptotic signaling pathway via death domain receptors(7)	5	0.36034	0.00600012
enriched	receptor metabolic process(5)	10	2.0179	0.00615227
enriched	regulation of phospholipase C activity(8)	7	0.908056	0.00619024
enriched	regulation of T cell chemotaxis(7)	4	0.172963	0.00631738
enriched	negative regulation of lymphocyte differentiation(6)	6	0.619784	0.00659197
enriched	regulation of wound healing(6)	9	1.64315	0.00690083
enriched	positive regulation of lipase activity(6)	8	1.2684	0.00693453
enriched	toll like receptor 5 signaling pathway(8)	7	0.951297	0.00804109
enriched	mature B cell differentiation involved in immune response(4)	4	0.187377	0.00804427
enriched	positive regulation of granulocyte macrophage colony stimulating factor production(5)	4	0.187377	0.00804427
enriched	positive regulation of nitric oxide synthase biosynthetic process(6)	4	0.187377	0.00804427
enriched	regulation of natural killer cell differentiation(7)	4	0.187377	0.00804427
enriched	regulation of thymocyte apoptotic process(10)	4	0.187377	0.00804427
enriched	epithelial cell apoptotic process(8)	7	0.96571	0.0086845
enriched	regulation of cyclic nucleotide metabolic process(7)	10	2.1188	0.0088132
enriched	regulation of lipid kinase activity(6)	6	0.663025	0.00908594
enriched	positive regulation of CD8 positive alpha beta T cell proliferation(9)	3	0.0576543	0.00921625
enriched	negative regulation of response to biotic stimulus(4)	5	0.40358	0.00935723
enriched	positive regulation of phosphatidylinositol 3 kinase activity(6)	5	0.40358	0.00935723
enriched	G protein coupled purinergic nucleotide receptor signaling pathway(7)	4	0.20179	0.00995766
enriched	chemokine biosynthetic process(6)	4	0.20179	0.00995766
enriched	cytokine secretion involved in immune response(4)	4	0.20179	0.00995766
enriched	granulocyte macrophage colony stimulating factor production(5)&regulation of granulocyte macrophage colony stimulating factor production(5)	4	0.20179	0.00995766
enriched	negative regulation of CD4 positive alpha beta T cell activation(8)	4	0.20179	0.00995766
enriched	negative regulation of T cell receptor signaling pathway(5)	4	0.20179	0.00995766
enriched	positive regulation of actin cytoskeleton reorganization(7)	4	0.20179	0.00995766
enriched	regulation of mononuclear cell migration(5)	4	0.20179	0.00995766
enriched	response to muramyl dipeptide(6)	4	0.20179	0.00995766
enriched	response to tumor cell(4)	4	0.20179	0.00995766
enriched	peptidyl tyrosine dephosphorylation(8)	8	1.35488	0.0102441
enriched	regulation of protein oligomerization(5)	5	0.417994	0.0106297
enriched	secretion by tissue(4)	7	1.00895	0.0108578
enriched	myeloid cell development(5)	6	0.691852	0.0109228
enriched	regulation of tumor necrosis factor mediated signaling pathway(6)	6	0.691852	0.0109228
enriched	ribosome biogenesis(5)	12	3.14216	0.011973
enriched	regulation of cAMP metabolic process(8)	9	1.78728	0.0119756
enriched	platelet aggregation(6)	6	0.706266	0.0120355
enriched	regulation of myoblast differentiation(6)	6	0.706266	0.0120355
enriched	apoptotic cell clearance(6)	5	0.432408	0.0120788
enriched	positive regulation of lipid kinase activity(5)	5	0.432408	0.0120788
enriched	T helper 2 cell differentiation(5)	4	0.216204	0.0121132
enriched	chemokine metabolic process(6)	4	0.216204	0.0121132
enriched	inflammatory cell apoptotic process(8)	4	0.216204	0.0121132
enriched	mononuclear cell migration(4)	4	0.216204	0.0121132
enriched	podosome assembly(6)	4	0.216204	0.0121132
enriched	positive regulation of calcium ion import(6)	4	0.216204	0.0121132
enriched	regulation of macrophage chemotaxis(6)	4	0.216204	0.0121132
enriched	adenylate cyclase activating G protein coupled receptor signaling pathway(8)	7	1.03778	0.0124463
enriched	fatty acid derivative biosynthetic process(5)&icosanoid biosynthetic process(6)	6	0.720679	0.0130858
enriched	multi organism intracellular transport(5)&intracellular transport of virus(6)	5	0.446821	0.0136003
enriched	positive regulation of cytokine mediated signaling pathway(5)	5	0.446821	0.0136003
enriched	positive regulation of myotube differentiation(7)	5	0.446821	0.0136003
enriched	negative regulation of syncytium formation by plasma membrane fusion(4)	3	0.0720679	0.0137478
enriched	polyol metabolic process(6)	8	1.42695	0.0137478
enriched	regulation of lipase activity(6)	8	1.42695	0.0137478
enriched	glycerophospholipid biosynthetic process(6)	11	2.72417	0.0138247
enriched	positive regulation of extrinsic apoptotic signaling pathway(6)	6	0.735093	0.0142469
enriched	response to gamma radiation(6)	6	0.735093	0.0142469
enriched	receptor internalization(4)	7	1.06661	0.0142962
enriched	toll like receptor 9 signaling pathway(8)	7	1.06661	0.0142962
enriched	inositol phosphate biosynthetic process(5)	4	0.230617	0.0145536
enriched	interferon gamma biosynthetic process(6)	4	0.230617	0.0145536
enriched	negative regulation of T cell apoptotic process(9)	4	0.230617	0.0145536
enriched	negative regulation of growth of symbiont in host(5)	4	0.230617	0.0145536
enriched	negative regulation of growth of symbiont involved in interaction with host(4)	4	0.230617	0.0145536
enriched	regulation of purine nucleotide metabolic process(7)	11	2.753	0.0148457
enriched	positive regulation of response to cytokine stimulus(4)	5	0.461235	0.0151585
enriched	purinergic receptor signaling pathway(6)	5	0.461235	0.0151585
enriched	positive regulation of phospholipase activity(7)	7	1.08102	0.0152031
enriched	regulation of hemostasis(4)&regulation of blood coagulation(5)	7	1.08102	0.0152031
enriched	positive regulation of striated muscle cell differentiation(6)	6	0.749507	0.0153875
enriched	regulation of mRNA stability(5)	9	1.87377	0.015804
enriched	TRIF dependent toll like receptor signaling pathway(9)	7	1.09543	0.0163014
enriched	regulation of JUN kinase activity(8)	7	1.09543	0.0163014
enriched	myotube differentiation(7)	8	1.4846	0.0171812
enriched	modulation of growth of symbiont involved in interaction with host(4)	4	0.245031	0.0173459
enriched	negative regulation of defense response to virus(4)	4	0.245031	0.0173459
enriched	nitric oxide synthase biosynthetic process(6)&regulation of nitric oxide synthase biosynthetic process(6)	4	0.245031	0.0173459
enriched	positive regulation of isotype switching(4)	4	0.245031	0.0173459
enriched	positive regulation of protein oligomerization(5)	4	0.245031	0.0173459
enriched	regulation of growth of symbiont in host(4)	4	0.245031	0.0173459
enriched	response to vitamin(5)	7	1.10985	0.0173551
enriched	positive regulation of translation(6)	7	1.12426	0.0186548
enriched	cell projection assembly(5)	15	4.92945	0.018812
enriched	transport of virus(5)	5	0.490062	0.0190587
enriched	ISG15 protein conjugation(7)	3	0.0864815	0.0191794
enriched	NK T cell proliferation(8)	3	0.0864815	0.0191794
enriched	lymphocyte anergy(4)&T cell anergy(5)&regulation of lymphocyte anergy(5)&regulation of T cell anergy(6)	3	0.0864815	0.0191794
enriched	negative regulation of antigen processing and presentation(4)	3	0.0864815	0.0191794
enriched	negative regulation of mast cell degranulation(5)	3	0.0864815	0.0191794
enriched	positive regulation of apoptotic cell clearance(6)	3	0.0864815	0.0191794
enriched	positive regulation of interleukin 8 biosynthetic process(5)	3	0.0864815	0.0191794
enriched	regulation of interleukin 12 secretion(6)	3	0.0864815	0.0191794
enriched	regulation of natural killer cell proliferation(7)	3	0.0864815	0.0191794
enriched	MyD88 independent toll like receptor signaling pathway(8)	7	1.13867	0.0196174
enriched	body fluid secretion(5)	7	1.13867	0.0196174
enriched	regulation of coagulation(4)	7	1.13867	0.0196174
enriched	regulation of phospholipid metabolic process(6)	6	0.792747	0.0196174
enriched	response to lipoprotein particle(4)	4	0.259445	0.0203769
enriched	thymocyte apoptotic process(11)	4	0.259445	0.0203769
enriched	Notch signaling pathway(6)	11	2.88272	0.0205351
enriched	cell maturation(5)	9	1.96025	0.020733
enriched	embryonic placenta development(4)	7	1.15309	0.0208689
enriched	multi organism localization(3)&multi organism transport(4)	5	0.504476	0.0208689
enriched	negative regulation of peptidyl tyrosine phosphorylation(8)	5	0.504476	0.0208689
enriched	regulation of intrinsic apoptotic signaling pathway in response to DNA damage(6)	5	0.504476	0.0208689
enriched	negative regulation of muscle cell differentiation(5)	6	0.807161	0.0211082
enriched	ammonium transport(6)	7	1.1675	0.0222574
enriched	positive regulation of cAMP metabolic process(8)	7	1.1675	0.0222574
enriched	cellular response to drug(5)	6	0.821574	0.0229518
enriched	vesicle organization(5)	13	3.96374	0.0236028
enriched	regulation of phospholipase activity(7)	7	1.18191	0.023761
enriched	positive regulation of protein catabolic process(5)	12	3.44485	0.0237645
enriched	positive regulation of DNA recombination(6)	4	0.273858	0.0238293
enriched	protein homotrimerization(8)	4	0.273858	0.0238293
enriched	regulation of B cell apoptotic process(9)	4	0.273858	0.0238293
enriched	positive regulation of lipid metabolic process(4)	8	1.58549	0.0245311
enriched	negative regulation of behavior(3)	6	0.835988	0.0247022
enriched	regulation of vasoconstriction(6)	6	0.835988	0.0247022
enriched	G protein coupled receptor signaling pathway coupled to cyclic nucleotide second messenger(6)	10	2.47914	0.0249458
enriched	regulation of DNA binding(5)	7	1.19633	0.0251257
enriched	interferon beta biosynthetic process(4)&regulation of interferon beta biosynthetic process(5)	3	0.100895	0.0254482
enriched	interleukin 23 production(5)&regulation of interleukin 23 production(5)	3	0.100895	0.0254482
enriched	macrophage activation involved in immune response(4)	3	0.100895	0.0254482
enriched	natural killer cell mediated cytotoxicity directed against tumor cell target(4)&natural killer cell mediated immune response to tumor cell(5)&regulation of natural killer cell mediated cytotoxicity directed against tumor cell target(5)&positive regulation of natural killer cell mediated cytotoxicity directed against tumor cell target(5)&regulation of natural killer cell mediated immune response t…	3	0.100895	0.0254482
enriched	natural killer cell proliferation(6)	3	0.100895	0.0254482
enriched	negative regulation of Wnt signaling pathway(5)	10	2.49355	0.0254482
enriched	negative regulation of mast cell activation involved in immune response(5)	3	0.100895	0.0254482
enriched	positive regulation of T helper 2 cell differentiation(6)	3	0.100895	0.0254482
enriched	positive regulation of defense response to bacterium(4)	3	0.100895	0.0254482
enriched	positive regulation of interleukin 12 biosynthetic process(6)	3	0.100895	0.0254482
enriched	positive regulation of phospholipid metabolic process(5)	5	0.533303	0.0254482
enriched	regulation of NIK NF kappaB signaling(6)	5	0.533303	0.0254482
enriched	regulation of acute inflammatory response to antigenic stimulus(6)	3	0.100895	0.0254482
enriched	regulation of chemokine C X C motif ligand 2 production(6)	3	0.100895	0.0254482
enriched	regulation of endothelial cell apoptotic process(8)	5	0.533303	0.0254482
enriched	regulation of lipid storage(4)	5	0.533303	0.0254482
enriched	response to progesterone(6)	5	0.533303	0.0254482
enriched	regulation of autophagy(4)	10	2.50796	0.0264909
enriched	cytoplasmic pattern recognition receptor signaling pathway in response to virus(4)	4	0.288272	0.0273321
enriched	positive regulation of muscle cell differentiation(5)	7	1.22515	0.0279536
enriched	developmental programmed cell death(5)	5	0.547716	0.027968
enriched	isotype switching(4)&somatic diversification of immunoglobulins involved in immune response(5)&somatic recombination of immunoglobulin genes involved in immune response(6)	5	0.547716	0.027968
enriched	negative regulation of ion transport(4)	8	1.64315	0.029586
enriched	cAMP metabolic process(8)	9	2.08997	0.0303808
enriched	negative regulation of protein modification by small protein conjugation or removal(7)	9	2.08997	0.0303808
enriched	positive regulation of oxidoreductase activity(5)	5	0.56213	0.0310154
enriched	growth involved in symbiotic interaction(3)&growth of symbiont involved in interaction with host(4)	4	0.302685	0.0317764
enriched	growth of symbiont in host(5)	4	0.302685	0.0317764
enriched	modification of morphology or physiology of other organism(3)	8	1.67198	0.0327298
enriched	positive regulation of JUN kinase activity(8)	6	0.893642	0.0328252
enriched	unsaturated fatty acid biosynthetic process(7)	6	0.893642	0.0328252
enriched	cellular response to low density lipoprotein particle stimulus(6)	3	0.115309	0.0335922
enriched	establishment of lymphocyte polarity(5)	3	0.115309	0.0335922
enriched	negative regulation of mast cell activation(5)	3	0.115309	0.0335922
enriched	positive regulation of chemokine secretion(6)	3	0.115309	0.0335922
enriched	positive regulation of cytokine production involved in inflammatory response(5)	3	0.115309	0.0335922
enriched	positive regulation of regulatory T cell differentiation(8)	3	0.115309	0.0335922
enriched	regulation of vitamin D biosynthetic process(5)	3	0.115309	0.0335922
enriched	respiratory burst involved in defense response(4)	3	0.115309	0.0335922
enriched	positive regulation of reactive oxygen species biosynthetic process(5)	5	0.576543	0.0338355
enriched	Rho protein signal transduction(8)	9	2.14762	0.0358381
enriched	cyclic nucleotide metabolic process(7)	10	2.62327	0.0358516
enriched	myeloid leukocyte cytokine production(5)	4	0.317099	0.036287
enriched	positive regulation of tissue remodeling(4)	4	0.317099	0.036287
enriched	regulation of nuclease activity(5)	4	0.317099	0.036287
enriched	endothelial cell apoptotic process(9)	5	0.590957	0.0372196
enriched	phospholipid biosynthetic process(5)	11	3.14216	0.0373999
enriched	ribonucleoprotein complex assembly(5)	10	2.6521	0.0385636
enriched	toll like receptor 10 signaling pathway(8)	6	0.936883	0.0404424
enriched	somatic recombination of immunoglobulin gene segments(5)	5	0.605371	0.0409479
enriched	positive regulation of monooxygenase activity(6)	4	0.331512	0.041674
enriched	purinergic nucleotide receptor signaling pathway(7)	4	0.331512	0.041674
enriched	regulation of interferon gamma mediated signaling pathway(6)	4	0.331512	0.041674
enriched	MDA 5 signaling pathway(5)	3	0.129722	0.0428125
enriched	chemokine C X C motif ligand 2 production(6)	3	0.129722	0.0428125
enriched	gland morphogenesis(5)	8	1.75846	0.0428125
enriched	membrane docking(4)	6	0.951297	0.0428125
enriched	natural killer cell chemotaxis(6)	3	0.129722	0.0428125
enriched	positive regulation of type I interferon mediated signaling pathway(6)	3	0.129722	0.0428125
enriched	regulation of T helper 1 cell differentiation(6)	3	0.129722	0.0428125
enriched	regulation of apoptotic cell clearance(7)	3	0.129722	0.0428125
enriched	regulation of chemokine secretion(6)	3	0.129722	0.0428125
enriched	regulation of defense response to bacterium(4)	3	0.129722	0.0428125
enriched	regulation of response to tumor cell(5)&positive regulation of response to tumor cell(5)&regulation of immune response to tumor cell(5)&positive regulation of immune response to tumor cell(5)	3	0.129722	0.0428125
enriched	response to macrophage colony stimulating factor(6)&cellular response to macrophage colony stimulating factor stimulus(7)	3	0.129722	0.0428125
enriched	negative regulation of chemotaxis(4)	5	0.619784	0.0442365
enriched	stem cell differentiation(6)	12	3.77636	0.0468551
enriched	JAK STAT cascade involved in growth hormone signaling pathway(7)	4	0.345926	0.0469547
enriched	cell differentiation involved in embryonic placenta development(4)	4	0.345926	0.0469547
enriched	chronic inflammatory response(6)	4	0.345926	0.0469547
enriched	negative regulation of exocytosis(5)	4	0.345926	0.0469547
enriched	response to exogenous dsRNA(6)	5	0.634198	0.048314
enriched	regulation of glucose metabolic process(6)	7	1.36929	0.0485958
GO_-_Molecular_Function
Type	Name	Number of hits	Expected score	Adjusted p-value
enriched	cytokine receptor activity(6)	20	1.21074	4.62184e-13
enriched	MHC protein binding(5)	15	0.490062	1.06223e-12
enriched	chemokine receptor binding(6)	15	0.792747	2.46014e-10
enriched	structural constituent of ribosome(3)	21	2.19087	2.79761e-10
enriched	MHC class II receptor activity(6)	10	0.172963	3.61057e-10
enriched	chemokine activity(6)	14	0.677439	3.61057e-10
enriched	GTPase regulator activity(5)	24	3.90608	1.82303e-08
enriched	cytokine binding(4)	15	1.21074	1.88108e-08
enriched	nucleoside triphosphatase regulator activity(4)	24	4.26642	7.73448e-08
enriched	MHC protein complex binding(4)	9	0.259445	1.03617e-07
enriched	guanyl nucleotide exchange factor activity(3)	19	2.6521	1.3887e-07
enriched	signaling adaptor activity(4)	13	0.980124	1.3887e-07
enriched	GTPase activator activity(5)	21	3.51692	3.08646e-07
enriched	non membrane spanning protein tyrosine kinase activity(8)	11	0.648611	3.26404e-07
enriched	cell adhesion molecule binding(4)	18	2.53679	3.89238e-07
enriched	tumor necrosis factor receptor superfamily binding(6)	11	0.677439	4.25609e-07
enriched	MHC class II protein complex binding(5)	8	0.216204	4.71624e-07
enriched	cargo receptor activity(4)	12	0.908056	4.92901e-07
enriched	MHC class I protein binding(6)	8	0.230617	5.93813e-07
enriched	binding bridging(3)	17	2.32059	5.93813e-07
enriched	TAP binding(4)	6	0.0720679	2.05593e-06
enriched	immunoglobulin binding(5)	8	0.288272	2.16955e-06
enriched	tumor necrosis factor receptor binding(7)	9	0.446821	2.22839e-06
enriched	protein binding bridging(4)	15	2.08997	5.86218e-06
enriched	virus receptor activity(4)	11	0.951297	6.25785e-06
enriched	lipase activity(5)	13	1.54225	9.00229e-06
enriched	phospholipase activity(6)	12	1.28281	1.07077e-05
enriched	Ras guanyl nucleotide exchange factor activity(4)	13	1.72963	2.87801e-05
enriched	RNA polymerase II regulatory region sequence specific DNA binding(9)	27	7.78334	2.97796e-05
enriched	RNA polymerase II regulatory region DNA binding(8)	27	7.84099	3.31472e-05
enriched	SH3 SH2 adaptor activity(5)	9	0.677439	3.73986e-05
enriched	CCR chemokine receptor binding(7)	8	0.475648	3.89543e-05
enriched	death receptor activity(6)&tumor necrosis factor activated receptor activity(7)	7	0.331512	6.50195e-05
enriched	transcription factor activity RNA polymerase II core promoter proximal region sequence specific binding(5)	19	4.32408	7.8221e-05
enriched	SH2 domain binding(5)	7	0.389167	0.000154188
enriched	cysteine type endopeptidase regulator activity involved in apoptotic process(4)	8	0.619784	0.000203603
enriched	scavenger receptor activity(5)	8	0.648611	0.000268926
enriched	rRNA binding(6)	8	0.677439	0.000350825
enriched	phosphatidylinositol binding(5)	14	2.68093	0.000401504
enriched	IgG binding(6)	5	0.144136	0.00046894
enriched	RNA polymerase II core promoter proximal region sequence specific DNA binding(10)	18	4.67	0.000768653
enriched	Rho guanyl nucleotide exchange factor activity(5)	9	1.05219	0.000768653
enriched	double stranded RNA binding(6)	8	0.821574	0.0011343
enriched	core promoter proximal region sequence specific DNA binding(9)	18	4.92945	0.00148671
enriched	core promoter proximal region DNA binding(8)	18	4.95827	0.0015683
enriched	coreceptor activity(5)	6	0.389167	0.00172341
enriched	pattern recognition receptor activity(4)&signaling pattern recognition receptor activity(5)	5	0.230617	0.00251964
enriched	SH3 domain binding(5)	10	1.61432	0.00268276
enriched	endopeptidase regulator activity(5)	12	2.40707	0.00280486
enriched	CXCR chemokine receptor binding(7)	5	0.245031	0.00302918
enriched	actin filament binding(5)	10	1.68639	0.0035793
enriched	heparin binding(4)	11	2.07556	0.0035793
enriched	cysteine type endopeptidase inhibitor activity(7)	7	0.749507	0.00474607
enriched	peptidase activator activity(5)	6	0.518889	0.0062374
enriched	transmembrane receptor protein tyrosine kinase adaptor activity(5)	4	0.144136	0.0080761
enriched	phosphatidylinositol phosphate binding(6)	9	1.51343	0.00852222
enriched	NAD ADP ribosyltransferase activity(6)	5	0.331512	0.00924091
enriched	mRNA binding(7)	10	1.98907	0.0117979
enriched	phosphotyrosine binding(6)	4	0.172963	0.0133818
enriched	transcriptional activator activity RNA polymerase II core promoter proximal region sequence specific binding(6)	12	2.9692	0.0158376
enriched	receptor tyrosine kinase binding(5)	6	0.648611	0.0170091
enriched	calmodulin dependent protein kinase activity(8)	5	0.40358	0.0190393
enriched	proteoglycan binding(5)	5	0.40358	0.0190393
enriched	G protein coupled nucleotide receptor activity(7)&G protein coupled purinergic nucleotide receptor activity(8)	4	0.20179	0.0199654
enriched	protein tyrosine kinase binding(7)	6	0.677439	0.0199654
enriched	RNA polymerase II transcription factor binding(5)	8	1.36929	0.0213734
enriched	protein tyrosine phosphatase activity(8)	8	1.36929	0.0213734
enriched	phosphatidylinositol 3 4 5 trisphosphate binding(7)	5	0.432408	0.0235681
enriched	integrin binding(5)	8	1.41253	0.0253634
enriched	CXCR3 chemokine receptor binding(8)	3	0.0720679	0.0262533
enriched	MHC class II protein binding(6)	3	0.0720679	0.0262533
enriched	transcriptional activator activity RNA polymerase II transcription regulatory region sequence specific binding(5)	14	4.29525	0.0305395
enriched	endopeptidase inhibitor activity(6)	10	2.32059	0.0310108
enriched	chemokine binding(5)	4	0.245031	0.0331576
enriched	calmodulin binding(4)	10	2.37824	0.0363906
enriched	cysteine type endopeptidase activator activity involved in apoptotic process(5)	4	0.259445	0.0380162
enriched	lipopolysaccharide binding(4)	4	0.259445	0.0380162
enriched	phosphatidylinositol 3 4 bisphosphate binding(8)	4	0.259445	0.0380162
enriched	peptidase inhibitor activity(5)	10	2.45031	0.0433119
enriched	peptidase activator activity involved in apoptotic process(6)	4	0.273858	0.0443658
enriched	alcohol binding(4)	7	1.19633	0.0465338
Reactome_-_Pathways
Type	Name	Number of hits	Expected score	Adjusted p-value
enriched	Immunoregulatory interactions between a Lymphoid and a non-Lymphoid cell	52	1.62874	1.21167e-50
enriched	Interferon gamma signaling	33	1.19633	9.56245e-30
enriched	Interferon alpha/beta signaling	30	0.936883	1.50373e-28
enriched	Generation of second messenger molecules	17	0.374753	2.51374e-17
enriched	Nonsense Mediated Decay (NMD) independent of the Exon Junction Complex (EJC)	22	1.19633	2.81444e-16
enriched	Peptide chain elongation	21	1.12426	1.0265e-15
enriched	Viral mRNA Translation	21	1.12426	1.0265e-15
enriched	Eukaryotic Translation Termination	21	1.13867	1.12191e-15
enriched	Selenocysteine synthesis	21	1.15309	1.24239e-15
enriched	L13a-mediated translational silencing of Ceruloplasmin expression	22	1.42695	2.99868e-15
enriched	Nonsense Mediated Decay (NMD) enhanced by the Exon Junction Complex (EJC)	22	1.42695	2.99868e-15
enriched	SRP-dependent cotranslational protein targeting to membrane	22	1.42695	2.99868e-15
enriched	Formation of a pool of free 40S subunits	21	1.28281	5.57418e-15
enriched	PD-1 signaling	14	0.302685	1.55709e-14
enriched	Translocation of ZAP-70 to Immunological synapse	13	0.230617	3.24663e-14
enriched	GTP hydrolysis and joining of the 60S ribosomal subunit	21	1.44136	3.52699e-14
enriched	Downstream TCR signaling	20	1.35488	1.38791e-13
enriched	Phosphorylation of CD3 and TCR zeta chains	13	0.273858	1.38791e-13
enriched	GPVI-mediated activation cascade	16	0.76392	1.2083e-12
enriched	Cell surface interactions at the vascular wall	15	0.76392	1.81952e-11
enriched	Chemokine receptors bind chemokines	15	0.76392	1.81952e-11
enriched	Interleukin-2 signaling	10	0.20179	2.38721e-10
enriched	ER-Phagosome pathway	13	0.879229	1.81484e-08
enriched	Rho GTPase cycle	16	1.61432	2.14516e-08
enriched	G alpha (i) signalling events	21	3.1854	2.45049e-08
enriched	ISG15 antiviral mechanism	13	0.980124	5.25633e-08
enriched	Antigen activates B Cell Receptor (BCR) leading to generation of second messengers	10	0.490062	1.90429e-07
enriched	RIG-I/MDA5 mediated induction of IFN-alpha/beta pathways	8	0.230617	3.47846e-07
enriched	Interleukin receptor SHC signaling	9	0.374753	3.98785e-07
enriched	Translation initiation complex formation	11	0.778334	6.6865e-07
enriched	Endosomal/Vacuolar pathway	7	0.158549	9.97143e-07
enriched	FCGR activation	7	0.158549	9.97143e-07
enriched	MHC class II antigen presentation	14	1.62874	1.32264e-06
enriched	Negative regulators of RIG-I/MDA5 signaling	9	0.475648	1.96542e-06
enriched	Formation of the ternary complex, and subsequently, the 43S complex	10	0.677439	2.16476e-06
enriched	Antigen Presentation: Folding, assembly and peptide loading of class I MHC	8	0.331512	2.65774e-06
enriched	Ribosomal scanning and start codon recognition	10	0.778334	6.56794e-06
enriched	Regulation of actin dynamics for phagocytic cup formation	10	0.792747	7.46186e-06
enriched	DAP12 signaling	8	0.40358	8.83847e-06
enriched	G beta:gamma signalling through PI3Kgamma	9	0.663025	2.02038e-05
enriched	TNFR2 non-canonical NF-kB pathway	10	0.96571	3.63584e-05
enriched	Role of phospholipids in phagocytosis	7	0.331512	4.18962e-05
enriched	FCERI mediated Ca+2 mobilization	7	0.446821	0.000229824
enriched	DAP12 interactions	6	0.273858	0.000260283
enriched	Interleukin-3, 5 and GM-CSF signaling	6	0.302685	0.000415199
enriched	RHO GTPases Activate NADPH Oxidases	5	0.172963	0.000673024
enriched	VEGFA-VEGFR2 Pathway	8	0.821574	0.000851066
enriched	Initial triggering of complement	5	0.187377	0.00088258
enriched	TNFs bind their physiological receptors	6	0.36034	0.00090363
enriched	FCERI mediated NF-kB activation	9	1.15309	0.00105145
enriched	Integrin cell surface interactions	9	1.18191	0.00123943
enriched	Signal regulatory protein (SIRP) family interactions	5	0.216204	0.00143985
enriched	Nef and signal transduction	4	0.0864815	0.00150882
enriched	CD28 dependent Vav1 pathway	4	0.100895	0.00230083
enriched	TRAF6 mediated IRF7 activation	6	0.461235	0.00277374
enriched	Cross-presentation of particulate exogenous antigens (phagosomes)	4	0.115309	0.00329046
enriched	Signaling by SCF-KIT	6	0.490062	0.00363248
enriched	NOD1/2 Signaling Pathway	6	0.504476	0.00410013
enriched	Regulation of signaling by CBL	5	0.288272	0.00410013
enriched	Effects of PIP2 hydrolysis	5	0.302685	0.00493337
enriched	IRAK4 deficiency (TLR2/4)	4	0.144136	0.00587541
enriched	MyD88 deficiency (TLR2/4)	4	0.144136	0.00587541
enriched	Costimulation by the CD28 family	4	0.158549	0.00767415
enriched	Interleukin-7 signaling	4	0.158549	0.00767415
enriched	TRAF6 mediated NF-kB activation	5	0.345926	0.00781619
enriched	Termination of translesion DNA synthesis	5	0.345926	0.00781619
enriched	The AIM2 inflammasome	3	0.0432408	0.00832388
enriched	IRF3-mediated induction of type I IFN	4	0.172963	0.00911957
enriched	NF-kB activation through FADD/RIP-1 pathway mediated by caspase-8 and	4	0.172963	0.00911957
enriched	Regulation of innate immune responses to cytosolic DNA	4	0.172963	0.00911957
enriched	The NLRP3 inflammasome	4	0.172963	0.00911957
enriched	Alternative complement activation	3	0.0576543	0.0132278
enriched	FasL/ CD95L signaling	3	0.0576543	0.0132278
enriched	Class A/1 (Rhodopsin-like receptors)	4	0.20179	0.0141217
enriched	G alpha (12/13) signalling events	7	0.994537	0.0141217
enriched	TRAF3-dependent IRF activation pathway	4	0.20179	0.0141217
enriched	Classical antibody-mediated complement activation	3	0.0720679	0.0195981
enriched	IRF3 mediated activation of type 1 IFN	3	0.0720679	0.0195981
enriched	MyD88:Mal cascade initiated on plasma membrane	4	0.245031	0.0248933
enriched	PIP3 activates AKT signaling	7	1.10985	0.0248933
enriched	Toll Like Receptor 4 (TLR4) Cascade	4	0.245031	0.0248933
enriched	CLEC7A (Dectin-1) signaling	7	1.12426	0.0264712
enriched	Activation of C3 and C5	3	0.0864815	0.0273339
enriched	TNF receptor superfamily (TNFSF) members mediating non-canonical NF-kB pathway	4	0.259445	0.0289501
enriched	Constitutive Signaling by Aberrant PI3K in Cancer	6	0.835988	0.0356514
enriched	Interleukin-1 processing	3	0.100895	0.0368591
enriched	TRAIL signaling	3	0.100895	0.0368591
