# Supplementary material for: Epigenetic Regulation of Alternative mRNA Splicing in Dilated Cardiomyopathy
Source: J Clin Med. 2020 May 16;9(5):1499. doi: 10.3390/jcm9051499 (PMC7291244; doi:10.3390/jcm9051499)
Supplement: Supplementary file 1 [file jcm-09-01499-s001.zip › Supplemental File 4 GO Regions with DEU and DMR.xlsx]

## Sheet: Sheet1
GeneTrail2
Statistical analysis of molecular signatures
ConsensusPathDB_-_INOH
Type	Name	Number of hits	Expected score	Adjusted p-value
enriched	Integrin	17	2.49745	1.62448e-06
enriched	EPO signaling	16	3.66292	0.00057255
enriched	IL-7 signaling	15	3.66292	0.00160054
enriched	VEGF	14	3.70455	0.00532718
enriched	Galactose metabolism	4	0.208121	0.0137284
enriched	JAK STAT pathway and regulation	17	6.22281	0.024568
EpiFactors_-_Functions
Type	Name	Number of hits	Expected score	Adjusted p-value
enriched	Histone modification write	13	3.14262	0.00191892
enriched	Histone modification erase	8	1.24872	0.00197603
enriched	Histone modification erase cofactor	7	1.12385	0.00434024
enriched	Chromatin remodelling	8	1.97715	0.0170281
enriched	Histone modification write cofactor	7	1.83146	0.0363705
GO_-_Cellular_Component
Type	Name	Number of hits	Expected score	Adjusted p-value
enriched	extracellular matrix component(2)	20	2.60151	1.14309e-07
enriched	myofibril(6)	23	4.12079	6.24343e-07
enriched	contractile fiber(5)	23	4.34972	1.09079e-06
enriched	actomyosin(5)	13	1.22791	2.51451e-06
enriched	intrinsic component of organelle membrane(3)	25	5.5152	2.51451e-06
enriched	integral component of organelle membrane(4)	24	5.26545	3.50389e-06
enriched	organelle subcompartment(4)	24	5.68169	1.16879e-05
enriched	basement membrane(3)	14	1.91471	2.24136e-05
enriched	stress fiber(6)&contractile actin filament bundle(6)	11	1.01979	2.24136e-05
enriched	histone deacetylase complex(5)	11	1.10304	3.66213e-05
enriched	Golgi subcompartment(5)	22	5.3487	3.87309e-05
enriched	actin filament bundle(5)	11	1.12385	3.87309e-05
enriched	contractile fiber part(3)	19	4.01673	3.87309e-05
enriched	spliceosomal complex(5)	17	3.35074	6.78208e-05
enriched	ciliary part(3)	23	6.26443	0.00011194
enriched	sarcomere(4)	17	3.64211	0.000174819
enriched	trans Golgi network(5)	16	3.28831	0.00021294
enriched	I band(4)	14	2.51826	0.000234126
enriched	Z disc(4)	13	2.20608	0.000301679
enriched	midbody(3)	14	2.62232	0.00032748
enriched	sarcolemma(4)	13	2.28933	0.000398264
enriched	lysosomal lumen(6)	11	1.60253	0.000459137
enriched	lamellipodium(4)	15	3.20506	0.000527217
enriched	vacuolar lumen(5)	11	1.64415	0.000527217
enriched	cell cortex(4)	18	4.64109	0.000617117
enriched	intrinsic component of endoplasmic reticulum membrane(4)	13	2.53907	0.000915653
enriched	mitochondrial outer membrane(5)	14	3.01775	0.000985931
enriched	postsynapse(3)	22	6.95123	0.000985931
enriched	recycling endosome(5)	13	2.5807	0.000985931
enriched	site of polarized growth(3)	13	2.5807	0.000985931
enriched	organelle outer membrane(4)	15	3.51724	0.00114866
enriched	ubiquitin ligase complex(4)	19	5.5152	0.00127984
enriched	sperm part(3)	13	2.70557	0.00131918
enriched	synaptic membrane(3)	18	5.03652	0.00131918
enriched	oxidoreductase complex(3)	11	1.91471	0.00136289
enriched	outer membrane(3)	15	3.64211	0.00145719
enriched	integral component of endoplasmic reticulum membrane(4)	12	2.43501	0.00212048
enriched	microtubule organizing center part(5)	13	2.87206	0.00212723
enriched	plasma membrane raft(4)	10	1.66496	0.00219319
enriched	growth cone(4)	12	2.47664	0.00229215
enriched	cell cell adherens junction(4)	8	1.08223	0.00378755
enriched	ciliary basal body(4)	10	1.81065	0.00378755
enriched	extrinsic component of membrane(3)	17	5.07814	0.00378755
enriched	postsynaptic density(3)	14	3.55886	0.00378755
enriched	transcriptional repressor complex(4)	9	1.43603	0.00378755
enriched	nuclear chromatin(4)	17	5.30708	0.00620812
enriched	nuclear speck(7)	14	3.7878	0.00660019
enriched	presynapse(3)	12	2.87206	0.00730027
enriched	postsynaptic membrane(4)	14	3.9751	0.0102499
enriched	collagen trimer(4)	10	2.12283	0.011319
enriched	mitochondrial membrane part(3)	13	3.60049	0.0137591
enriched	histone methyltransferase complex(5)	8	1.39441	0.015459
enriched	basal lamina(3)	5	0.437053	0.0165888
enriched	Golgi cisterna(6)	9	1.85227	0.0185847
enriched	acrosomal vesicle(4)	9	1.8939	0.0212743
enriched	caveola(5)	8	1.49847	0.0225562
enriched	axon part(4)	12	3.37155	0.0249668
enriched	pinosome(5)&macropinosome(6)	3	0.0832482	0.0262156
enriched	Golgi stack(5)	10	2.45582	0.0282496
enriched	synaptic vesicle(3)	10	2.45582	0.0282496
enriched	clathrin adaptor complex(5)	5	0.541114	0.0342182
enriched	centriole(5)	9	2.08121	0.0353908
enriched	motile cilium(4)	9	2.08121	0.0353908
enriched	dendritic spine(3)	9	2.12283	0.0398293
enriched	leading edge membrane(4)	10	2.62232	0.0416113
enriched	neuron spine(5)	9	2.14364	0.0416113
enriched	coated pit(3)	7	1.31116	0.0447118
enriched	methyltransferase complex(4)	8	1.7274	0.0447118
enriched	respiratory chain(3)	8	1.7274	0.0447118
enriched	nuclear membrane(4)	15	5.39032	0.0450187
enriched	Golgi lumen(5)	8	1.76903	0.0488889
enriched	pericentriolar material(6)	4	0.332993	0.0488889
SMPDB_-_Pathways
Type	Name	Number of hits	Expected score	Adjusted p-value
enriched	Acebutolol Action Pathway	7	1.22791	0.0320808
enriched	Alprenolol Action Pathway	7	1.22791	0.0320808
enriched	Amiodarone Action Pathway	7	1.22791	0.0320808
enriched	Amlodipine Action Pathway	7	1.22791	0.0320808
enriched	Arbutamine Action Pathway	7	1.22791	0.0320808
enriched	Atenolol Action Pathway	7	1.22791	0.0320808
enriched	Beta Ureidopropionase Deficiency	5	0.457865	0.0320808
enriched	Betaxolol Action Pathway	7	1.22791	0.0320808
enriched	Bevantolol Action Pathway	7	1.22791	0.0320808
enriched	Bisoprolol Action Pathway	7	1.22791	0.0320808
enriched	Bopindolol Action Pathway	7	1.22791	0.0320808
enriched	Bupranolol Action Pathway	7	1.22791	0.0320808
enriched	Carteolol Action Pathway	7	1.22791	0.0320808
enriched	Carvedilol Action Pathway	8	1.22791	0.0320808
enriched	Dihydropyrimidinase Deficiency	5	0.457865	0.0320808
enriched	Diltiazem Action Pathway	7	1.22791	0.0320808
enriched	Disopyramide Action Pathway	7	1.22791	0.0320808
enriched	Dobutamine Action Pathway	7	1.22791	0.0320808
enriched	Epinephrine Action Pathway	7	1.22791	0.0320808
enriched	Esmolol Action Pathway	7	1.22791	0.0320808
enriched	Felodipine Action Pathway	7	1.22791	0.0320808
enriched	Flecainide Action Pathway	7	1.22791	0.0320808
enriched	Fosphenytoin (Antiarrhythmic) Action Pathway	7	1.22791	0.0320808
enriched	Ibutilide Action Pathway	7	1.22791	0.0320808
enriched	Isoprenaline Action Pathway	7	1.22791	0.0320808
enriched	Isradipine Action Pathway	7	1.22791	0.0320808
enriched	Labetalol Action Pathway	8	1.22791	0.0320808
enriched	Levobunolol Action Pathway	7	1.22791	0.0320808
enriched	MNGIE (Mitochondrial Neurogastrointestinal Encephalopathy)	5	0.457865	0.0320808
enriched	Metipranolol Action Pathway	7	1.22791	0.0320808
enriched	Metoprolol Action Pathway	7	1.22791	0.0320808
enriched	Mexiletine Action Pathway	7	1.22791	0.0320808
enriched	Muscle/Heart Contraction	7	1.22791	0.0320808
enriched	Nadolol Action Pathway	7	1.22791	0.0320808
enriched	Nebivolol Action Pathway	7	1.22791	0.0320808
enriched	Nifedipine Action Pathway	7	1.22791	0.0320808
enriched	Nimodipine Action Pathway	7	1.22791	0.0320808
enriched	Nisoldipine Action Pathway	7	1.22791	0.0320808
enriched	Nitrendipine Action Pathway	7	1.22791	0.0320808
enriched	Oxprenolol Action Pathway	7	1.22791	0.0320808
enriched	Penbutolol Action Pathway	7	1.22791	0.0320808
enriched	Phospholipid Biosynthesis	5	0.520302	0.0320808
enriched	Pindolol Action Pathway	7	1.22791	0.0320808
enriched	Practolol Action Pathway	7	1.22791	0.0320808
enriched	Procainamide (Antiarrhythmic) Action Pathway	7	1.22791	0.0320808
enriched	Propranolol Action Pathway	7	1.22791	0.0320808
enriched	Pyrimidine Metabolism	5	0.457865	0.0320808
enriched	Quinidine Action Pathway	7	1.22791	0.0320808
enriched	Sotalol Action Pathway	7	1.22791	0.0320808
enriched	Timolol Action Pathway	7	1.22791	0.0320808
enriched	Tocainide Action Pathway	7	1.22791	0.0320808
enriched	UMP Synthase Deiciency (Orotic Aciduria)	5	0.457865	0.0320808
enriched	Verapamil Action Pathway	7	1.22791	0.0320808
enriched	Phenytoin (Antiarrhythmic) Action Pathway	8	1.66496	0.0355617
enriched	Lidocaine (Antiarrhythmic) Action Pathway	7	1.26954	0.037153
NCI_-_Pathway_Interaction_Database
Type	Name	Number of hits	Expected score	Adjusted p-value
enriched	Internalization of ErbB1	8	0.770046	0.00425473
enriched	Beta1 integrin cell surface interactions	9	1.22791	0.00436201
enriched	Validated nuclear estrogen receptor alpha network	9	1.2071	0.00436201
enriched	Signaling events mediated by HDAC Class I	9	1.29035	0.00468168
enriched	Fc-epsilon receptor I signaling in mast cells	8	1.0406	0.00598905
enriched	Integrins in angiogenesis	9	1.41522	0.00606302
enriched	PDGFR-beta signaling pathway	11	2.4142	0.011805
enriched	Coregulation of Androgen receptor activity	7	1.06142	0.0288824
enriched	Direct p53 effectors	10	2.51826	0.0442951
enriched	Integrin family cell surface interactions	5	0.541114	0.0442951
enriched	LKB1 signaling events	6	0.894919	0.0442951
enriched	Notch-mediated HES/HEY network	6	0.894919	0.0442951
enriched	Regulation of RhoA activity	6	0.894919	0.0442951
enriched	Syndecan-4-mediated signaling events	5	0.541114	0.0442951
enriched	Noncanonical Wnt signaling pathway	5	0.582738	0.0454377
enriched	Arf6 trafficking events	6	0.936543	0.0482231
WikiPathways
Type	Name	Number of hits	Expected score	Adjusted p-value
enriched	Focal Adhesion	20	3.68373	9.41627e-06
enriched	Wnt Signaling Pathway Netpath	10	0.915731	0.000115906
enriched	Ectoderm Differentiation	15	2.68476	0.000139117
enriched	Integrin-mediated Cell Adhesion	13	1.95633	0.000139117
enriched	Fatty Acid Beta Oxidation	8	0.582738	0.000161913
enriched	Regulation of Actin Cytoskeleton	15	2.78882	0.000161913
enriched	AMPK Signaling	10	1.35278	0.000681985
enriched	Cardiac Progenitor Differentiation	9	1.0406	0.000681985
enriched	Androgen receptor signaling pathway	11	1.76903	0.000802442
enriched	TGF-beta Signaling Pathway	13	2.51826	0.000802442
enriched	EGF/EGFR Signaling Pathway	14	3.101	0.0010987
enriched	Insulin Signaling	14	3.101	0.0010987
enriched	Neural Crest Differentiation	11	1.91471	0.00122667
enriched	Integrated Breast Cancer Pathway	13	2.91369	0.00222232
enriched	Adipogenesis	12	2.55988	0.00276542
enriched	Primary Focal Segmental Glomerulosclerosis FSGS	9	1.45684	0.00386788
enriched	miRNA targets in ECM and membrane receptors	7	0.832482	0.00477391
enriched	MicroRNAs in cardiomyocyte hypertrophy	10	1.93552	0.0051642
enriched	Endochondral Ossification	8	1.22791	0.00630987
enriched	Differentiation Pathway	7	0.915731	0.0069599
enriched	mRNA Processing	11	2.53907	0.00826545
enriched	Senescence and Autophagy in Cancer	10	2.14364	0.00926435
enriched	G13 Signaling Pathway	6	0.686798	0.00990956
enriched	Integrated Pancreatic Cancer Pathway	13	3.60049	0.00990956
enriched	Arrhythmogenic Right Ventricular Cardiomyopathy	8	1.51928	0.0184104
enriched	Electron Transport Chain	9	2.01877	0.0233078
enriched	Apoptosis	8	1.70659	0.0340413
enriched	Overview of nanoparticle effects	4	0.312181	0.0340413
enriched	Alpha 6 Beta 4 signaling pathway	5	0.60355	0.0374645
enriched	Apoptosis Modulation and Signaling	8	1.78984	0.0421178
enriched	Complement Activation	4	0.353805	0.0459621
ConsensusPathDB_-_Reactome
Type	Name	Number of hits	Expected score	Adjusted p-value
enriched	Developmental Biology	54	11.4258	2.3814e-15
enriched	Axon guidance	41	8.97	7.42508e-11
enriched	Extracellular matrix organization	31	5.26545	2.0012e-10
enriched	Signalling by NGF	35	7.61721	2.78121e-09
enriched	Adaptive Immune System	44	12.2375	6.78751e-09
enriched	Metabolism of proteins	46	13.3197	6.78751e-09
enriched	Post-translational protein modification	32	6.78473	7.93306e-09
enriched	Diseases of signal transduction	23	3.60049	3.05041e-08
enriched	Metabolism of lipids and lipoproteins	37	9.98979	9.5001e-08
enriched	IGF1R signaling cascade	25	4.74515	1.09576e-07
enriched	IRS-related events triggered by IGF1R	25	4.74515	1.09576e-07
enriched	Insulin receptor signalling cascade	25	4.72434	1.09576e-07
enriched	Signaling by Type 1 Insulin-like Growth Factor 1 Receptor (IGF1R)	25	4.74515	1.09576e-07
enriched	NCAM signaling for neurite out-growth	24	4.43297	1.43673e-07
enriched	Disease	35	9.69842	3.29913e-07
enriched	IRS-mediated signalling	24	4.6619	3.29913e-07
enriched	Signaling by Insulin receptor	25	5.22383	5.25784e-07
enriched	Generic Transcription Pathway	36	10.8015	1.21483e-06
enriched	Signaling by EGFR	25	5.78575	3.19278e-06
enriched	Signaling by PDGF	25	5.97306	5.46272e-06
enriched	Signaling by Rho GTPases	29	7.9294	5.85358e-06
enriched	NGF signalling via TRKA from the plasma membrane	25	6.11875	7.72618e-06
enriched	Hemostasis	32	9.71923	8.62889e-06
enriched	Interleukin-2 signaling	20	3.99592	8.62889e-06
enriched	Signaling by NOTCH	15	2.12283	8.62889e-06
enriched	Signalling to ERKs	20	3.9751	8.62889e-06
enriched	Signaling by VEGF	23	5.32789	9.27427e-06
enriched	Signaling by Interleukins	23	5.36951	1.02115e-05
enriched	Interleukin-3, 5 and GM-CSF signaling	20	4.1416	1.31213e-05
enriched	Frs2-mediated activation	19	3.76698	1.48071e-05
enriched	Downstream signal transduction	23	5.53601	1.54848e-05
enriched	DAP12 signaling	23	5.57763	1.60226e-05
enriched	Fc epsilon receptor (FCERI) signaling	25	6.51418	1.60226e-05
enriched	Prolonged ERK activation events	19	3.80861	1.60226e-05
enriched	Cytokine Signaling in Immune system	27	7.55478	1.64951e-05
enriched	Interleukin receptor SHC signaling	19	3.85023	1.64951e-05
enriched	Signalling to RAS	19	3.85023	1.64951e-05
enriched	VEGFA-VEGFR2 Pathway	22	5.20302	1.86138e-05
enriched	Signaling by ERBB4	22	5.24464	2.06404e-05
enriched	Downstream signaling of activated FGFR1	22	5.28626	2.12779e-05
enriched	Downstream signaling of activated FGFR2	22	5.28626	2.12779e-05
enriched	Downstream signaling of activated FGFR3	22	5.28626	2.12779e-05
enriched	Downstream signaling of activated FGFR4	22	5.28626	2.12779e-05
enriched	Signaling by FGFR3	22	5.3487	2.45806e-05
enriched	Signaling by FGFR4	22	5.3487	2.45806e-05
enriched	Collagen formation	13	1.76903	2.53218e-05
enriched	DAP12 interactions	23	5.869	2.53218e-05
enriched	GRB2 events in EGFR signaling	18	3.66292	2.53218e-05
enriched	GRB2 events in ERBB2 signaling	18	3.66292	2.53218e-05
enriched	RAF/MAP kinase cascade	18	3.66292	2.53218e-05
enriched	SHC1 events in EGFR signaling	18	3.66292	2.53218e-05
enriched	SHC1 events in ERBB2 signaling	18	3.66292	2.53218e-05
enriched	SHC1 events in ERBB4 signaling	18	3.66292	2.53218e-05
enriched	SOS-mediated signalling	18	3.66292	2.53218e-05
enriched	Signaling by FGFR	22	5.43195	2.53218e-05
enriched	Signaling by FGFR1	22	5.36951	2.53218e-05
enriched	Signaling by FGFR2	22	5.41114	2.53218e-05
enriched	FRS-mediated FGFR1 signaling	18	3.68373	2.55756e-05
enriched	FRS-mediated FGFR2 signaling	18	3.68373	2.55756e-05
enriched	FRS-mediated FGFR3 signaling	18	3.68373	2.55756e-05
enriched	FRS-mediated FGFR4 signaling	18	3.68373	2.55756e-05
enriched	Signaling by ERBB2	22	5.49438	2.74858e-05
enriched	Gastrin-CREB signalling pathway via PKC and MAPK	26	7.47153	2.76023e-05
enriched	Signalling to p38 via RIT and RIN	18	3.72536	2.84364e-05
enriched	ARMS-mediated activation	18	3.74617	3.02176e-05
enriched	MAPK1/MAPK3 signaling	18	3.7878	3.46111e-05
enriched	Signaling by Leptin	18	3.80861	3.67415e-05
enriched	Signaling by SCF-KIT	21	5.22383	4.50081e-05
enriched	VEGFR2 mediated cell proliferation	18	3.93348	5.53174e-05
enriched	Constitutive Signaling by NOTCH1 HD+PEST Domain Mutants	10	1.0406	5.86025e-05
enriched	Constitutive Signaling by NOTCH1 PEST Domain Mutants	10	1.0406	5.86025e-05
enriched	Integrin cell surface interactions	11	1.33197	5.86025e-05
enriched	Signaling by NOTCH1 HD+PEST Domain Mutants in Cancer	10	1.0406	5.86025e-05
enriched	Signaling by NOTCH1 PEST Domain Mutants in Cancer	10	1.0406	5.86025e-05
enriched	Signaling by NOTCH1 in Cancer	10	1.0406	5.86025e-05
enriched	FCERI mediated MAPK activation	20	4.89083	6.00768e-05
enriched	Chromatin modifying enzymes	20	5.03652	8.98794e-05
enriched	Chromatin organization	20	5.03652	8.98794e-05
enriched	Signaling by NOTCH1	11	1.45684	0.000123214
enriched	MAPK family signaling cascades	18	4.37053	0.000195749
enriched	Netrin-1 signaling	8	0.70761	0.000280614
enriched	Class I MHC mediated antigen processing & presentation	18	4.57865	0.00035227
enriched	Collagen biosynthesis and modifying enzymes	10	1.33197	0.000387865
enriched	Rho GTPase cycle	13	2.43501	0.000415753
enriched	PI3K/AKT Signaling in Cancer	11	1.70659	0.00046111
enriched	Fatty acid, triacylglycerol, and ketone body metabolism	11	1.87309	0.00102487
enriched	Assembly of collagen fibrils and other multimeric structures	8	0.874107	0.00102889
enriched	Constitutive Signaling by Aberrant PI3K in Cancer	9	1.2071	0.0012144
enriched	NOTCH1 Intracellular Domain Regulates Transcription	8	0.915731	0.00135995
enriched	Antigen processing: Ubiquitination & Proteasome degradation	15	3.70455	0.00145791
enriched	PI-3K cascade:FGFR1	11	1.97715	0.00145791
enriched	PI-3K cascade:FGFR2	11	1.97715	0.00145791
enriched	PI-3K cascade:FGFR3	11	1.97715	0.00145791
enriched	PI-3K cascade:FGFR4	11	1.97715	0.00145791
enriched	PI3K events in ERBB2 signaling	11	1.97715	0.00145791
enriched	PI3K events in ERBB4 signaling	11	1.97715	0.00145791
enriched	PIP3 activates AKT signaling	11	1.97715	0.00145791
enriched	p75 NTR receptor-mediated signalling	10	1.62334	0.00159632
enriched	GAB1 signalosome	11	2.03958	0.00183566
enriched	PI3K/AKT activation	11	2.03958	0.00183566
enriched	The citric acid (TCA) cycle and respiratory electron transport	13	2.99694	0.00270996
enriched	Elastic fibre formation	7	0.749234	0.00289662
enriched	NCAM1 interactions	7	0.749234	0.00289662
enriched	Non-integrin membrane-ECM interactions	7	0.770046	0.00335161
enriched	DCC mediated attractive signaling	5	0.291369	0.0037236
enriched	Anchoring fibril formation	4	0.124872	0.00377036
enriched	G alpha (12/13) signalling events	9	1.45684	0.00386609
enriched	O-glycosylation of TSR domain-containing proteins	7	0.81167	0.0043512
enriched	Transcriptional regulation of white adipocyte differentiation	7	0.853295	0.00572447
enriched	Phospholipid metabolism	12	2.80963	0.00584929
enriched	Downstream signaling events of B Cell Receptor (BCR)	11	2.43501	0.00732454
enriched	PI3K Cascade	9	1.60253	0.00732454
enriched	Signaling by Wnt	17	5.5152	0.00880067
enriched	O-linked glycosylation	10	2.08121	0.00953474
enriched	Molecules associated with elastic fibres	6	0.645174	0.0101978
enriched	Cellular responses to stress	20	7.36747	0.0110898
enriched	Metabolism of amino acids and derivatives	11	2.62232	0.0129282
enriched	Asparagine N-linked glycosylation	10	2.2477	0.0165432
enriched	Transcriptional activity of SMAD2/SMAD3:SMAD4 heterotrimer	6	0.728422	0.0177841
enriched	Factors involved in megakaryocyte development and platelet production	10	2.28933	0.0186812
enriched	mRNA Splicing	10	2.31014	0.0196688
enriched	mRNA Splicing - Major Pathway	10	2.31014	0.0196688
enriched	MHC class II antigen presentation	7	1.14466	0.0264668
enriched	Platelet activation, signaling and aggregation	14	4.45378	0.027377
enriched	Cell death signalling via NRAGE, NRIF and NADE	7	1.16548	0.0285591
enriched	PCP/CE pathway	6	0.81167	0.0285591
enriched	Signaling by the B Cell Receptor (BCR)	12	3.43399	0.029284
enriched	Processing of Capped Intron-Containing Pre-mRNA	11	2.9345	0.0293409
enriched	Role of LAT2/NTAL/LAB on calcium mobilization	11	2.95531	0.0307994
enriched	Stimuli-sensing channels	9	2.01877	0.0311598
enriched	RHO GTPase Effectors	16	5.68169	0.0316671
enriched	Cell-Cell communication	10	2.49745	0.032494
enriched	NRAGE signals death through JNK	6	0.853295	0.0342537
enriched	Degradation of the extracellular matrix	8	1.62334	0.0346436
enriched	Constitutive Signaling by NOTCH1 HD Domain Mutants	4	0.291369	0.0375903
enriched	Signaling by NOTCH1 HD Domain Mutants in Cancer	4	0.291369	0.0375903
enriched	Activation of C3 and C5	3	0.10406	0.0390788
enriched	Transmission across Chemical Synapses	13	4.1416	0.0405735
ConsensusPathDB_-_NetPath
Type	Name	Number of hits	Expected score	Adjusted p-value
enriched	EGFR1	34	8.72025	1.70218e-08
enriched	TCR	23	4.70353	1.7249e-07
enriched	Wnt	10	1.2071	5.76433e-05
enriched	AndrogenReceptor	14	2.74719	7.19436e-05
enriched	BCR	13	2.45582	9.04635e-05
enriched	TGF beta Receptor	12	3.37155	0.00630011
enriched	Alpha6Beta4Integrin	7	1.26954	0.00980563
enriched	KitReceptor	7	1.3736	0.0132085
enriched	Fibroblast growth factor-1	7	1.45684	0.0161555
enriched	Notch	6	1.12385	0.0201831
enriched	Gastrin	5	0.790858	0.0233434
HG19_GRCh38_-_Chromosome
Type	Name	Number of hits	Expected score	Adjusted p-value
enriched	chr22	36	11.3218	8.32937e-08
enriched	chr20	32	13.5487	0.000116969
enriched	chr21	14	6.34768	0.0313825
SignaLink_-_Pathways
Type	Name	Number of hits	Expected score	Adjusted p-value
enriched	RTK(core)	18	4.12079	2.42014e-05
enriched	RTK(non-core)	14	2.83044	5.64983e-05
enriched	WNT/Wingless(core)	6	0.770046	0.00312829
enriched	WNT/Wingless(non-core)	6	0.957355	0.00670719
enriched	Notch(core)	3	0.228933	0.0156542
enriched	Notch(non-core)	5	0.81167	0.0156542
enriched	TGF(non-core)	6	1.29035	0.0156542
ConsensusPathDB_-_KEGG
Type	Name	Number of hits	Expected score	Adjusted p-value
enriched	PI3K-Akt signaling pathway	33	6.80554	1.91168e-09
enriched	Endocytosis	26	5.11977	9.38145e-08
enriched	Axon guidance	18	2.39339	1.72515e-07
enriched	Focal adhesion	22	4.01673	3.48473e-07
enriched	Rap1 signaling pathway	22	4.1416	4.69548e-07
enriched	Herpes simplex infection	19	3.64211	6.37655e-06
enriched	Regulation of actin cytoskeleton	20	4.07916	6.37655e-06
enriched	Choline metabolism in cancer	14	1.97715	1.19382e-05
enriched	Lysosome	15	2.39339	1.37991e-05
enriched	Pathways in cancer	27	7.70046	1.37991e-05
enriched	Glycerophospholipid metabolism	13	1.85227	2.83462e-05
enriched	Ras signaling pathway	19	4.3081	3.77021e-05
enriched	Alzheimer,s disease	16	3.24668	7.31009e-05
enriched	ECM-receptor interaction	12	1.7274	7.31009e-05
enriched	Huntington,s disease	16	3.68373	0.000313941
enriched	AMPK signaling pathway	13	2.43501	0.000322649
enriched	Transcriptional misregulation in cancer	15	3.51724	0.000691899
enriched	Insulin signaling pathway	13	2.70557	0.000823096
enriched	Pyrimidine metabolism	11	2.03958	0.00142815
enriched	Hypertrophic cardiomyopathy (HCM)	10	1.70659	0.00163486
enriched	Non-alcoholic fatty liver disease (NAFLD)	13	2.9345	0.00163486
enriched	Dilated cardiomyopathy	10	1.81065	0.00248377
enriched	Cardiac muscle contraction	9	1.49847	0.00311468
enriched	cGMP-PKG signaling pathway	13	3.18425	0.00311468
enriched	Alanine, aspartate and glutamate metabolism	6	0.561926	0.00354109
enriched	Phosphatidylinositol signaling system	10	1.95633	0.00383769
enriched	HTLV-I infection	16	4.95327	0.00523163
enriched	Adherens junction	8	1.39441	0.0091564
enriched	Fc gamma R-mediated phagocytosis	9	1.78984	0.0091564
enriched	Thyroid hormone signaling pathway	10	2.28933	0.0110459
enriched	MicroRNAs in cancer	17	6.01469	0.0122419
enriched	Parkinson,s disease	11	2.80963	0.0122419
enriched	Proteoglycans in cancer	13	3.87104	0.0136685
enriched	Epstein-Barr virus infection	13	3.95429	0.0160852
enriched	mTOR signaling pathway	7	1.2071	0.0184625
enriched	ErbB signaling pathway	8	1.64415	0.0206211
enriched	Amoebiasis	9	2.10202	0.0211453
enriched	Dorso-ventral axis formation	5	0.561926	0.0211453
enriched	Notch signaling pathway	6	0.957355	0.0300333
enriched	Melanoma	7	1.3736	0.032852
enriched	Bacterial invasion of epithelial cells	7	1.39441	0.0347839
enriched	Purine metabolism	11	3.39237	0.0405507
enriched	Staphylococcus aureus infection	6	1.0406	0.0405507
enriched	Vascular smooth muscle contraction	9	2.4142	0.0450247
enriched	Adrenergic signaling in cardiomyocytes	10	2.9345	0.0452599
enriched	Arrhythmogenic right ventricular cardiomyopathy (ARVC)	7	1.49847	0.0457514
HG19_GRCh37_-_Cytogenic_Bands
Type	Name	Number of hits	Expected score	Adjusted p-value
enriched	chr19.p13.3	34	4.51622	2.28074e-14
enriched	chr5.q31.3	21	2.14364	3.16874e-10
enriched	chr6.p21.32	16	1.18629	2.80536e-09
enriched	chr8.q24.3	18	2.45582	6.09307e-07
enriched	chr7.p22.3	11	0.832482	6.40578e-06
enriched	chr14.q32.33	11	0.998979	2.70331e-05
enriched	chr16.p13.3	21	4.6619	3.58141e-05
enriched	chr19.p13.2	20	4.43297	6.37263e-05
enriched	chr17.q25.3	13	2.49745	0.00240297
enriched	chr12.q24.33	8	0.81167	0.00264322
enriched	chr19.q13.2	14	3.01775	0.00264322
enriched	chr22.q13.33	8	0.832482	0.00264322
enriched	chr17.q25.1	12	2.2477	0.00308288
enriched	chr12.q24.31	11	1.8939	0.00310283
enriched	chr19.p13.11	12	2.26851	0.00310283
enriched	chr11.p15.5	10	1.8939	0.0148165
enriched	chr4.p16.3	9	1.49847	0.0148165
enriched	chr2.q37.3	9	1.54009	0.0163816
enriched	chr3.q27.3	6	0.582738	0.0180514
enriched	chr1.p36.33	9	1.60253	0.0194534
enriched	chr22.q13.1	9	1.62334	0.0194534
enriched	chr9.q34.3	11	2.45582	0.0194534
enriched	chr19.q13.33	13	3.60049	0.0327174
enriched	chr2.q35	9	1.83146	0.0414661
enriched	chr5.q35.1	6	0.749234	0.0465814
KEGG_-_Pathways
Type	Name	Number of hits	Expected score	Adjusted p-value
enriched	PI3K-Akt signaling pathway	33	6.78473	1.70669e-09
enriched	Axon guidance	18	2.39339	1.73399e-07
enriched	Rap1 signaling pathway	23	4.18322	1.73399e-07
enriched	Focal adhesion	22	3.99592	3.07399e-07
enriched	Endocytosis	21	4.03754	1.50062e-06
enriched	Herpes simplex infection	19	3.64211	6.14673e-06
enriched	Regulation of actin cytoskeleton	20	4.07916	6.14673e-06
enriched	Lysosome	15	2.37258	1.49895e-05
enriched	Pathways in cancer	24	6.30605	1.78965e-05
enriched	Ras signaling pathway	19	4.3081	4.36119e-05
enriched	ECM-receptor interaction	12	1.70659	7.9505e-05
enriched	Alzheimer's disease	16	3.24668	8.22106e-05
enriched	Glycerophospholipid metabolism	12	1.76903	9.49613e-05
enriched	Huntington's disease	16	3.47561	0.000161315
enriched	Transcriptional misregulation in cancer	15	3.51724	0.000755891
enriched	Insulin signaling pathway	13	2.72638	0.000963043
enriched	Phosphatidylinositol signaling system	10	1.62334	0.00131126
enriched	Hypertrophic cardiomyopathy (HCM)	10	1.70659	0.00174183
enriched	Non-alcoholic fatty liver disease (NAFLD)	13	2.9345	0.00174183
enriched	Dilated cardiomyopathy	10	1.81065	0.00263367
enriched	Cardiac muscle contraction	9	1.49847	0.00343135
enriched	HTLV-I infection	16	4.95327	0.00592013
enriched	Pyrimidine metabolism	10	2.03958	0.00592013
enriched	Fc gamma R-mediated phagocytosis	9	1.76903	0.00967433
enriched	Adherens junction	8	1.39441	0.0102386
enriched	Thyroid hormone signaling pathway	10	2.28933	0.0122859
enriched	MicroRNAs in cancer	17	5.99387	0.0129239
enriched	Proteoglycans in cancer	14	4.3081	0.0129239
enriched	Parkinson's disease	11	2.80963	0.0130214
enriched	Alanine, aspartate and glutamate metabolism	5	0.499489	0.0154987
enriched	Dorso-ventral axis formation	5	0.499489	0.0154987
enriched	Epstein-Barr virus infection	13	3.95429	0.0164746
enriched	mTOR signaling pathway	7	1.2071	0.0188757
enriched	ErbB signaling pathway	8	1.64415	0.0210472
enriched	Amoebiasis	9	2.10202	0.0216974
enriched	Hematopoietic cell lineage	8	1.68578	0.0231843
enriched	Fatty acid metabolism	6	0.936543	0.0274642
enriched	Notch signaling pathway	6	0.957355	0.0297127
enriched	Bacterial invasion of epithelial cells	7	1.35278	0.0298851
enriched	Melanoma	7	1.3736	0.031668
enriched	Staphylococcus aureus infection	6	1.0406	0.040996
enriched	Glycerolipid metabolism	6	1.06142	0.0439653
enriched	Vascular smooth muscle contraction	9	2.4142	0.0444113
enriched	Adrenergic signaling in cardiomyocytes	10	2.9345	0.0446203
enriched	Arrhythmogenic right ventricular cardiomyopathy (ARVC)	7	1.49847	0.0450825
ConsensusPathDB_-_Wikipathways
Type	Name	Number of hits	Expected score	Adjusted p-value
enriched	miR-targeted genes in muscle cell - TarBase	29	7.82534	1.68246e-05
enriched	Focal Adhesion	19	3.66292	2.6509e-05
enriched	Wnt Signaling Pathway Netpath	10	0.894919	6.94856e-05
enriched	miR-targeted genes in lymphocytes - TarBase	30	9.53192	6.94856e-05
enriched	Ectoderm Differentiation	15	2.72638	0.000155506
enriched	Fatty Acid Beta Oxidation	8	0.582738	0.000194421
enriched	Integrin-mediated Cell Adhesion	12	1.95633	0.000507894
enriched	miR-targeted genes in epithelium - TarBase	22	6.47255	0.000507894
enriched	AMPK Signaling	10	1.33197	0.000578307
enriched	Regulation of Actin Cytoskeleton	14	2.80963	0.000578307
enriched	Cardiac Progenitor Differentiation	9	1.0406	0.000593273
enriched	TGF beta Signaling Pathway	13	2.51826	0.000733276
enriched	Androgen receptor signaling pathway	11	1.76903	0.000741197
enriched	Insulin Signaling	14	3.101	0.00113082
enriched	Neural Crest Differentiation	11	1.91471	0.00127656
enriched	Adipogenesis	12	2.5807	0.00335166
enriched	EGF-EGFR Signaling Pathway	13	3.08019	0.00377198
enriched	Primary Focal Segmental Glomerulosclerosis FSGS	9	1.45684	0.00412841
enriched	Endochondral Ossification	8	1.22791	0.00757676
enriched	MicroRNAs in cardiomyocyte hypertrophy	10	2.01877	0.00772661
enriched	Differentiation Pathway	7	0.915731	0.00795933
enriched	mRNA Processing	11	2.53907	0.00906193
enriched	miR-targeted genes in squamous cell - TarBase	12	2.99694	0.00906193
enriched	Senescence and Autophagy in Cancer	10	2.14364	0.0101974
enriched	Integrated Pancreatic Cancer Pathway	12	3.18425	0.0139577
enriched	Notch Signaling Pathway	8	1.5609	0.0251531
enriched	Electron Transport Chain	9	2.01877	0.0269509
enriched	Apoptosis	8	1.70659	0.0396559
enriched	miRNA targets in ECM and membrane receptors	6	0.915731	0.0396559
enriched	Alpha 6 Beta 4 signaling pathway	5	0.60355	0.043487
enriched	Lipid storage and perilipins in skeletal muscle	3	0.124872	0.04583
GO_-_Biological_Process
Type	Name	Number of hits	Expected score	Adjusted p-value
enriched	cell cell adhesion via plasma membrane adhesion molecules(5)	33	4.39135	3.6319e-13
enriched	homophilic cell adhesion via plasma membrane adhesion molecules(6)	29	3.12181	3.6319e-13
enriched	cell projection assembly(5)	36	7.11773	6.02574e-10
enriched	endothelial cell migration(7)	22	2.768	1.3388e-08
enriched	epithelial tube morphogenesis(5)	32	6.41012	1.3388e-08
enriched	cellular component assembly involved in morphogenesis(4)	28	5.66088	3.38042e-07
enriched	muscle cell development(5)	21	3.101	4.58286e-07
enriched	negative regulation of cellular component movement(4)	25	4.62028	4.91033e-07
enriched	stem cell differentiation(6)	27	5.45276	4.91033e-07
enriched	glycerolipid biosynthetic process(5)	26	5.24464	9.6299e-07
enriched	embryonic organ morphogenesis(5)	27	5.80657	1.45391e-06
enriched	striated muscle cell development(6)	19	2.85125	2.7745e-06
enriched	developmental cell growth(4)	21	3.60049	2.9388e-06
enriched	heart morphogenesis(5)	23	4.43297	3.43495e-06
enriched	regulation of endothelial cell migration(5)	16	1.99796	4.72058e-06
enriched	glycerophospholipid biosynthetic process(6)	21	3.93348	1.01328e-05
enriched	negative regulation of neuron differentiation(6)	20	3.57967	1.10659e-05
enriched	neuron projection extension involved in neuron projection guidance(6)&axon extension involved in axon guidance(7)	11	0.790858	1.10659e-05
enriched	regulation of Ras protein signal transduction(7)	20	3.66292	1.42604e-05
enriched	regulation of epithelial cell migration(4)	18	2.9345	1.52858e-05
enriched	cilium morphogenesis(6)	22	4.51622	1.53141e-05
enriched	phospholipid biosynthetic process(5)	22	4.53703	1.56015e-05
enriched	regionalization(5)	27	6.78473	1.56015e-05
enriched	cilium assembly(5)	20	3.74617	1.5991e-05
enriched	regulation of Wnt signaling pathway(5)	25	5.97306	2.05406e-05
enriched	canonical Wnt signaling pathway(7)	24	5.55682	2.17466e-05
enriched	cardiac muscle tissue development(5)	19	3.4548	2.17466e-05
enriched	appendage development(4)&limb development(5)	19	3.49643	2.50215e-05
enriched	mesenchyme development(5)	22	4.74515	2.52727e-05
enriched	regulation of axon extension involved in axon guidance(6)	10	0.70761	3.02715e-05
enriched	regulation of axonogenesis(7)	18	3.18425	3.02728e-05
enriched	skeletal system morphogenesis(5)	21	4.39135	3.02728e-05
enriched	negative regulation of cell morphogenesis involved in differentiation(5)	15	2.12283	3.03288e-05
enriched	neural tube development(4)	18	3.20506	3.03288e-05
enriched	regulation of heart contraction(6)	18	3.20506	3.03288e-05
enriched	neuron projection extension(5)	17	2.85125	3.28123e-05
enriched	morphogenesis of a branching structure(4)	20	4.05835	3.4546e-05
enriched	neural tube closure(6)	14	1.83146	3.4546e-05
enriched	regulation of axon guidance(5)	10	0.749234	3.5596e-05
enriched	tube closure(5)	14	1.85227	3.5596e-05
enriched	tube formation(4)	17	2.89288	3.5596e-05
enriched	Notch signaling pathway(6)	20	4.16241	4.59533e-05
enriched	developmental growth involved in morphogenesis(4)	20	4.18322	4.81525e-05
enriched	primary neural tube formation(6)	14	1.91471	4.81525e-05
enriched	cilium organization(5)	20	4.20404	4.83132e-05
enriched	morphogenesis of a branching epithelium(5)	19	3.7878	4.83132e-05
enriched	negative regulation of cell projection organization(5)	16	2.62232	4.83132e-05
enriched	negative regulation of neuron projection development(6)	15	2.26851	4.83132e-05
enriched	regulation of cell projection assembly(4)	15	2.28933	5.26716e-05
enriched	regulation of cellular response to growth factor stimulus(4)	21	4.68271	5.26716e-05
enriched	digestive system development(5)	17	3.03856	5.40127e-05
enriched	appendage morphogenesis(4)&limb morphogenesis(5)	17	3.05937	5.79865e-05
enriched	negative regulation of cell development(5)	23	5.64007	5.82793e-05
enriched	positive regulation of developmental growth(4)	17	3.101	6.67664e-05
enriched	dendrite development(4)	18	3.51724	6.92296e-05
enriched	stem cell development(5)	18	3.51724	6.92296e-05
enriched	macromolecule deacylation(6)	13	1.70659	7.40063e-05
enriched	negative regulation of nervous system development(4)	21	4.89083	8.96585e-05
enriched	digestive tract development(4)	16	2.80963	9.06196e-05
enriched	sprouting angiogenesis(5)	11	1.14466	9.06196e-05
enriched	learning(5)	15	2.45582	9.44493e-05
enriched	negative regulation of chemotaxis(4)	10	0.894919	9.44493e-05
enriched	positive regulation of vasculature development(4)	15	2.45582	9.44493e-05
enriched	regulation of autophagy(4)	18	3.6213	9.44493e-05
enriched	negative regulation of axonogenesis(6)	11	1.16548	9.67231e-05
enriched	negative regulation of neurogenesis(5)	20	4.51622	9.84566e-05
enriched	regulation of protein kinase B signaling(6)	15	2.47664	9.84566e-05
enriched	regulation of phosphatidylinositol 3 kinase signaling(6)	12	1.47766	0.000105638
enriched	neural tube formation(5)	14	2.14364	0.000108564
enriched	negative regulation of behavior(3)	11	1.2071	0.000122822
enriched	negative regulation of catabolic process(4)	19	4.20404	0.000143098
enriched	negative regulation of axon extension involved in axon guidance(6)	8	0.499489	0.000154111
enriched	negative regulation of axon guidance(5)	8	0.499489	0.000154111
enriched	phosphatidylinositol 3 kinase signaling(8)	13	1.87309	0.000154111
enriched	transforming growth factor beta receptor signaling pathway(6)	18	3.80861	0.000154271
enriched	organ growth(4)	15	2.60151	0.000154562
enriched	extracellular matrix disassembly(5)	15	2.62232	0.000161239
enriched	learning or memory(4)	19	4.26647	0.000161239
enriched	mammary gland development(5)	15	2.62232	0.000161239
enriched	positive regulation of angiogenesis(5)	14	2.2477	0.000161239
enriched	in utero embryonic development(7)	25	7.18016	0.00017247
enriched	calcium mediated signaling(7)	15	2.68476	0.00020726
enriched	cell junction assembly(5)	19	4.39135	0.000221906
enriched	morphogenesis of embryonic epithelium(5)	16	3.101	0.000221906
enriched	regulation of cell size(5)	17	3.51724	0.000221906
enriched	regulation of synapse structure or activity(4)	19	4.41216	0.000234466
enriched	cardiac chamber morphogenesis(4)	13	1.99796	0.000249847
enriched	erythrocyte homeostasis(4)	13	2.03958	0.000305599
enriched	regulation of cell shape(4)	15	2.80963	0.000324512
enriched	cardiac chamber development(4)	14	2.43501	0.000340408
enriched	negative chemotaxis(5)	9	0.832482	0.00036814
enriched	mesenchymal cell differentiation(6)	17	3.68373	0.000369504
enriched	vasculogenesis(5)	11	1.41522	0.000380528
enriched	regulation of canonical Wnt signaling pathway(6)	19	4.62028	0.000409633
enriched	mammary gland epithelium development(6)	11	1.45684	0.00048159
enriched	calcium ion transmembrane transport(8)	17	3.80861	0.000536704
enriched	polysaccharide biosynthetic process(6)	11	1.47766	0.000536704
enriched	embryonic epithelial tube formation(6)	14	2.55988	0.000540103
enriched	sphingolipid metabolic process(5)	15	2.97612	0.000567986
enriched	epithelial tube formation(5)	14	2.5807	0.00057809
enriched	mesenchymal cell development(6)	16	3.43399	0.000637584
enriched	protein kinase B signaling(6)	15	3.01775	0.000646806
enriched	negative regulation of cell adhesion(4)	18	4.34972	0.000670825
enriched	Golgi vesicle transport(6)	21	5.80657	0.000683339
enriched	regulation of neurotransmitter levels(4)	17	3.91267	0.000698301
enriched	glycolipid metabolic process(6)	13	2.26851	0.00075512
enriched	protein deacetylation(8)	11	1.5609	0.000786465
enriched	muscle cell proliferation(4)	14	2.68476	0.000821986
enriched	cognition(6)	19	4.91165	0.000824064
enriched	positive regulation of sequence specific DNA binding transcription factor activity(5)	18	4.47459	0.000912843
enriched	cellular polysaccharide biosynthetic process(5)	10	1.26954	0.000925802
enriched	liposaccharide metabolic process(5)	13	2.33095	0.000941952
enriched	positive regulation of neuron projection development(6)	17	4.05835	0.00102906
enriched	establishment or maintenance of cell polarity(4)	15	3.18425	0.00106961
enriched	anterior posterior pattern specification(6)	17	4.07916	0.00107823
enriched	carbohydrate homeostasis(6)&glucose homeostasis(7)	17	4.09998	0.00113924
enriched	histone deacetylation(5)	10	1.31116	0.00113924
enriched	negative regulation of developmental growth(4)	11	1.66496	0.00122644
enriched	protein deacylation(7)	11	1.66496	0.00122644
enriched	regulation of fibroblast proliferation(5)	11	1.66496	0.00122644
enriched	striated muscle cell proliferation(5)	9	1.01979	0.00122644
enriched	negative regulation of axon extension(5)	8	0.749234	0.00126835
enriched	regulation of cellular response to transforming growth factor beta stimulus(5)	12	2.03958	0.00127191
enriched	regulation of transforming growth factor beta receptor signaling pathway(6)	12	2.03958	0.00127191
enriched	negative regulation of cellular catabolic process(5)	15	3.28831	0.00140499
enriched	fibroblast proliferation(4)	11	1.70659	0.00146206
enriched	cardiac muscle tissue growth(4)	9	1.06142	0.0015532
enriched	palate development(4)	11	1.7274	0.00160009
enriched	developmental programmed cell death(5)	8	0.790858	0.00170351
enriched	JNK cascade(7)	16	3.85023	0.00191715
enriched	gland morphogenesis(5)	13	2.53907	0.00191715
enriched	myotube differentiation(7)	12	2.14364	0.00191715
enriched	negative regulation of cellular response to growth factor stimulus(4)	13	2.55988	0.00202505
enriched	response to mechanical stimulus(4)	16	3.87104	0.00202505
enriched	regulation of dendrite development(5)	12	2.16445	0.00203541
enriched	regulation of organ growth(4)	10	1.43603	0.00203541
enriched	positive regulation of epithelial cell migration(4)	11	1.78984	0.00203758
enriched	response to starvation(4)	14	2.99694	0.00209181
enriched	positive regulation of endothelial cell migration(5)	9	1.12385	0.00212072
enriched	positive regulation of fibroblast proliferation(5)	9	1.12385	0.00212072
enriched	positive regulation of phosphatidylinositol 3 kinase signaling(6)	9	1.12385	0.00212072
enriched	regulation of axon extension(5)	11	1.81065	0.00217383
enriched	embryonic appendage morphogenesis(5)&embryonic limb morphogenesis(6)	13	2.60151	0.00222969
enriched	myeloid leukocyte activation(4)	14	3.03856	0.00232029
enriched	cellular carbohydrate biosynthetic process(4)	10	1.47766	0.00239938
enriched	erythrocyte differentiation(5)	11	1.85227	0.00257557
enriched	embryonic heart tube development(5)	10	1.49847	0.00264644
enriched	regulation of response to extracellular stimulus(5)&regulation of response to nutrient levels(6)	12	2.2477	0.00265221
enriched	endothelial cell chemotaxis(6)	6	0.374617	0.00268501
enriched	axon extension(6)	12	2.26851	0.00285146
enriched	branching morphogenesis of an epithelial tube(5)	14	3.12181	0.00294353
enriched	bone development(4)	15	3.57967	0.00299269
enriched	positive regulation of lipid metabolic process(4)	12	2.28933	0.00304344
enriched	negative regulation of cell motility(4)	16	4.05835	0.00304811
enriched	negative regulation of cell activation(4)	14	3.14262	0.00307524
enriched	endosomal transport(6)	18	5.07814	0.0032741
enriched	positive regulation of cardiac muscle tissue growth(5)	6	0.395429	0.0032741
enriched	positive regulation of gene expression epigenetic(6)	6	0.395429	0.0032741
enriched	stem cell population maintenance(4)	14	3.18425	0.00344209
enriched	heart growth(5)	9	1.22791	0.00353097
enriched	histone H4 acetylation(6)	9	1.22791	0.00353097
enriched	maintenance of cell number(3)	14	3.22587	0.00387053
enriched	connective tissue development(5)	17	4.6619	0.00395036
enriched	histone methylation(5)	12	2.37258	0.00395396
enriched	ventricular cardiac muscle tissue development(6)	8	0.936543	0.00398838
enriched	striated muscle contraction(7)	13	2.80963	0.00412092
enriched	hepaticobiliary system development(5)	12	2.39339	0.00420923
enriched	negative regulation of growth(3)	17	4.70353	0.00422655
enriched	positive regulation of organ growth(4)	7	0.665986	0.00422655
enriched	semaphorin plexin signaling pathway(6)	7	0.665986	0.00422655
enriched	protein acylation(7)	16	4.22485	0.00437593
enriched	protein autophosphorylation(8)	16	4.24566	0.00460405
enriched	negative regulation of cell growth(4)	14	3.30912	0.00470038
enriched	positive regulation of protein kinase B signaling(6)	10	1.64415	0.00470038
enriched	regulation of transmembrane receptor protein serine threonine kinase signaling pathway(5)	16	4.26647	0.00478717
enriched	regulation of protein stability(4)	15	3.7878	0.00482088
enriched	cell cell junction organization(5)	16	4.28728	0.00500542
enriched	glucose import(9)	9	1.31116	0.00512928
enriched	establishment of cell polarity(5)	11	2.06039	0.00522851
enriched	regulation of extent of cell growth(5)	11	2.06039	0.00522851
enriched	negative regulation of organelle organization(5)	19	5.869	0.00537974
enriched	glycogen biosynthetic process(6)&glucan biosynthetic process(6)	8	0.998979	0.0054908
enriched	embryonic eye morphogenesis(6)	7	0.70761	0.00553904
enriched	cardiac muscle contraction(8)	11	2.08121	0.00557372
enriched	embryonic camera type eye development(5)	7	0.728422	0.00642227
enriched	mammary gland duct morphogenesis(6)	7	0.728422	0.00642227
enriched	regulation of striated muscle contraction(7)	10	1.7274	0.00642227
enriched	cell matrix adhesion(5)	15	3.91267	0.00642915
enriched	eye morphogenesis(6)	13	2.99694	0.00677088
enriched	protein methylation(5)&protein alkylation(7)	13	2.99694	0.00677088
enriched	mammary gland morphogenesis(6)	8	1.0406	0.00677546
enriched	positive regulation of heart growth(5)	6	0.478677	0.00677546
enriched	dendrite morphogenesis(5)	11	2.14364	0.00680108
enriched	monocarboxylic acid catabolic process(7)	11	2.14364	0.00680108
enriched	cardiac muscle cell proliferation(5)	7	0.749234	0.00712241
enriched	negative regulation of protein catabolic process(5)	12	2.5807	0.00712241
enriched	positive regulation of protein catabolic process(5)	17	4.97408	0.00712241
enriched	gastrulation(5)	14	3.49643	0.00718741
enriched	neurotransmitter transport(5)	15	3.9751	0.00718741
enriched	protein O linked glycosylation(5)	11	2.16445	0.00718741
enriched	protein acetylation(8)	14	3.49643	0.00718741
enriched	chromatin remodeling(7)	13	3.03856	0.0072452
enriched	peptidyl lysine acetylation(9)	13	3.03856	0.0072452
enriched	mucopolysaccharide metabolic process(7)	12	2.60151	0.00739983
enriched	polysaccharide metabolic process(5)	11	2.18527	0.00757789
enriched	regulation of macroautophagy(5)	10	1.78984	0.00770439
enriched	negative regulation of osteoblast differentiation(5)	7	0.770046	0.00787658
enriched	pyrimidine containing compound biosynthetic process(6)	7	0.770046	0.00787658
enriched	cellular response to nutrient levels(5)	13	3.08019	0.00802761
enriched	skeletal muscle organ development(6)	14	3.55886	0.00824677
enriched	glycosphingolipid metabolic process(6)	9	1.43603	0.00831449
enriched	Rho protein signal transduction(8)	13	3.101	0.00840606
enriched	neurotransmitter secretion(5)	13	3.101	0.00840606
enriched	telencephalon development(4)	16	4.57865	0.00874905
enriched	myotube cell development(7)	7	0.790858	0.00882443
enriched	regulation of phosphatidylinositol 3 kinase activity(7)	7	0.790858	0.00882443
enriched	positive regulation of cardiac muscle tissue development(6)	6	0.520302	0.00892817
enriched	organelle disassembly(5)	16	4.59947	0.0090385
enriched	positive regulation of mitochondrion organization(6)	13	3.14262	0.00929643
enriched	sensory organ morphogenesis(5)	17	5.14058	0.00939557
enriched	regulation of muscle cell differentiation(5)	13	3.16343	0.00981573
enriched	negative regulation of Ras protein signal transduction(7)	7	0.81167	0.00990471
enriched	negative regulation of small GTPase mediated signal transduction(6)	7	0.81167	0.00990471
enriched	embryonic camera type eye morphogenesis(6)	6	0.541114	0.0104617
enriched	regulation of phospholipid metabolic process(6)	8	1.14466	0.0106793
enriched	cellular polysaccharide metabolic process(5)	10	1.8939	0.0109158
enriched	positive regulation of reactive oxygen species biosynthetic process(5)	7	0.832482	0.0112324
enriched	nucleoside triphosphate biosynthetic process(6)	9	1.51928	0.0114997
enriched	glucose transport(8)	12	2.768	0.0115511
enriched	histone lysine methylation(6)	10	1.91471	0.0115757
enriched	liver development(5)	11	2.33095	0.0115757
enriched	regulation of stem cell differentiation(5)	11	2.33095	0.0115757
enriched	positive regulation of protein modification by small protein conjugation or removal(7)	14	3.72536	0.0118274
enriched	multicellular organismal metabolic process(4)	12	2.78882	0.0120907
enriched	endothelial cell apoptotic process(9)	7	0.853295	0.0124798
enriched	hexose transport(7)	12	2.80963	0.0128144
enriched	cellular response to alcohol(6)	10	1.95633	0.0133867
enriched	collagen metabolic process(6)	11	2.39339	0.0140328
enriched	positive regulation of phagocytosis(5)	7	0.874107	0.0140652
enriched	monosaccharide transport(6)	12	2.85125	0.0143718
enriched	skeletal muscle tissue development(7)	13	3.32993	0.0146874
enriched	positive regulation of intracellular protein transport(4)	16	4.84921	0.0146875
enriched	histone acetylation(5)	12	2.87206	0.0150837
enriched	neural precursor cell proliferation(4)	12	2.87206	0.0150837
enriched	DNA modification(6)	10	1.99796	0.0151879
enriched	embryonic digit morphogenesis(5)	8	1.22791	0.0151879
enriched	regulation of mRNA splicing via spliceosome(7)	8	1.22791	0.0151879
enriched	regulation of nuclear division(5)	13	3.35074	0.0151879
enriched	negative regulation of cell migration(5)	14	3.85023	0.0154163
enriched	actin filament bundle assembly(5)	11	2.43501	0.0154231
enriched	apoptotic process involved in development(4)	6	0.60355	0.0156867
enriched	negative regulation of response to extracellular stimulus(5)&negative regulation of response to nutrient levels(6)	6	0.60355	0.0156867
enriched	positive regulation of cardiac muscle cell proliferation(5)	5	0.353805	0.0156867
enriched	regulation of protein oligomerization(5)	6	0.60355	0.0156867
enriched	cell substrate junction assembly(6)	9	1.62334	0.016252
enriched	embryonic heart tube morphogenesis(5)	8	1.24872	0.016252
enriched	muscle adaptation(3)	9	1.62334	0.016252
enriched	vacuole organization(5)	12	2.91369	0.016252
enriched	determination of left right symmetry(7)	10	2.03958	0.0168927
enriched	glycosaminoglycan metabolic process(6)	13	3.41318	0.0171286
enriched	regulation of mitotic nuclear division(6)	12	2.9345	0.0171286
enriched	actin filament bundle organization(7)	11	2.49745	0.0180195
enriched	internal peptidyl lysine acetylation(10)	12	2.95531	0.0180195
enriched	multicellular organismal macromolecule metabolic process(5)	11	2.49745	0.0180195
enriched	cardiac septum morphogenesis(4)	7	0.936543	0.0186932
enriched	ceramide metabolic process(6)	9	1.66496	0.0186932
enriched	fat cell differentiation(6)	14	3.95429	0.0186932
enriched	fatty acid catabolic process(6)	9	1.66496	0.0186932
enriched	integrin mediated signaling pathway(6)	10	2.08121	0.018852
enriched	peptidyl lysine methylation(6)	10	2.08121	0.018852
enriched	response to UV(6)	11	2.51826	0.018852
enriched	positive regulation of protein ubiquitination(8)	13	3.47561	0.0194903
enriched	actin cytoskeleton reorganization(6)	9	1.68578	0.0200242
enriched	protein localization to Golgi apparatus(7)	6	0.645174	0.0201171
enriched	pyrimidine nucleotide metabolic process(6)	7	0.957355	0.0203642
enriched	regulation of lipid kinase activity(6)	7	0.957355	0.0203642
enriched	actomyosin structure organization(6)	12	3.01775	0.0205998
enriched	developmental maturation(4)	15	4.53703	0.0209926
enriched	carbohydrate transport(5)	13	3.51724	0.0212294
enriched	regulation of synapse organization(5)	10	2.12283	0.0212294
enriched	regulation of cilium assembly(5)	5	0.395429	0.0219643
enriched	negative regulation of transmembrane receptor protein serine threonine kinase signaling pathway(5)	10	2.14364	0.0227073
enriched	internal protein amino acid acetylation(9)	12	3.05937	0.0227451
enriched	multicellular organismal catabolic process(5)	9	1.7274	0.0228363
enriched	aminoglycan metabolic process(5)	13	3.55886	0.0232087
enriched	embryonic skeletal system development(6)	11	2.60151	0.0232862
enriched	regulation of cellular carbohydrate metabolic process(5)	12	3.08019	0.0238027
depleted	detection of chemical stimulus involved in sensory perception of smell(6)	0	9.01162	0.0257658
enriched	positive regulation of glucose metabolic process(6)	6	0.686798	0.0257658
enriched	regulation of cardiac muscle tissue growth(5)	6	0.686798	0.0257658
enriched	histone H3 deacetylation(6)	5	0.416241	0.0260675
enriched	associative learning(6)	8	1.3736	0.0261323
enriched	microtubule bundle formation(6)	8	1.3736	0.0261323
enriched	multicellular organism growth(4)	12	3.12181	0.0261323
enriched	establishment of protein localization to mitochondrion(6)	13	3.6213	0.0263563
enriched	determination of bilateral symmetry(6)	10	2.20608	0.0269089
enriched	neural crest cell migration(6)	7	1.01979	0.0270044
enriched	histone H4 deacetylation(6)	4	0.208121	0.0281496
enriched	epithelial cell apoptotic process(8)	8	1.39441	0.0282377
enriched	camera type eye morphogenesis(7)	10	2.22689	0.0284123
enriched	specification of symmetry(5)	10	2.22689	0.0284123
enriched	columnar cuboidal epithelial cell differentiation(7)	11	2.68476	0.0285317
enriched	apoptotic mitochondrial changes(6)	10	2.2477	0.0300826
enriched	cellular response to starvation(5)	10	2.2477	0.0300826
enriched	regulation of JNK cascade(7)	12	3.18425	0.0300826
enriched	actin polymerization or depolymerization(7)	13	3.70455	0.0312458
enriched	protein N linked glycosylation(5)	13	3.70455	0.0312458
enriched	regulation of organ morphogenesis(5)	12	3.20506	0.0313681
enriched	axis specification(5)	9	1.83146	0.031501
enriched	respiratory electron transport chain(5)	11	2.72638	0.031501
enriched	protein trimerization(7)	6	0.728422	0.0318815
enriched	sarcomere organization(6)	6	0.728422	0.0318815
enriched	mitophagy(4)&mitochondrion disassembly(6)	14	4.24566	0.0321557
enriched	protein localization to mitochondrion(7)	13	3.72536	0.0321656
enriched	cardiocyte differentiation(5)	10	2.28933	0.0333564
enriched	phosphatidylinositol biosynthetic process(7)	9	1.85227	0.0333564
enriched	regulation of carbohydrate metabolic process(5)	12	3.24668	0.0340814
enriched	electron transport chain(4)	11	2.768	0.0346125
enriched	phosphatidylinositol metabolic process(7)	11	2.768	0.0346125
enriched	definitive hemopoiesis(6)	5	0.457865	0.0347144
enriched	regulation of cardiac muscle contraction(7)	8	1.45684	0.0347144
enriched	regulation of long term synaptic potentiation(3)	4	0.228933	0.0349512
enriched	deoxyribonucleotide metabolic process(5)	6	0.749234	0.0351291
enriched	positive regulation of peptidase activity(6)	12	3.26749	0.0351291
enriched	regulation of RNA splicing(6)	9	1.87309	0.0351291
enriched	formation of primary germ layer(4)	10	2.33095	0.0370055
enriched	cardiac ventricle development(5)	9	1.8939	0.037468
enriched	regulation of glucose transport(5)	9	1.8939	0.037468
enriched	negative regulation of leukocyte activation(4)	11	2.80963	0.0378599
enriched	regulation of endothelial cell apoptotic process(8)	6	0.770046	0.0394784
enriched	positive regulation of cell growth(4)	11	2.83044	0.0399359
enriched	intrinsic apoptotic signaling pathway by p53 class mediator(7)	8	1.49847	0.0399606
enriched	germ cell development(4)	14	4.37053	0.0399918
enriched	regulation of myotube differentiation(7)	7	1.12385	0.0413611
enriched	negative regulation of sequence specific DNA binding transcription factor activity(5)	11	2.85125	0.041853
enriched	autophagosome assembly(5)	8	1.51928	0.0430368
enriched	positive regulation of glucose transport(4)	6	0.790858	0.0437352
enriched	regulation of endothelial cell chemotaxis(5)	4	0.249745	0.0437352
enriched	ventricular cardiac muscle tissue morphogenesis(6)	6	0.790858	0.0437352
enriched	T cell proliferation(6)	12	3.37155	0.0439618
enriched	regulation of glucose import(6)	7	1.14466	0.0448711
enriched	apoptotic process involved in morphogenesis(4)	5	0.499489	0.0463393
enriched	regulation of glucose metabolic process(6)	9	1.97715	0.0480067
enriched	regulation of mRNA processing(6)	9	1.97715	0.0480067
enriched	regulation of heart growth(5)	6	0.81167	0.048736
enriched	cell fate commitment(5)	15	5.03652	0.0488134
enriched	myofibril assembly(5)	7	1.16548	0.0488134
enriched	glycogen metabolic process(5)	8	1.5609	0.0491698
enriched	osteoblast differentiation(5)	13	3.95429	0.0498263
ConsensusPathDB_-_EHMN
Type	Name	Number of hits	Expected score	Adjusted p-value
enriched	Purine metabolism	17	4.43297	0.0012461
enriched	Pyrimidine metabolism	13	2.70557	0.0012461
enriched	N-Glycan biosynthesis	6	0.770046	0.0229738
enriched	Glycerophospholipid metabolism	10	2.62232	0.0381498
HG19_GRCh38_-_Cytogenic_Bands
Type	Name	Number of hits	Expected score	Adjusted p-value
enriched	chr19.p13.3	34	4.51622	2.28074e-14
enriched	chr5.q31.3	21	2.14364	3.16874e-10
enriched	chr6.p21.32	16	1.18629	2.80536e-09
enriched	chr8.q24.3	18	2.45582	6.09307e-07
enriched	chr7.p22.3	11	0.832482	6.40578e-06
enriched	chr14.q32.33	11	0.998979	2.70331e-05
enriched	chr16.p13.3	21	4.6619	3.58141e-05
enriched	chr19.p13.2	20	4.43297	6.37263e-05
enriched	chr17.q25.3	13	2.49745	0.00240297
enriched	chr12.q24.33	8	0.81167	0.00264322
enriched	chr19.q13.2	14	3.01775	0.00264322
enriched	chr22.q13.33	8	0.832482	0.00264322
enriched	chr17.q25.1	12	2.2477	0.00308288
enriched	chr12.q24.31	11	1.8939	0.00310283
enriched	chr19.p13.11	12	2.26851	0.00310283
enriched	chr11.p15.5	10	1.8939	0.0148165
enriched	chr4.p16.3	9	1.49847	0.0148165
enriched	chr2.q37.3	9	1.54009	0.0163816
enriched	chr3.q27.3	6	0.582738	0.0180514
enriched	chr1.p36.33	9	1.60253	0.0194534
enriched	chr22.q13.1	9	1.62334	0.0194534
enriched	chr9.q34.3	11	2.45582	0.0194534
enriched	chr19.q13.33	13	3.60049	0.0327174
enriched	chr2.q35	9	1.83146	0.0414661
enriched	chr5.q35.1	6	0.749234	0.0465814
ConsensusPathDB_-_PID
Type	Name	Number of hits	Expected score	Adjusted p-value
enriched	Beta1 integrin cell surface interactions	9	1.24872	0.00278453
enriched	Fc-epsilon receptor I signaling in mast cells	9	1.12385	0.00278453
enriched	Integrins in angiogenesis	9	1.22791	0.00278453
enriched	Internalization of ErbB1	8	0.770046	0.00278453
enriched	Validated nuclear estrogen receptor alpha network	9	1.24872	0.00278453
enriched	Coregulation of Androgen receptor activity	8	1.14466	0.00868504
enriched	Syndecan-4-mediated signaling events	6	0.561926	0.00872079
enriched	Beta5 beta6 beta7 and beta8 integrin cell surface interactions	5	0.374617	0.0119748
enriched	Regulation of RhoA activity	7	0.936543	0.0119748
enriched	Caspase Cascade in Apoptosis	7	1.12385	0.0249664
enriched	Signaling events mediated by HDAC Class II	6	0.770046	0.0249664
enriched	Thromboxane A2 receptor signaling	7	1.12385	0.0249664
enriched	LKB1 signaling events	6	0.81167	0.0260459
enriched	PDGFR-beta signaling pathway	10	2.43501	0.0260459
enriched	Syndecan-1-mediated signaling events	6	0.832482	0.0274769
enriched	Angiopoietin receptor Tie2-mediated signaling	6	0.874107	0.0321062
enriched	Arf6 trafficking events	6	0.894919	0.0321062
enriched	Direct p53 effectors	10	2.62232	0.0321062
enriched	Noncanonical Wnt signaling pathway	5	0.582738	0.0321062
enriched	Notch-mediated HES/HEY network	6	0.894919	0.0321062
enriched	Ceramide signaling pathway	6	0.957355	0.0367131
enriched	Posttranslational regulation of adherens junction stability and dissassembly	6	0.957355	0.0367131
enriched	Hedgehog signaling events mediated by Gli proteins	6	0.978167	0.0389234
enriched	HIF-2-alpha transcription factor network	5	0.645174	0.0404079
enriched	Signaling events mediated by PTP1B	6	1.01979	0.0436877
GO_-_Molecular_Function
Type	Name	Number of hits	Expected score	Adjusted p-value
enriched	nucleoside triphosphatase regulator activity(4)	34	6.16037	2.02009e-10
enriched	GTPase regulator activity(5)	32	5.64007	2.98554e-10
enriched	GTPase activator activity(5)	28	5.07814	1.39404e-08
enriched	guanyl nucleotide exchange factor activity(3)	23	3.82942	1.87689e-07
enriched	RNA polymerase II regulatory region DNA binding(8)	39	11.3218	3.8588e-07
enriched	RNA polymerase II regulatory region sequence specific DNA binding(9)	38	11.2385	8.97817e-07
enriched	binding bridging(3)	18	3.35074	6.04344e-05
enriched	core promoter proximal region DNA binding(8)	26	7.15935	8.90977e-05
enriched	core promoter proximal region sequence specific DNA binding(9)	26	7.11773	8.90977e-05
enriched	Ras guanyl nucleotide exchange factor activity(4)	15	2.49745	0.00014128
enriched	cell adhesion molecule binding(4)	18	3.66292	0.00014128
enriched	RNA polymerase II core promoter proximal region sequence specific DNA binding(10)	24	6.74311	0.000297244
enriched	Rab GTPase binding(8)	12	1.7274	0.000533494
enriched	structural constituent of muscle(3)	9	0.853295	0.000613203
enriched	transcription corepressor activity(5)	18	4.3081	0.000867694
enriched	protein binding bridging(4)	15	3.01775	0.000882412
enriched	transcriptional repressor activity RNA polymerase II transcription regulatory region sequence specific binding(5)	15	3.12181	0.00122473
enriched	protein C terminus binding(4)	16	3.57967	0.00126336
enriched	transcriptional repressor activity RNA polymerase II core promoter proximal region sequence specific binding(6)	12	2.06039	0.00195501
enriched	protein complex scaffold(3)	10	1.3736	0.00207358
enriched	transcription factor activity RNA polymerase II core promoter proximal region sequence specific binding(5)	21	6.24362	0.00210577
enriched	activating transcription factor binding(5)	9	1.10304	0.00242857
enriched	ubiquitin protein ligase activity(6)	17	4.32891	0.00242857
enriched	kinase activator activity(5)	9	1.12385	0.00255309
enriched	structure specific DNA binding(6)	12	2.18527	0.00255309
enriched	ubiquitin like protein ligase activity(5)	17	4.39135	0.00255309
enriched	semaphorin receptor binding(5)	6	0.437053	0.00661853
enriched	deacetylase activity(4)	7	0.70761	0.0077472
enriched	phosphatidylinositol binding(5)	15	3.87104	0.00793966
enriched	cytokine binding(4)	10	1.74821	0.00910925
enriched	transcription coactivator activity(5)	19	5.99387	0.00910925
enriched	signaling adaptor activity(4)	9	1.41522	0.0105687
enriched	transcription factor activity RNA polymerase II transcription factor binding(4)	12	2.66394	0.0121407
enriched	transcriptional activator activity RNA polymerase II transcription regulatory region sequence specific binding(5)	19	6.20199	0.012468
enriched	actinin binding(5)	6	0.541114	0.0139305
enriched	chemorepellent activity(2)	6	0.541114	0.0139305
enriched	Rho guanyl nucleotide exchange factor activity(5)	9	1.51928	0.0151648
enriched	lysine acetylated histone binding(5)	5	0.353805	0.0222761
enriched	integrin binding(5)	10	2.03958	0.0240078
enriched	protein transporter activity(4)	10	2.06039	0.0253058
enriched	heparin binding(4)	12	2.99694	0.0280204
enriched	monosaccharide binding(4)	8	1.31116	0.0291413
enriched	transcriptional repressor activity RNA polymerase II transcription factor binding(5)	9	1.70659	0.0296509
enriched	protein kinase C binding(7)	7	0.978167	0.0308581
enriched	alpha actinin binding(6)	5	0.416241	0.0338323
enriched	ligand dependent nuclear receptor binding(5)	5	0.416241	0.0338323
depleted	olfactory receptor activity(6)	0	8.99081	0.0338323
enriched	phosphatidylinositol phosphate binding(6)	10	2.18527	0.0338323
enriched	UDP glycosyltransferase activity(5)	11	2.66394	0.0353175
enriched	chromatin DNA binding(5)	8	1.43603	0.0434879
enriched	receptor signaling complex scaffold activity(4)	5	0.457865	0.0467587
HG19_GRCh37_-_Chromosome
Type	Name	Number of hits	Expected score	Adjusted p-value
enriched	chr22	36	11.3218	8.32937e-08
enriched	chr20	32	13.5487	0.000116969
enriched	chr21	14	6.34768	0.0313825
EpiFactors_-_Modifications
Type	Name	Number of hits	Expected score	Adjusted p-value
enriched	Histone acetylation	18	2.68476	7.45803e-08
enriched	Histone methylation	11	2.49745	0.00206291
Reactome_-_Pathways
Type	Name	Number of hits	Expected score	Adjusted p-value
enriched	Constitutive Signaling by NOTCH1 HD+PEST Domain Mutants	10	1.12385	0.00142478
enriched	Constitutive Signaling by NOTCH1 PEST Domain Mutants	10	1.12385	0.00142478
enriched	Integrin cell surface interactions	12	1.70659	0.00142478
enriched	PPARA activates gene expression	13	2.12283	0.00142478
enriched	RAF/MAP kinase cascade	13	2.12283	0.00142478
enriched	Rho GTPase cycle	13	2.33095	0.00308588
enriched	Collagen biosynthesis and modifying enzymes	10	1.33197	0.00339463
enriched	Non-integrin membrane-ECM interactions	8	0.749234	0.00339463
enriched	Interferon gamma signaling	11	1.7274	0.00399388
enriched	Assembly of collagen fibrils and other multimeric structures	8	0.915731	0.00832012
enriched	Constitutive Signaling by Aberrant PI3K in Cancer	9	1.2071	0.00832012
enriched	NOTCH1 Intracellular Domain Regulates Transcription	8	0.915731	0.00832012
enriched	DCC mediated attractive signaling	5	0.270557	0.0185928
enriched	Molecules associated with elastic fibres	7	0.770046	0.0205379
enriched	O-glycosylation of TSR domain-containing proteins	7	0.790858	0.0223014
enriched	Degradation of the extracellular matrix	8	1.14466	0.0263565
enriched	NCAM1 interactions	7	0.853295	0.0302768
enriched	PIP3 activates AKT signaling	9	1.60253	0.0353472
enriched	Stimuli-sensing channels	9	1.60253	0.0353472
ConsensusPathDB_-_SMPDB
Type	Name	Number of hits	Expected score	Adjusted p-value
enriched	Acebutolol Action Pathway	7	1.22791	0.0335101
enriched	Alprenolol Action Pathway	7	1.22791	0.0335101
enriched	Amiodarone Action Pathway	7	1.22791	0.0335101
enriched	Amlodipine Action Pathway	7	1.22791	0.0335101
enriched	Arbutamine Action Pathway	7	1.22791	0.0335101
enriched	Atenolol Action Pathway	7	1.22791	0.0335101
enriched	Beta Ureidopropionase Deficiency	5	0.437053	0.0335101
enriched	Betaxolol Action Pathway	7	1.22791	0.0335101
enriched	Bevantolol Action Pathway	7	1.22791	0.0335101
enriched	Bisoprolol Action Pathway	7	1.22791	0.0335101
enriched	Bopindolol Action Pathway	7	1.22791	0.0335101
enriched	Bupranolol Action Pathway	7	1.22791	0.0335101
enriched	Carteolol Action Pathway	7	1.22791	0.0335101
enriched	Carvedilol Action Pathway	8	1.22791	0.0335101
enriched	Dihydropyrimidinase Deficiency	5	0.437053	0.0335101
enriched	Diltiazem Action Pathway	7	1.22791	0.0335101
enriched	Disopyramide Action Pathway	7	1.22791	0.0335101
enriched	Dobutamine Action Pathway	7	1.22791	0.0335101
enriched	Epinephrine Action Pathway	7	1.22791	0.0335101
enriched	Esmolol Action Pathway	7	1.22791	0.0335101
enriched	Felodipine Action Pathway	7	1.22791	0.0335101
enriched	Flecainide Action Pathway	7	1.22791	0.0335101
enriched	Fosphenytoin (Antiarrhythmic) Action Pathway	7	1.22791	0.0335101
enriched	Ibutilide Action Pathway	7	1.22791	0.0335101
enriched	Isoprenaline Action Pathway	7	1.22791	0.0335101
enriched	Isradipine Action Pathway	7	1.22791	0.0335101
enriched	Labetalol Action Pathway	8	1.22791	0.0335101
enriched	Levobunolol Action Pathway	7	1.22791	0.0335101
enriched	MNGIE (Mitochondrial Neurogastrointestinal Encephalopathy)	5	0.437053	0.0335101
enriched	Metipranolol Action Pathway	7	1.22791	0.0335101
enriched	Metoprolol Action Pathway	7	1.22791	0.0335101
enriched	Mexiletine Action Pathway	7	1.22791	0.0335101
enriched	Muscle/Heart Contraction	7	1.22791	0.0335101
enriched	Nadolol Action Pathway	7	1.22791	0.0335101
enriched	Nebivolol Action Pathway	7	1.22791	0.0335101
enriched	Nifedipine Action Pathway	7	1.22791	0.0335101
enriched	Nimodipine Action Pathway	7	1.22791	0.0335101
enriched	Nisoldipine Action Pathway	7	1.22791	0.0335101
enriched	Nitrendipine Action Pathway	7	1.22791	0.0335101
enriched	Oxprenolol Action Pathway	7	1.22791	0.0335101
enriched	Penbutolol Action Pathway	7	1.22791	0.0335101
enriched	Phospholipid Biosynthesis	5	0.520302	0.0335101
enriched	Pindolol Action Pathway	7	1.22791	0.0335101
enriched	Practolol Action Pathway	7	1.22791	0.0335101
enriched	Procainamide (Antiarrhythmic) Action Pathway	7	1.22791	0.0335101
enriched	Propranolol Action Pathway	7	1.22791	0.0335101
enriched	Pyrimidine Metabolism	5	0.437053	0.0335101
enriched	Quinidine Action Pathway	7	1.22791	0.0335101
enriched	Sotalol Action Pathway	7	1.22791	0.0335101
enriched	Timolol Action Pathway	7	1.22791	0.0335101
enriched	Tocainide Action Pathway	7	1.22791	0.0335101
enriched	UMP Synthase Deiciency (Orotic Aciduria)	5	0.437053	0.0335101
enriched	Verapamil Action Pathway	7	1.22791	0.0335101
enriched	Phenytoin (Antiarrhythmic) Action Pathway	8	1.66496	0.0371461
enriched	Lidocaine (Antiarrhythmic) Action Pathway	7	1.26954	0.0388084
ConsensusPathDB_-_Signalink
Type	Name	Number of hits	Expected score	Adjusted p-value
enriched	WNT-Core	6	0.790858	0.0128586
enriched	EGF-Ncore	6	1.10304	0.0316869
enriched	NOTCH-Ncore	4	0.582738	0.0488326
enriched	TGF-Ncore	5	0.915731	0.0488326
